# Supplementary material for: Altered gene expression profiles impair the nervous system development in individuals with 15q13.3 microdeletion
Source: Sci Rep. 2022 Aug 5;12:13507. doi: 10.1038/s41598-022-17604-2 (PMC9356015; doi:10.1038/s41598-022-17604-2)
Supplement: Supplementary file 2 — Supplementary Information 2. [file 41598_2022_17604_MOESM2_ESM.xlsx]

## Sheet: ReadMe
Table S1. DE analysis of RNAseq data of whole blood samples from 15q13.3 microdeletion individuals, brain tissue of Df[h15q13)/+ mice (Gordon's) and Al-Absi’ mouse study. When RNAseq data of all human individuals was compared together against a healthy control group, 2334 genes were observed to be DE (adjusted p-value < 0.05) (tab “DE_individuals”). 997 genes were upregulated and 1337 genes downr…
DE_individuals	DEGs of 15q13.3 microdeletion individuals determined by comparing RNAseq data of all affected individuals to the healthy control group
Gordon's_mouse	DEGs of Df[h15q13]/+ mouse brain cortex compared to wild type brain cortex (Gordon et al., 2021 study)
Al-Absi’s _mouse	DEGs of mouse Df[h15q13]/+ brain cortex from Al-Absi et al., 2021 study
GO_annotation_overlap_genes	GO annotation of DE genes shared between the 15q13.3 microdeletion individuals and at least one of the two Df[h15q13]/+ mouse datasets (Gordon et al., 2021 or Al-Absi et al., 2021).
baseMean	mean of normalized counts of all samples
log2FoldChange	log2 difference of the gene expression level of the patient group compared to the control group
lfcSE	standard error of log2 fold change
stat	Wald statistic
pvalue	Wald test p-value
padj	p-value adjusted by Benjamini-Hochberg method
NDD	whether the gene is related to a monogenic neurodevelopmental disorder
Gordon	whether the gene is DE in 15q13.3 microdeletion individuals and in Df[h15q13]/+ mouse of the study Gordon et al., 2021
Al-Absi	whether the gene is DE in 15q13.3 microdeletion individuals and DEGs of Df[h15q13]/+ mouse of the study Al-Absi et al., 2021

## Sheet: DE_individuals
Ensemble.ID	baseMean	log2FoldChange	lfcSE	stat	pvalue	padj	symbol	Entrez	NDD	Gordon	Al Absi
ENSG00000172460	437.96	3.52	0.32	10.91	1.05e-27	1.77e-23	PRSS30P	124221	FALSE	FALSE	FALSE
ENSG00000142173	4325.64	2.25	0.25	8.89	5.94e-19	4.26e-15	COL6A2	1292	FALSE	FALSE	TRUE
ENSG00000197530	11346.4	1.78	0.2	8.87	7.56e-19	4.26e-15	MIB2	142678	FALSE	FALSE	FALSE
ENSG00000143185	579.99	2.3	0.27	8.46	2.76e-17	1.16e-13	XCL2	6846	FALSE	FALSE	FALSE
ENSG00000088881	423.43	2.47	0.31	8.06	7.4e-16	2.5e-12	EBF4	57593	FALSE	FALSE	FALSE
ENSG00000148362	4110.17	1.29	0.16	7.98	1.42e-15	4e-12	PAXX	286257	FALSE	FALSE	FALSE
ENSG00000073756	733.38	-2.5	0.32	-7.68	1.55e-14	3.74e-11	PTGS2	5743	FALSE	FALSE	TRUE
ENSG00000166912	2815.51	-2.12	0.28	-7.67	1.77e-14	3.74e-11	MTMR10	54893	FALSE	TRUE	TRUE
ENSG00000281831	46.62	8.05	1.07	7.51	5.74e-14	1.08e-10	HCP5B	352990	FALSE	FALSE	FALSE
ENSG00000145014	255.9	1.71	0.23	7.37	1.67e-13	2.83e-10	TMEM44	93109	FALSE	FALSE	FALSE
ENSG00000171988	4774.13	-1.96	0.27	-7.21	5.53e-13	8.49e-10	JMJD1C	221037	FALSE	FALSE	FALSE
ENSG00000101745	2315.14	-1.52	0.21	-7.09	1.31e-12	1.84e-09	ANKRD12	23253	FALSE	FALSE	FALSE
ENSG00000161249	119.2	2.72	0.39	6.96	3.34e-12	4.34e-09	DMKN	93099	FALSE	TRUE	FALSE
ENSG00000152270	2236.68	-1.57	0.23	-6.91	4.85e-12	5.21e-09	PDE3B	5140	FALSE	FALSE	FALSE
ENSG00000171940	5407.1	-1.4	0.2	-6.91	4.94e-12	5.21e-09	ZNF217	7764	FALSE	FALSE	FALSE
ENSG00000198690	504.06	-1.73	0.25	-6.93	4.34e-12	5.21e-09	FAN1	22909	FALSE	TRUE	TRUE
ENSG00000135720	1469.2	-1.26	0.19	-6.78	1.2e-11	1.08e-08	DYNC1LI2	1783	FALSE	FALSE	FALSE
ENSG00000173889	1122.3	-1.32	0.2	-6.78	1.21e-11	1.08e-08	PHC3	80012	FALSE	FALSE	FALSE
ENSG00000007264	6439.87	1.86	0.28	6.74	1.56e-11	1.25e-08	MATK	4145	FALSE	FALSE	FALSE
ENSG00000148516	710.83	-1.34	0.2	-6.75	1.49e-11	1.25e-08	ZEB1	6935	FALSE	FALSE	FALSE
ENSG00000137449	393.96	-2.11	0.32	-6.68	2.33e-11	1.71e-08	CPEB2	132864	FALSE	FALSE	FALSE
ENSG00000116406	1337.47	-1.73	0.26	-6.66	2.79e-11	1.96e-08	EDEM3	80267	FALSE	FALSE	FALSE
ENSG00000134186	2630.58	-1.18	0.18	-6.64	3.14e-11	2.12e-08	PRPF38B	55119	FALSE	FALSE	FALSE
ENSG00000103253	624.64	1.66	0.25	6.58	4.81e-11	3.13e-08	HAGHL	84264	FALSE	FALSE	FALSE
ENSG00000151414	1831.71	-1.3	0.2	-6.55	5.84e-11	3.65e-08	NEK7	140609	FALSE	FALSE	FALSE
ENSG00000165617	107.4	-3.15	0.48	-6.52	7.23e-11	4.36e-08	DACT1	51339	FALSE	FALSE	FALSE
ENSG00000278739	24.37	6.52	1.01	6.48	9.21e-11	5.37e-08	MIR6859-4	103504738	FALSE	FALSE	FALSE
ENSG00000002933	1413.83	3.53	0.55	6.4	1.6e-10	8.99e-08	TMEM176A	55365	FALSE	FALSE	FALSE
ENSG00000054267	1829.14	-1.5	0.24	-6.34	2.23e-10	1.21e-07	ARID4B	51742	FALSE	FALSE	FALSE
ENSG00000197540	4671.22	1.41	0.22	6.33	2.41e-10	1.27e-07	GZMM	3004	FALSE	FALSE	FALSE
ENSG00000054148	1687.01	1.12	0.18	6.27	3.7e-10	1.89e-07	PHPT1	29085	FALSE	FALSE	FALSE
ENSG00000172007	552.9	-1.77	0.28	-6.22	5.09e-10	2.46e-07	RAB33B	83452	FALSE	FALSE	FALSE
ENSG00000174718	19703.9	-1.74	0.28	-6.18	6.41e-10	3.01e-07	RESF1	55196	FALSE	FALSE	FALSE
ENSG00000277972	1142.93	1.1	0.18	6.17	6.94e-10	3.17e-07	CISD3	284106	FALSE	FALSE	FALSE
ENSG00000166439	882.43	-1.5	0.24	-6.16	7.2e-10	3.2e-07	RNF169	254225	FALSE	FALSE	FALSE
ENSG00000005379	3979.66	1.58	0.26	6.11	1.01e-09	4.27e-07	TSPOAP1	9256	TRUE	FALSE	FALSE
ENSG00000151151	762.94	-1.59	0.26	-6.11	9.89e-10	4.27e-07	IPMK	253430	FALSE	FALSE	FALSE
ENSG00000133657	1207.85	-1.28	0.21	-6.1	1.06e-09	4.36e-07	ATP13A3	79572	FALSE	FALSE	FALSE
ENSG00000135999	1138.83	-1.13	0.19	-6.09	1.12e-09	4.49e-07	EPC2	26122	FALSE	FALSE	FALSE
ENSG00000105374	37368.8	1.99	0.33	6.09	1.16e-09	4.55e-07	NKG7	4818	FALSE	FALSE	FALSE
ENSG00000169926	15029.6	-1.47	0.24	-6.08	1.19e-09	4.58e-07	KLF13	51621	FALSE	TRUE	TRUE
ENSG00000140986	75.86	3.6	0.59	6.07	1.29e-09	4.82e-07	RPL3L	6123	FALSE	FALSE	FALSE
ENSG00000171101	824.95	2.21	0.36	6.05	1.44e-09	5.27e-07	SIGLEC17P	284367	FALSE	FALSE	FALSE
ENSG00000113810	584.61	-1.38	0.23	-6.02	1.77e-09	6.22e-07	SMC4	10051	FALSE	FALSE	FALSE
ENSG00000154330	397	2.59	0.43	6.02	1.76e-09	6.22e-07	PGM5	5239	FALSE	FALSE	TRUE
ENSG00000118412	662.04	-1.69	0.28	-6.01	1.86e-09	6.42e-07	CASP8AP2	9994	FALSE	FALSE	FALSE
ENSG00000110344	1469.52	-1.31	0.22	-5.99	2.06e-09	6.95e-07	UBE4A	9354	TRUE	FALSE	FALSE
ENSG00000112851	4191.74	-1.2	0.2	-5.98	2.25e-09	7.46e-07	ERBIN	55914	FALSE	FALSE	FALSE
ENSG00000107036	1303.24	-1.04	0.17	-5.95	2.68e-09	8.72e-07	RIC1	57589	TRUE	FALSE	FALSE
ENSG00000155903	2002.1	-1.25	0.21	-5.91	3.34e-09	1.07e-06	RASA2	5922	FALSE	FALSE	FALSE
ENSG00000130396	394.66	-1.41	0.24	-5.89	3.79e-09	1.18e-06	AFDN	4301	FALSE	FALSE	FALSE
ENSG00000105370	102.45	2.3	0.39	5.88	4.05e-09	1.24e-06	LIM2	3982	FALSE	FALSE	FALSE
ENSG00000256229	523.08	-1.89	0.32	-5.86	4.58e-09	1.38e-06	ZNF486	90649	FALSE	FALSE	FALSE
ENSG00000137441	5793.83	1.9	0.33	5.82	5.96e-09	1.77e-06	FGFBP2	83888	FALSE	FALSE	FALSE
ENSG00000005812	1604.45	-1.17	0.2	-5.8	6.54e-09	1.91e-06	FBXL3	26224	TRUE	FALSE	FALSE
ENSG00000164327	2673.21	-1.39	0.24	-5.78	7.34e-09	2.1e-06	RICTOR	253260	FALSE	FALSE	FALSE
ENSG00000154165	96.61	-2.57	0.45	-5.77	7.72e-09	2.14e-06	GPR15	2838	FALSE	FALSE	FALSE
ENSG00000198146	451.89	-1.7	0.29	-5.77	7.73e-09	2.14e-06	ZNF770	54989	FALSE	FALSE	FALSE
ENSG00000160318	1005.89	2.22	0.39	5.75	9.06e-09	2.47e-06	CLDND2	125875	FALSE	FALSE	FALSE
ENSG00000109736	5915.41	1.1	0.19	5.74	9.3e-09	2.49e-06	MFSD10	10227	FALSE	FALSE	TRUE
ENSG00000102531	1236.31	-1.28	0.22	-5.74	9.75e-09	2.57e-06	FNDC3A	22862	FALSE	FALSE	FALSE
ENSG00000197329	5026.45	-1.82	0.32	-5.73	1.01e-08	2.58e-06	PELI1	57162	FALSE	FALSE	FALSE
ENSG00000236609	690.4	1.24	0.22	5.73	1.01e-08	2.58e-06	ZNF853	54753	FALSE	FALSE	FALSE
ENSG00000143702	853.94	-1.21	0.21	-5.71	1.11e-08	2.79e-06	CEP170	9859	FALSE	FALSE	FALSE
ENSG00000067840	4725.48	1.74	0.31	5.71	1.15e-08	2.86e-06	PDZD4	57595	FALSE	FALSE	FALSE
ENSG00000070961	3914.3	-1.23	0.22	-5.68	1.34e-08	3.29e-06	ATP2B1	490	FALSE	FALSE	FALSE
ENSG00000102218	1413.35	-1.94	0.34	-5.67	1.39e-08	3.32e-06	RP2	6102	FALSE	FALSE	FALSE
ENSG00000132424	6675.06	-0.92	0.16	-5.67	1.39e-08	3.32e-06	PNISR	25957	FALSE	FALSE	FALSE
ENSG00000138081	1279.45	-1.47	0.26	-5.66	1.47e-08	3.43e-06	FBXO11	80204	TRUE	FALSE	FALSE
ENSG00000138688	3205.81	-1.45	0.26	-5.66	1.52e-08	3.43e-06	KIAA1109	84162	TRUE	FALSE	FALSE
ENSG00000161981	711	1.11	0.2	5.66	1.48e-08	3.43e-06	SNRNP25	79622	FALSE	FALSE	FALSE
ENSG00000275302	2074.4	1.74	0.31	5.66	1.52e-08	3.43e-06	CCL4	6351	FALSE	FALSE	FALSE
ENSG00000101596	17847.3	-1.71	0.3	-5.64	1.67e-08	3.72e-06	SMCHD1	23347	FALSE	FALSE	FALSE
ENSG00000124570	6826.54	1.08	0.19	5.64	1.73e-08	3.79e-06	SERPINB6	5269	FALSE	FALSE	TRUE
ENSG00000172845	4440.52	-1.45	0.26	-5.63	1.76e-08	3.8e-06	SP3	6670	FALSE	FALSE	FALSE
ENSG00000220201	122.96	1.47	0.26	5.63	1.82e-08	3.89e-06	ZGLP1	100125288	FALSE	FALSE	FALSE
ENSG00000106565	3714.15	3.49	0.62	5.63	1.85e-08	3.9e-06	TMEM176B	28959	FALSE	FALSE	TRUE
ENSG00000146215	343.67	1.26	0.22	5.62	1.92e-08	4e-06	CRIP3	401262	FALSE	FALSE	FALSE
ENSG00000100321	1245.3	1.17	0.21	5.61	2.02e-08	4.15e-06	SYNGR1	9145	FALSE	FALSE	FALSE
ENSG00000138468	941.99	-1.57	0.28	-5.59	2.22e-08	4.53e-06	SENP7	57337	FALSE	FALSE	FALSE
ENSG00000144224	3891.73	-1.17	0.21	-5.59	2.27e-08	4.57e-06	UBXN4	23190	FALSE	FALSE	FALSE
ENSG00000157106	6119.48	-1	0.18	-5.57	2.54e-08	5.06e-06	SMG1	23049	FALSE	FALSE	FALSE
ENSG00000102908	1219.91	-1.44	0.26	-5.57	2.61e-08	5.13e-06	NFAT5	10725	FALSE	FALSE	FALSE
ENSG00000082258	1677.08	-1.12	0.2	-5.55	2.8e-08	5.43e-06	CCNT2	905	FALSE	FALSE	FALSE
ENSG00000023287	1953.27	-1.63	0.3	-5.5	3.9e-08	7.49e-06	RB1CC1	9821	FALSE	FALSE	FALSE
ENSG00000174348	170.54	2.5	0.46	5.49	4.01e-08	7.62e-06	PODN	127435	FALSE	FALSE	TRUE
ENSG00000126264	1057.06	1.66	0.3	5.48	4.3e-08	8.06e-06	HCST	10870	FALSE	FALSE	FALSE
ENSG00000136274	30.34	3	0.55	5.48	4.36e-08	8.09e-06	NACAD	23148	FALSE	FALSE	FALSE
ENSG00000110422	4165.81	-1.32	0.24	-5.47	4.48e-08	8.23e-06	HIPK3	10114	FALSE	FALSE	TRUE
ENSG00000177943	661.92	1.2	0.22	5.47	4.62e-08	8.38e-06	MAMDC4	158056	FALSE	FALSE	FALSE
ENSG00000157450	1934.83	-1.27	0.23	-5.46	4.82e-08	8.66e-06	RNF111	54778	FALSE	FALSE	FALSE
ENSG00000171100	932.04	-1.33	0.24	-5.43	5.49e-08	9.66e-06	MTM1	4534	FALSE	FALSE	FALSE
ENSG00000082074	22762.8	-1.44	0.26	-5.43	5.64e-08	9.72e-06	FYB1	2533	FALSE	FALSE	TRUE
ENSG00000177374	405.39	1.26	0.23	5.43	5.6e-08	9.72e-06	HIC1	3090	FALSE	FALSE	FALSE
ENSG00000241399	575.68	-1.44	0.27	-5.43	5.74e-08	9.79e-06	CD302	9936	FALSE	FALSE	FALSE
ENSG00000140396	2712.9	-1.35	0.25	-5.42	5.9e-08	9.97e-06	NCOA2	10499	FALSE	FALSE	FALSE
ENSG00000067900	3773.97	-1.55	0.29	-5.42	6.04e-08	1.01e-05	ROCK1	6093	FALSE	FALSE	TRUE
ENSG00000123636	1956.02	-1.58	0.29	-5.41	6.41e-08	1.06e-05	BAZ2B	29994	FALSE	FALSE	FALSE
ENSG00000038219	5433.16	-1.49	0.28	-5.4	6.72e-08	1.08e-05	BOD1L1	259282	FALSE	FALSE	FALSE
ENSG00000159618	3560.76	1.69	0.31	5.4	6.64e-08	1.08e-05	ADGRG5	221188	FALSE	FALSE	FALSE
ENSG00000225663	4147.58	0.96	0.18	5.4	6.71e-08	1.08e-05	MCRIP1	348262	FALSE	FALSE	FALSE
ENSG00000085224	1827.84	-1.05	0.2	-5.38	7.48e-08	1.19e-05	ATRX	546	TRUE	FALSE	FALSE
ENSG00000059758	1019.14	-1.22	0.23	-5.37	7.7e-08	1.2e-05	CDK17	5128	FALSE	FALSE	FALSE
ENSG00000065243	2402.21	-1.42	0.27	-5.37	7.8e-08	1.21e-05	PKN2	5586	FALSE	FALSE	FALSE
ENSG00000068028	9979.92	1.01	0.19	5.36	8.15e-08	1.22e-05	RASSF1	11186	FALSE	FALSE	FALSE
ENSG00000076641	3589.05	-1.16	0.22	-5.36	8.16e-08	1.22e-05	PAG1	55824	FALSE	FALSE	TRUE
ENSG00000153914	1157.12	-1.02	0.19	-5.37	7.97e-08	1.22e-05	SREK1	140890	FALSE	FALSE	FALSE
ENSG00000183248	41.31	3.2	0.6	5.36	8.16e-08	1.22e-05	PRR36	80164	FALSE	FALSE	FALSE
ENSG00000055609	2967.97	-1.39	0.26	-5.35	9.01e-08	1.34e-05	KMT2C	58508	TRUE	TRUE	TRUE
ENSG00000281183	51.89	-2.52	0.47	-5.34	9.46e-08	1.39e-05	NPTN-IT1	101241892	FALSE	FALSE	FALSE
ENSG00000165813	889.61	-1.38	0.26	-5.31	1.09e-07	1.57e-05	CCDC186	55088	FALSE	FALSE	FALSE
ENSG00000198862	847.99	-1.22	0.23	-5.31	1.11e-07	1.59e-05	LTN1	26046	FALSE	FALSE	FALSE
ENSG00000112242	1327.44	-1.56	0.3	-5.3	1.17e-07	1.66e-05	E2F3	1871	FALSE	FALSE	FALSE
ENSG00000121753	200.96	2.05	0.39	5.29	1.25e-07	1.74e-05	ADGRB2	576	FALSE	FALSE	FALSE
ENSG00000170486	1370.29	2.24	0.42	5.29	1.25e-07	1.74e-05	KRT72	140807	FALSE	FALSE	FALSE
ENSG00000136051	2344.11	-1.57	0.3	-5.27	1.34e-07	1.85e-05	WASHC4	23325	TRUE	FALSE	FALSE
ENSG00000147408	1673.26	-1.61	0.31	-5.26	1.43e-07	1.96e-05	CSGALNACT1	55790	TRUE	FALSE	FALSE
ENSG00000121879	1228.56	-1.23	0.23	-5.25	1.49e-07	2e-05	PIK3CA	5290	TRUE	FALSE	FALSE
ENSG00000169826	2202.14	-1.36	0.26	-5.25	1.49e-07	2e-05	CSGALNACT2	55454	FALSE	FALSE	FALSE
ENSG00000204392	1444.6	0.89	0.17	5.26	1.47e-07	2e-05	LSM2	57819	FALSE	FALSE	TRUE
ENSG00000104517	3410.74	-1.03	0.2	-5.25	1.56e-07	2.06e-05	UBR5	51366	FALSE	FALSE	TRUE
ENSG00000162004	508.7	1.35	0.26	5.25	1.55e-07	2.06e-05	CCDC78	124093	FALSE	FALSE	FALSE
ENSG00000167508	2411.5	1.16	0.22	5.23	1.74e-07	2.28e-05	MVD	4597	FALSE	FALSE	FALSE
ENSG00000127946	5879.6	-2.05	0.39	-5.22	1.76e-07	2.29e-05	HIP1	3092	FALSE	FALSE	TRUE
ENSG00000100097	8790.49	1.14	0.22	5.21	1.92e-07	2.48e-05	LGALS1	3956	FALSE	FALSE	FALSE
ENSG00000188158	202.77	-1.66	0.32	-5.2	1.97e-07	2.53e-05	NHS	4810	TRUE	FALSE	FALSE
ENSG00000127561	96.45	1.73	0.33	5.19	2.1e-07	2.66e-05	SYNGR3	9143	FALSE	FALSE	FALSE
ENSG00000176994	5009.58	-0.99	0.19	-5.19	2.13e-07	2.69e-05	SMCR8	140775	FALSE	FALSE	FALSE
ENSG00000032219	1781.49	-1.46	0.28	-5.16	2.46e-07	3.05e-05	ARID4A	5926	FALSE	FALSE	FALSE
ENSG00000149557	476.83	2.05	0.4	5.16	2.52e-07	3.1e-05	FEZ1	9638	FALSE	FALSE	FALSE
ENSG00000101972	5613.37	-1.23	0.24	-5.15	2.67e-07	3.27e-05	STAG2	10735	TRUE	FALSE	FALSE
ENSG00000167618	254.12	2.1	0.41	5.14	2.82e-07	3.43e-05	LAIR2	3904	FALSE	FALSE	FALSE
ENSG00000151461	2773.44	-1.06	0.21	-5.13	2.94e-07	3.53e-05	UPF2	26019	FALSE	FALSE	FALSE
ENSG00000157540	3691.07	-0.98	0.19	-5.13	2.93e-07	3.53e-05	DYRK1A	1859	TRUE	FALSE	FALSE
ENSG00000198399	4640.28	-1	0.19	-5.12	2.99e-07	3.55e-05	ITSN2	50618	FALSE	FALSE	FALSE
ENSG00000182903	479.87	-1.26	0.25	-5.12	3.07e-07	3.63e-05	ZNF721	170960	FALSE	FALSE	FALSE
ENSG00000099795	2187.09	1.2	0.24	5.12	3.13e-07	3.65e-05	NDUFB7	4713	FALSE	FALSE	TRUE
ENSG00000184811	30.8	3.11	0.61	5.12	3.11e-07	3.65e-05	TRARG1	286753	FALSE	FALSE	FALSE
ENSG00000058272	3339.2	-1.47	0.29	-5.11	3.28e-07	3.8e-05	PPP1R12A	4659	TRUE	FALSE	FALSE
ENSG00000119778	682.11	-1.08	0.21	-5.1	3.36e-07	3.86e-05	ATAD2B	54454	FALSE	FALSE	TRUE
ENSG00000136021	1558.43	-1.15	0.23	-5.09	3.51e-07	4e-05	SCYL2	55681	TRUE	FALSE	FALSE
ENSG00000156273	6159.93	-1.55	0.3	-5.09	3.65e-07	4.14e-05	BACH1	571	FALSE	FALSE	TRUE
ENSG00000232573	899.4	1.17	0.23	5.08	3.7e-07	4.17e-05	RPL3P4	326307	FALSE	FALSE	FALSE
ENSG00000137877	304.3	1.31	0.26	5.08	3.79e-07	4.24e-05	SPTBN5	51332	FALSE	FALSE	FALSE
ENSG00000166289	2357.4	1.54	0.3	5.07	3.95e-07	4.39e-05	PLEKHF1	79156	FALSE	FALSE	FALSE
ENSG00000188647	1480.57	-1.26	0.25	-5.07	4e-07	4.42e-05	PTAR1	375743	FALSE	FALSE	TRUE
ENSG00000130005	500.45	1.13	0.22	5.06	4.13e-07	4.53e-05	GAMT	2593	TRUE	FALSE	FALSE
ENSG00000168060	1021.7	1.34	0.27	5.06	4.27e-07	4.6e-05	NAALADL1	10004	FALSE	FALSE	FALSE
ENSG00000174106	851.84	-1.15	0.23	-5.06	4.24e-07	4.6e-05	LEMD3	23592	FALSE	FALSE	FALSE
ENSG00000188994	1007.64	-1.4	0.28	-5.06	4.25e-07	4.6e-05	ZNF292	23036	TRUE	FALSE	FALSE
ENSG00000162383	417.3	2.73	0.54	5.04	4.68e-07	5e-05	SLC1A7	6512	FALSE	FALSE	FALSE
ENSG00000119900	6147.18	-1.27	0.25	-5.01	5.35e-07	5.65e-05	OGFRL1	79627	FALSE	FALSE	FALSE
ENSG00000182568	4602.74	-1.09	0.22	-5.01	5.34e-07	5.65e-05	SATB1	6304	TRUE	FALSE	FALSE
ENSG00000147251	5908.1	-1.1	0.22	-5.01	5.46e-07	5.73e-05	DOCK11	139818	FALSE	FALSE	TRUE
ENSG00000141232	1310.76	-1.25	0.25	-5.01	5.56e-07	5.79e-05	TOB1	10140	FALSE	FALSE	FALSE
ENSG00000168300	1650.65	-1.4	0.28	-5	5.64e-07	5.85e-05	PCMTD1	115294	FALSE	FALSE	FALSE
ENSG00000182173	3742.96	1.07	0.21	5	5.74e-07	5.91e-05	TSEN54	283989	TRUE	FALSE	FALSE
ENSG00000055208	5368.72	-1.22	0.24	-4.99	5.91e-07	6.04e-05	TAB2	23118	FALSE	FALSE	FALSE
ENSG00000104936	1076.26	1.11	0.22	4.99	5.94e-07	6.04e-05	DMPK	1760	TRUE	FALSE	FALSE
ENSG00000149527	2065.32	1.41	0.28	4.99	6.03e-07	6.1e-05	PLCH2	9651	FALSE	TRUE	FALSE
ENSG00000243772	200.76	2.33	0.47	4.99	6.11e-07	6.15e-05	KIR2DL3	3804	FALSE	FALSE	FALSE
ENSG00000197579	1546.79	-1.47	0.29	-4.98	6.24e-07	6.24e-05	TOPORS	10210	FALSE	FALSE	FALSE
ENSG00000010310	532.72	1.57	0.32	4.97	6.85e-07	6.81e-05	GIPR	2696	FALSE	FALSE	FALSE
ENSG00000039319	1533.49	-1.66	0.33	-4.96	6.98e-07	6.83e-05	ZFYVE16	9765	FALSE	FALSE	FALSE
ENSG00000170298	329.42	2.06	0.42	4.96	7e-07	6.83e-05	LGALS9B	284194	FALSE	FALSE	FALSE
ENSG00000174749	357.45	-1.17	0.24	-4.96	6.94e-07	6.83e-05	FAM241A	132720	FALSE	FALSE	FALSE
ENSG00000125520	4766.14	1.18	0.24	4.96	7.05e-07	6.84e-05	SLC2A4RG	56731	FALSE	FALSE	FALSE
ENSG00000137843	67.14	2.1	0.42	4.96	7.22e-07	6.93e-05	PAK6	56924	FALSE	FALSE	TRUE
ENSG00000198483	54.67	1.95	0.39	4.96	7.22e-07	6.93e-05	ANKRD35	148741	FALSE	FALSE	TRUE
ENSG00000159082	1320.86	-1.26	0.25	-4.94	7.69e-07	7.29e-05	SYNJ1	8867	TRUE	FALSE	FALSE
ENSG00000132405	2329.85	-1.56	0.32	-4.94	7.85e-07	7.37e-05	TBC1D14	57533	FALSE	FALSE	FALSE
ENSG00000107317	594.56	2.58	0.52	4.94	8.01e-07	7.47e-05	PTGDS	5730	FALSE	FALSE	FALSE
ENSG00000159256	2423.39	-0.99	0.2	-4.93	8.04e-07	7.47e-05	MORC3	23515	FALSE	FALSE	FALSE
ENSG00000122008	384.68	-1.12	0.23	-4.93	8.19e-07	7.56e-05	POLK	51426	FALSE	FALSE	TRUE
ENSG00000186654	3546.22	1.22	0.25	4.91	8.95e-07	8.22e-05	PRR5	55615	FALSE	FALSE	TRUE
ENSG00000143970	2042.78	-1.11	0.23	-4.91	9.21e-07	8.41e-05	ASXL2	55252	TRUE	FALSE	FALSE
ENSG00000115421	1240.09	-0.86	0.17	-4.91	9.31e-07	8.45e-05	PAPOLG	64895	FALSE	FALSE	FALSE
ENSG00000144747	1178.91	-1.19	0.24	-4.89	1.02e-06	9.19e-05	TMF1	7110	FALSE	FALSE	TRUE
ENSG00000123505	5391.36	-0.94	0.19	-4.88	1.05e-06	9.39e-05	AMD1	262	FALSE	FALSE	FALSE
ENSG00000079335	656.66	-1.52	0.31	-4.87	1.13e-06	0.000100309	CDC14A	8556	FALSE	FALSE	TRUE
ENSG00000162572	528.72	1.3	0.27	4.86	1.15e-06	0.000101322	SCNN1D	6339	FALSE	FALSE	FALSE
ENSG00000171596	1924.99	1.78	0.37	4.86	1.18e-06	0.000104044	NMUR1	10316	FALSE	FALSE	FALSE
ENSG00000176597	277.89	-2.01	0.41	-4.86	1.2e-06	0.000104605	B3GNT5	84002	FALSE	FALSE	FALSE
ENSG00000232434	728.14	1.76	0.36	4.85	1.2e-06	0.000104917	AJM1	389813	FALSE	FALSE	FALSE
ENSG00000083799	9052.79	-0.82	0.17	-4.84	1.32e-06	0.000113735	CYLD	1540	FALSE	FALSE	FALSE
ENSG00000119541	3772.61	-1.03	0.21	-4.84	1.32e-06	0.000113735	VPS4B	9525	FALSE	FALSE	FALSE
ENSG00000004777	964.63	1.12	0.23	4.83	1.35e-06	0.000115764	ARHGAP33	115703	FALSE	FALSE	FALSE
ENSG00000134352	2981.12	-1.2	0.25	-4.83	1.38e-06	0.000117708	IL6ST	3572	FALSE	FALSE	TRUE
ENSG00000196169	312.26	2.18	0.45	4.83	1.39e-06	0.000117708	KIF19	124602	FALSE	FALSE	FALSE
ENSG00000005483	5605.64	-1.16	0.24	-4.82	1.43e-06	0.000120108	KMT2E	55904	TRUE	FALSE	FALSE
ENSG00000112282	1844.02	-0.97	0.2	-4.82	1.43e-06	0.000120108	MED23	9439	TRUE	FALSE	FALSE
ENSG00000197860	1193.06	-1.14	0.24	-4.82	1.44e-06	0.000120108	SGTB	54557	FALSE	FALSE	FALSE
ENSG00000125841	153.81	1.71	0.36	4.81	1.48e-06	0.00012282	NRSN2	80023	FALSE	FALSE	TRUE
ENSG00000140992	2091.06	-1.05	0.22	-4.81	1.48e-06	0.00012282	PDPK1	5170	FALSE	FALSE	FALSE
ENSG00000103254	862.8	1.24	0.26	4.81	1.5e-06	0.000123465	ANTKMT	65990	FALSE	FALSE	TRUE
ENSG00000091039	3417.7	-1.1	0.23	-4.8	1.58e-06	0.0001298	OSBPL8	114882	FALSE	FALSE	FALSE
ENSG00000153207	4433.29	-1.32	0.28	-4.79	1.66e-06	0.000134175	AHCTF1	25909	FALSE	FALSE	FALSE
ENSG00000178691	1144.36	-1.02	0.21	-4.79	1.66e-06	0.000134175	SUZ12	23512	TRUE	FALSE	FALSE
ENSG00000196792	357.83	-1.19	0.25	-4.79	1.66e-06	0.000134175	STRN3	29966	FALSE	FALSE	FALSE
ENSG00000159166	23	7	1.46	4.79	1.7e-06	0.000135861	LAD1	3898	FALSE	FALSE	FALSE
ENSG00000182325	1299.48	0.92	0.19	4.79	1.69e-06	0.000135861	FBXL6	26233	FALSE	FALSE	TRUE
ENSG00000204475	2066.45	1.61	0.34	4.79	1.71e-06	0.000135861	NCR3	259197	FALSE	FALSE	FALSE
ENSG00000134313	3096.06	-1.29	0.27	-4.78	1.77e-06	0.000139594	KIDINS220	57498	TRUE	FALSE	TRUE
ENSG00000158201	2049.03	-1.29	0.27	-4.78	1.77e-06	0.000139594	ABHD3	171586	FALSE	FALSE	FALSE
ENSG00000111678	1027.61	1.22	0.25	4.78	1.79e-06	0.000140531	C12orf57	113246	TRUE	FALSE	FALSE
ENSG00000010818	2319.04	-1.27	0.27	-4.77	1.85e-06	0.000144893	HIVEP2	3097	TRUE	FALSE	FALSE
ENSG00000105255	280.33	1.76	0.37	4.76	1.92e-06	0.000148941	FSD1	79187	FALSE	FALSE	FALSE
ENSG00000138592	2219.72	-0.89	0.19	-4.76	1.93e-06	0.000148941	USP8	9101	FALSE	FALSE	FALSE
ENSG00000157181	388.84	-1.09	0.23	-4.76	1.93e-06	0.000148941	ODR4	54953	FALSE	FALSE	FALSE
ENSG00000071537	3731.2	-1.17	0.25	-4.75	2.06e-06	0.000158451	SEL1L	6400	FALSE	FALSE	FALSE
ENSG00000188747	702.78	1.19	0.25	4.75	2.07e-06	0.000158451	NOXA1	10811	FALSE	FALSE	FALSE
ENSG00000136381	1754.96	-1.07	0.22	-4.74	2.09e-06	0.000158938	IREB2	3658	FALSE	FALSE	FALSE
ENSG00000148700	7678.35	-1.07	0.23	-4.74	2.13e-06	0.000161479	ADD3	120	TRUE	FALSE	FALSE
ENSG00000167792	8580.22	0.79	0.17	4.74	2.18e-06	0.000164196	NDUFV1	4723	TRUE	FALSE	FALSE
ENSG00000109586	739.58	-1.42	0.3	-4.73	2.23e-06	0.000167191	GALNT7	51809	FALSE	FALSE	FALSE
ENSG00000167123	478.97	2.48	0.52	4.73	2.25e-06	0.00016781	CERCAM	51148	FALSE	FALSE	TRUE
ENSG00000173511	2350.34	1.01	0.21	4.73	2.28e-06	0.000169904	VEGFB	7423	FALSE	FALSE	FALSE
ENSG00000152926	1869.23	-1.16	0.25	-4.72	2.39e-06	0.000177016	ZNF117	51351	FALSE	FALSE	FALSE
ENSG00000099385	920.94	1.04	0.22	4.72	2.4e-06	0.000177079	BCL7C	9274	FALSE	FALSE	FALSE
ENSG00000072364	2064.57	-0.96	0.2	-4.71	2.5e-06	0.000182422	AFF4	27125	TRUE	FALSE	FALSE
ENSG00000079462	557.27	1.05	0.22	4.71	2.52e-06	0.000182422	PAFAH1B3	5050	FALSE	TRUE	TRUE
ENSG00000110492	160.49	1.19	0.25	4.71	2.51e-06	0.000182422	MDK	4192	FALSE	FALSE	FALSE
ENSG00000203880	1712.08	-1.03	0.22	-4.71	2.5e-06	0.000182422	PCMTD2	55251	FALSE	FALSE	FALSE
ENSG00000164300	2764.52	-1.06	0.22	-4.7	2.6e-06	0.00018754	SERINC5	256987	FALSE	TRUE	TRUE
ENSG00000109756	2564.13	-1.55	0.33	-4.69	2.67e-06	0.000190037	RAPGEF2	9693	FALSE	FALSE	FALSE
ENSG00000123066	3915.08	-1.47	0.31	-4.7	2.64e-06	0.000190037	MED13L	23389	TRUE	FALSE	FALSE
ENSG00000166432	527.41	-1.29	0.28	-4.7	2.66e-06	0.000190037	ZMAT1	84460	FALSE	FALSE	TRUE
ENSG00000198604	5039.05	-1.54	0.33	-4.69	2.7e-06	0.00019109	BAZ1A	11177	FALSE	FALSE	TRUE
ENSG00000227191	3495.96	1.74	0.37	4.69	2.7e-06	0.00019109	TRGC2	6967	FALSE	FALSE	FALSE
ENSG00000169020	223.12	1.2	0.26	4.69	2.76e-06	0.000194406	ATP5ME	521	FALSE	FALSE	FALSE
ENSG00000103260	477.99	1.12	0.24	4.68	2.82e-06	0.000197837	METRN	79006	FALSE	FALSE	FALSE
ENSG00000004838	279.67	1.32	0.28	4.68	2.86e-06	0.000199567	ZMYND10	51364	FALSE	FALSE	FALSE
ENSG00000130449	1247.83	-1.29	0.28	-4.68	2.9e-06	0.000201438	ZSWIM6	57688	TRUE	FALSE	FALSE
ENSG00000006459	3328.33	-1.05	0.22	-4.67	2.97e-06	0.000205327	KDM7A	80853	FALSE	FALSE	TRUE
ENSG00000102081	1787.75	-1.05	0.23	-4.67	3.06e-06	0.000211292	FMR1	2332	TRUE	FALSE	FALSE
ENSG00000138434	2562.48	-1.24	0.27	-4.66	3.15e-06	0.000216048	ITPRID2	6744	FALSE	FALSE	TRUE
ENSG00000066422	1153.58	-1.12	0.24	-4.66	3.23e-06	0.000221236	ZBTB11	27107	TRUE	FALSE	FALSE
ENSG00000205413	4138.6	-1.32	0.28	-4.65	3.25e-06	0.000221663	SAMD9	54809	TRUE	FALSE	FALSE
ENSG00000111731	1837.54	-1.12	0.24	-4.65	3.27e-06	0.000222015	C2CD5	9847	FALSE	FALSE	FALSE
ENSG00000077458	608.59	-0.87	0.19	-4.65	3.37e-06	0.00022635	FAM76B	143684	FALSE	TRUE	FALSE
ENSG00000087338	1203.33	-1	0.22	-4.65	3.39e-06	0.00022635	GMCL1	64395	FALSE	FALSE	FALSE
ENSG00000089692	1191.62	1.6	0.34	4.65	3.38e-06	0.00022635	LAG3	3902	FALSE	FALSE	FALSE
ENSG00000152082	982.88	1.22	0.26	4.65	3.37e-06	0.00022635	MZT2B	80097	FALSE	FALSE	FALSE
ENSG00000111796	2001.76	1.59	0.34	4.64	3.44e-06	0.000229	KLRB1	3820	FALSE	FALSE	FALSE
ENSG00000133321	5278.08	1	0.21	4.64	3.46e-06	0.000229206	PLAAT4	5920	FALSE	FALSE	FALSE
ENSG00000177595	2440.32	1.07	0.23	4.64	3.5e-06	0.000231069	PIDD1	55367	TRUE	FALSE	FALSE
ENSG00000118482	3935.53	-1	0.22	-4.64	3.54e-06	0.000232693	PHF3	23469	FALSE	FALSE	TRUE
ENSG00000069956	474.65	-1.08	0.23	-4.63	3.58e-06	0.000234723	MAPK6	5597	FALSE	FALSE	FALSE
ENSG00000112406	5297.53	-0.89	0.19	-4.63	3.67e-06	0.000239689	HECA	51696	FALSE	FALSE	FALSE
ENSG00000128228	960.59	0.81	0.17	4.63	3.73e-06	0.000242345	SDF2L1	23753	FALSE	FALSE	FALSE
ENSG00000159674	10258.8	1.81	0.39	4.62	3.78e-06	0.000244641	SPON2	10417	FALSE	FALSE	FALSE
ENSG00000102316	6109.23	0.85	0.18	4.62	3.8e-06	0.000244851	MAGED2	10916	FALSE	TRUE	FALSE
ENSG00000083454	2919.27	1.25	0.27	4.62	3.92e-06	0.000250545	P2RX5	5026	FALSE	FALSE	FALSE
ENSG00000163681	1431.96	-1.2	0.26	-4.61	3.99e-06	0.000254666	SLMAP	7871	FALSE	FALSE	FALSE
ENSG00000107864	109.54	-1.84	0.4	-4.61	4.02e-06	0.000255577	CPEB3	22849	FALSE	FALSE	FALSE
ENSG00000048649	1684.64	-0.91	0.2	-4.61	4.05e-06	0.00025635	RSF1	51773	FALSE	FALSE	FALSE
ENSG00000176340	2648.93	0.93	0.2	4.6	4.25e-06	0.00026792	COX8A	1351	FALSE	FALSE	FALSE
ENSG00000170759	2208.85	-1.1	0.24	-4.6	4.3e-06	0.000270269	KIF5B	3799	FALSE	FALSE	TRUE
ENSG00000116539	2476.45	-1.02	0.22	-4.58	4.67e-06	0.000290918	ASH1L	55870	TRUE	FALSE	FALSE
ENSG00000244187	452.27	1.14	0.25	4.58	4.65e-06	0.000290918	TMEM141	85014	FALSE	FALSE	TRUE
ENSG00000183844	39.96	4.73	1.03	4.58	4.69e-06	0.000291451	FAM3B	54097	FALSE	FALSE	FALSE
ENSG00000111860	824.56	-1.08	0.24	-4.57	4.77e-06	0.000293085	CEP85L	387119	TRUE	FALSE	FALSE
ENSG00000114331	5855.93	-1.14	0.25	-4.57	4.77e-06	0.000293085	ACAP2	23527	FALSE	FALSE	FALSE
ENSG00000143224	1909.01	0.89	0.19	4.57	4.77e-06	0.000293085	PPOX	5498	FALSE	FALSE	FALSE
ENSG00000108946	9604.23	-1.18	0.26	-4.57	4.83e-06	0.000295641	PRKAR1A	5573	FALSE	FALSE	FALSE
ENSG00000155366	2982.18	1.19	0.26	4.57	4.96e-06	0.000302446	RHOC	389	FALSE	FALSE	FALSE
ENSG00000001167	2037.51	-0.85	0.19	-4.56	5.16e-06	0.000313021	NFYA	4800	FALSE	FALSE	FALSE
ENSG00000120868	2663.65	-1.42	0.31	-4.56	5.17e-06	0.000313021	APAF1	317	FALSE	FALSE	FALSE
ENSG00000162601	1183.05	-1.26	0.28	-4.55	5.25e-06	0.000316896	MYSM1	114803	FALSE	TRUE	FALSE
ENSG00000198964	717.34	-1.06	0.23	-4.55	5.28e-06	0.000317212	SGMS1	259230	FALSE	FALSE	TRUE
ENSG00000141384	199.1	-1.62	0.36	-4.55	5.31e-06	0.000318138	TAF4B	6875	FALSE	FALSE	FALSE
ENSG00000134825	1300.84	0.88	0.19	4.55	5.39e-06	0.000321487	TMEM258	746	FALSE	FALSE	FALSE
ENSG00000007312	4077.07	1.32	0.29	4.54	5.53e-06	0.000328858	CD79B	974	FALSE	FALSE	FALSE
ENSG00000180574	66.33	-2.76	0.61	-4.54	5.57e-06	0.000330358	EIF2S3B	255308	FALSE	FALSE	FALSE
ENSG00000165644	500.55	0.93	0.21	4.54	5.59e-06	0.000330435	COMTD1	118881	FALSE	FALSE	TRUE
ENSG00000152558	10206.5	-1.1	0.24	-4.54	5.76e-06	0.000337594	TMEM123	114908	FALSE	FALSE	TRUE
ENSG00000171425	1903.14	0.91	0.2	4.53	5.82e-06	0.000340414	ZNF581	51545	FALSE	FALSE	FALSE
ENSG00000119922	14120.6	-2.18	0.48	-4.53	5.86e-06	0.000341624	IFIT2	3433	FALSE	FALSE	FALSE
ENSG00000100393	5407.25	-1.26	0.28	-4.53	5.96e-06	0.00034574	EP300	2033	TRUE	FALSE	FALSE
ENSG00000129968	19291.8	0.89	0.2	4.53	6e-06	0.00034574	ABHD17A	81926	FALSE	FALSE	FALSE
ENSG00000139218	5986.54	-0.96	0.21	-4.53	6e-06	0.00034574	SCAF11	9169	FALSE	FALSE	FALSE
ENSG00000114796	1847.58	-0.78	0.17	-4.52	6.13e-06	0.000352444	KLHL24	54800	FALSE	FALSE	FALSE
ENSG00000169884	768.04	1.09	0.24	4.52	6.2e-06	0.000355307	WNT10B	7480	FALSE	FALSE	FALSE
ENSG00000169583	1452.18	1.52	0.34	4.52	6.24e-06	0.000356023	CLIC3	9022	FALSE	FALSE	FALSE
ENSG00000118496	562.14	-1.05	0.23	-4.52	6.27e-06	0.000356519	FBXO30	84085	FALSE	FALSE	FALSE
ENSG00000084207	11353	0.78	0.17	4.51	6.4e-06	0.000362557	GSTP1	2950	FALSE	FALSE	FALSE
ENSG00000163788	3689.86	-1.04	0.23	-4.51	6.48e-06	0.000363547	SNRK	54861	FALSE	FALSE	TRUE
ENSG00000178464	563.9	0.95	0.21	4.51	6.49e-06	0.000363547	RPL10P16	284393	FALSE	FALSE	FALSE
ENSG00000178498	1967.31	1.13	0.25	4.51	6.47e-06	0.000363547	DTX3	196403	FALSE	FALSE	FALSE
ENSG00000204228	743.5	1.13	0.25	4.51	6.5e-06	0.000363547	HSD17B8	7923	FALSE	FALSE	FALSE
ENSG00000165804	577.88	0.87	0.19	4.5	6.65e-06	0.000369645	ZNF219	51222	FALSE	FALSE	FALSE
ENSG00000064313	906.68	-1.04	0.23	-4.5	6.85e-06	0.000379623	TAF2	6873	TRUE	FALSE	FALSE
ENSG00000117308	642.33	0.8	0.18	4.5	6.93e-06	0.000381173	GALE	2582	TRUE	FALSE	FALSE
ENSG00000122482	700.76	-1.06	0.24	-4.5	6.91e-06	0.000381173	ZNF644	84146	FALSE	FALSE	FALSE
ENSG00000037749	463.52	-1.24	0.28	-4.49	7.14e-06	0.000390354	MFAP3	4238	FALSE	FALSE	FALSE
ENSG00000157107	733.69	-1.69	0.38	-4.49	7.13e-06	0.000390354	FCHO2	115548	FALSE	FALSE	FALSE
ENSG00000119707	4418.49	-0.73	0.16	-4.49	7.23e-06	0.000393155	RBM25	58517	FALSE	TRUE	FALSE
ENSG00000172493	4044.19	-1.41	0.31	-4.49	7.24e-06	0.000393155	AFF1	4299	FALSE	FALSE	TRUE
ENSG00000130731	2545.45	1.04	0.23	4.49	7.28e-06	0.000394112	METTL26	84326	FALSE	FALSE	TRUE
ENSG00000161677	1097.58	0.82	0.18	4.48	7.41e-06	0.000400172	JOSD2	126119	FALSE	FALSE	FALSE
ENSG00000104979	3062.73	0.91	0.2	4.48	7.45e-06	0.00040078	C19orf53	28974	FALSE	FALSE	FALSE
ENSG00000105122	17358.6	0.84	0.19	4.47	7.79e-06	0.000415172	RASAL3	64926	FALSE	FALSE	FALSE
ENSG00000118260	3534.08	-0.92	0.21	-4.47	7.82e-06	0.000415172	CREB1	1385	FALSE	FALSE	FALSE
ENSG00000167193	1694.74	-1.16	0.26	-4.47	7.78e-06	0.000415172	CRK	1398	FALSE	FALSE	FALSE
ENSG00000196428	710.23	-1.09	0.24	-4.47	7.81e-06	0.000415172	TSC22D2	9819	FALSE	FALSE	FALSE
ENSG00000158615	3600.21	-1.02	0.23	-4.47	7.85e-06	0.000415855	PPP1R15B	84919	TRUE	FALSE	TRUE
ENSG00000169738	2362.44	0.83	0.19	4.47	7.89e-06	0.000416608	DCXR	51181	FALSE	FALSE	FALSE
ENSG00000066777	4030.64	-0.98	0.22	-4.46	8.02e-06	0.000418412	ARFGEF1	10565	FALSE	FALSE	FALSE
ENSG00000105655	1478.92	1.11	0.25	4.47	7.99e-06	0.000418412	ISYNA1	51477	FALSE	FALSE	FALSE
ENSG00000151702	10878.3	-1.01	0.23	-4.46	8.02e-06	0.000418412	FLI1	2313	FALSE	FALSE	TRUE
ENSG00000182400	113.72	-1.73	0.39	-4.47	8e-06	0.000418412	TRAPPC6B	122553	TRUE	FALSE	FALSE
ENSG00000108370	479.72	1.58	0.36	4.46	8.27e-06	0.000429831	RGS9	8787	FALSE	FALSE	FALSE
ENSG00000087589	2620.57	-1.47	0.33	-4.45	8.39e-06	0.000431971	CASS4	57091	FALSE	FALSE	FALSE
ENSG00000124789	3236.75	-0.93	0.21	-4.46	8.38e-06	0.000431971	NUP153	9972	FALSE	FALSE	TRUE
ENSG00000128298	140.75	1.22	0.27	4.46	8.35e-06	0.000431971	BAIAP2L2	80115	FALSE	FALSE	FALSE
ENSG00000155313	2553.02	-0.97	0.22	-4.45	8.41e-06	0.000431971	USP25	29761	FALSE	FALSE	TRUE
ENSG00000132879	2931.61	0.87	0.19	4.45	8.46e-06	0.000433004	FBXO44	93611	FALSE	FALSE	FALSE
ENSG00000009413	762.16	-1.17	0.26	-4.45	8.52e-06	0.000433675	REV3L	5980	FALSE	FALSE	FALSE
ENSG00000125457	2242.82	0.85	0.19	4.45	8.55e-06	0.000433675	MIF4GD	57409	FALSE	FALSE	FALSE
ENSG00000147548	4828.54	-0.8	0.18	-4.45	8.55e-06	0.000433675	NSD3	54904	FALSE	FALSE	TRUE
ENSG00000215301	16933.3	-1.33	0.3	-4.45	8.74e-06	0.000442084	DDX3X	1654	TRUE	FALSE	FALSE
ENSG00000196850	2526.2	-1.01	0.23	-4.45	8.78e-06	0.000442818	PPTC7	160760	FALSE	FALSE	FALSE
ENSG00000198718	241.95	-1.29	0.29	-4.44	8.83e-06	0.00044401	TOGARAM1	23116	FALSE	FALSE	FALSE
ENSG00000115464	3075.48	-1.15	0.26	-4.44	8.93e-06	0.000444457	USP34	9736	FALSE	FALSE	FALSE
ENSG00000139496	2019.25	-1.01	0.23	-4.44	8.95e-06	0.000444457	NUP58	9818	FALSE	FALSE	FALSE
ENSG00000142765	17351.5	0.87	0.2	4.44	8.93e-06	0.000444457	SYTL1	84958	FALSE	FALSE	FALSE
ENSG00000186049	229.58	1.8	0.41	4.44	8.88e-06	0.000444457	KRT73	319101	FALSE	FALSE	TRUE
ENSG00000211638	147.49	1.84	0.41	4.44	9.08e-06	0.000449876	IGLV8-61	28774	FALSE	FALSE	FALSE
ENSG00000124831	11649	-1.02	0.23	-4.43	9.21e-06	0.000454969	LRRFIP1	9208	FALSE	FALSE	FALSE
ENSG00000127586	1251.5	0.8	0.18	4.43	9.54e-06	0.000468644	CHTF18	63922	FALSE	FALSE	FALSE
ENSG00000185304	124.13	-2.72	0.61	-4.43	9.52e-06	0.000468644	RGPD2	729857	FALSE	FALSE	FALSE
ENSG00000177853	1030.15	-1.05	0.24	-4.43	9.63e-06	0.000471371	ZNF518A	9849	FALSE	FALSE	FALSE
ENSG00000106333	343.73	0.97	0.22	4.42	9.85e-06	0.000480859	PCOLCE	5118	FALSE	FALSE	FALSE
ENSG00000113758	2807.41	1.16	0.26	4.42	1e-05	0.000484898	DBN1	1627	FALSE	FALSE	FALSE
ENSG00000117335	15533.2	-1.65	0.37	-4.42	1e-05	0.000484898	CD46	4179	FALSE	TRUE	FALSE
ENSG00000131873	2681.37	-1.62	0.37	-4.42	1e-05	0.000484898	CHSY1	22856	FALSE	FALSE	FALSE
ENSG00000182150	374.94	-1.31	0.3	-4.42	1e-05	0.000484898	ERCC6L2	375748	TRUE	FALSE	FALSE
ENSG00000130511	5180.48	0.86	0.2	4.41	1.01e-05	0.000487444	SSBP4	170463	FALSE	FALSE	FALSE
ENSG00000176390	3635.23	-0.82	0.19	-4.41	1.02e-05	0.000489353	CRLF3	51379	FALSE	FALSE	TRUE
ENSG00000118263	2650.41	-1.26	0.28	-4.41	1.02e-05	0.000489731	KLF7	8609	FALSE	FALSE	FALSE
ENSG00000132294	1875.73	-0.96	0.22	-4.41	1.05e-05	0.000497779	EFR3A	23167	FALSE	FALSE	FALSE
ENSG00000183172	2502.3	0.71	0.16	4.41	1.05e-05	0.000497779	SMDT1	91689	FALSE	FALSE	FALSE
ENSG00000108510	2163.62	-1.12	0.25	-4.41	1.05e-05	0.000499031	MED13	9969	TRUE	FALSE	TRUE
ENSG00000176853	2275.31	-1.08	0.24	-4.4	1.06e-05	0.000501185	FAM91A1	157769	FALSE	FALSE	FALSE
ENSG00000149932	5592.25	0.72	0.16	4.4	1.08e-05	0.000505825	TMEM219	124446	FALSE	FALSE	FALSE
ENSG00000151376	223.79	1.24	0.28	4.4	1.08e-05	0.000505825	ME3	10873	FALSE	FALSE	FALSE
ENSG00000172543	15538.2	1.86	0.42	4.4	1.08e-05	0.000506621	CTSW	1521	FALSE	FALSE	FALSE
ENSG00000118007	1284.27	-0.93	0.21	-4.4	1.09e-05	0.000509316	STAG1	10274	TRUE	FALSE	FALSE
ENSG00000189409	123.53	1.69	0.38	4.4	1.09e-05	0.000509316	MMP23B	8510	FALSE	FALSE	FALSE
ENSG00000179456	4685.86	-1.11	0.25	-4.39	1.14e-05	0.000529847	ZBTB18	10472	TRUE	FALSE	FALSE
ENSG00000240972	39.85	1.93	0.44	4.39	1.14e-05	0.000529847	MIF	4282	FALSE	FALSE	FALSE
ENSG00000100934	1005.84	-1.06	0.24	-4.38	1.18e-05	0.000538778	SEC23A	10484	FALSE	FALSE	FALSE
ENSG00000133067	1282.33	1.93	0.44	4.38	1.18e-05	0.000538778	LGR6	59352	FALSE	FALSE	FALSE
ENSG00000165029	1071.24	-1.97	0.45	-4.38	1.18e-05	0.000538778	ABCA1	19	FALSE	FALSE	TRUE
ENSG00000174326	143.58	1.44	0.33	4.38	1.17e-05	0.000538778	SLC16A11	162515	FALSE	FALSE	FALSE
ENSG00000115232	3588.26	-1.24	0.28	-4.38	1.18e-05	0.000539436	ITGA4	3676	FALSE	TRUE	FALSE
ENSG00000120690	5983.7	-1.21	0.28	-4.38	1.19e-05	0.000539436	ELF1	1997	FALSE	FALSE	TRUE
ENSG00000114993	143.32	1.57	0.36	4.38	1.2e-05	0.000542136	RTKN	6242	FALSE	FALSE	FALSE
ENSG00000063241	732.74	1.04	0.24	4.38	1.21e-05	0.000547181	ISOC2	79763	FALSE	FALSE	FALSE
ENSG00000144591	2718.11	0.76	0.17	4.37	1.22e-05	0.000548393	GMPPA	29926	TRUE	FALSE	FALSE
ENSG00000214413	883.18	-1.03	0.23	-4.37	1.23e-05	0.000551965	BBIP1	92482	FALSE	FALSE	FALSE
ENSG00000074706	3324.92	-0.9	0.2	-4.37	1.24e-05	0.000553361	IPCEF1	26034	FALSE	FALSE	FALSE
ENSG00000132329	116.52	2.43	0.56	4.37	1.25e-05	0.000556889	RAMP1	10267	FALSE	FALSE	FALSE
ENSG00000146592	10534.1	-1.99	0.45	-4.37	1.25e-05	0.000556889	CREB5	9586	FALSE	FALSE	FALSE
ENSG00000122257	2685.73	-0.84	0.19	-4.37	1.26e-05	0.000558932	RBBP6	5930	FALSE	FALSE	FALSE
ENSG00000164031	1231.08	-1.07	0.24	-4.37	1.26e-05	0.000558932	DNAJB14	79982	FALSE	FALSE	FALSE
ENSG00000113595	357.9	-1.28	0.29	-4.37	1.27e-05	0.000560001	TRIM23	373	FALSE	FALSE	FALSE
ENSG00000127578	111.35	2.04	0.47	4.36	1.28e-05	0.000561013	WFIKKN1	117166	FALSE	FALSE	FALSE
ENSG00000176083	959.14	2.01	0.46	4.36	1.29e-05	0.000568136	ZNF683	257101	FALSE	FALSE	FALSE
ENSG00000163694	4197.45	-1.67	0.38	-4.35	1.35e-05	0.000587403	RBM47	54502	FALSE	FALSE	FALSE
ENSG00000132356	2016.71	-0.99	0.23	-4.35	1.36e-05	0.000593942	PRKAA1	5562	FALSE	FALSE	FALSE
ENSG00000165494	4508.81	-0.77	0.18	-4.35	1.38e-05	0.000600217	PCF11	51585	FALSE	FALSE	TRUE
ENSG00000185838	380.17	0.9	0.21	4.35	1.39e-05	0.000600874	GNB1L	54584	FALSE	FALSE	FALSE
ENSG00000172500	3470.07	0.73	0.17	4.34	1.39e-05	0.000602051	FIBP	9158	TRUE	TRUE	FALSE
ENSG00000100083	7080.91	0.71	0.16	4.34	1.41e-05	0.000608896	GGA1	26088	FALSE	FALSE	FALSE
ENSG00000075539	2522.85	-0.94	0.22	-4.34	1.44e-05	0.000619231	FRYL	285527	FALSE	FALSE	FALSE
ENSG00000144909	2666.99	-1.2	0.28	-4.34	1.45e-05	0.000623522	OSBPL11	114885	FALSE	FALSE	FALSE
ENSG00000113240	1389.19	-0.97	0.22	-4.33	1.47e-05	0.000627504	CLK4	57396	FALSE	FALSE	FALSE
ENSG00000029363	5516.93	-0.83	0.19	-4.33	1.48e-05	0.000628483	BCLAF1	9774	FALSE	FALSE	FALSE
ENSG00000047634	198.65	-1.53	0.35	-4.33	1.48e-05	0.000628483	SCML1	6322	FALSE	FALSE	FALSE
ENSG00000027847	1869.32	0.81	0.19	4.33	1.48e-05	0.000630248	B4GALT7	11285	TRUE	FALSE	TRUE
ENSG00000144674	1428.51	-0.99	0.23	-4.33	1.5e-05	0.000632976	GOLGA4	2803	FALSE	FALSE	FALSE
ENSG00000175105	594.63	-0.96	0.22	-4.33	1.5e-05	0.000632976	ZNF654	55279	FALSE	FALSE	FALSE
ENSG00000187609	883.15	0.82	0.19	4.33	1.5e-05	0.000632976	EXD3	54932	FALSE	FALSE	FALSE
ENSG00000047346	1532.6	-1.07	0.25	-4.33	1.51e-05	0.000634574	FAM214A	56204	FALSE	FALSE	FALSE
ENSG00000114388	3114.74	0.83	0.19	4.32	1.59e-05	0.000665331	NPRL2	10641	TRUE	FALSE	FALSE
ENSG00000129292	2423.67	-1.31	0.3	-4.31	1.6e-05	0.000665903	PHF20L1	51105	FALSE	FALSE	FALSE
ENSG00000279141	265.94	1.75	0.4	4.31	1.62e-05	0.000673596	LINC01451	401561	FALSE	FALSE	FALSE
ENSG00000168769	4280.32	-1.57	0.36	-4.31	1.62e-05	0.00067397	TET2	54790	FALSE	TRUE	FALSE
ENSG00000144485	172.07	1.47	0.34	4.3	1.7e-05	0.000704728	HES6	55502	FALSE	FALSE	TRUE
ENSG00000143751	819.01	-1.16	0.27	-4.3	1.73e-05	0.000715044	SDE2	163859	FALSE	FALSE	FALSE
ENSG00000007255	1653.9	0.84	0.2	4.29	1.76e-05	0.000718114	TRAPPC6A	79090	FALSE	FALSE	FALSE
ENSG00000118620	377.03	-1.4	0.32	-4.29	1.76e-05	0.000718114	ZNF430	80264	FALSE	FALSE	FALSE
ENSG00000129493	457.5	-1.25	0.29	-4.29	1.76e-05	0.000718114	HEATR5A	25938	FALSE	FALSE	FALSE
ENSG00000167107	1443.41	1.06	0.25	4.29	1.76e-05	0.000718114	ACSF2	80221	FALSE	FALSE	TRUE
ENSG00000169967	4998.71	-1.44	0.34	-4.29	1.75e-05	0.000718114	MAP3K2	10746	FALSE	FALSE	FALSE
ENSG00000213934	54.04	4.12	0.96	4.29	1.76e-05	0.000718114	HBG1	3047	FALSE	FALSE	FALSE
ENSG00000165417	1227.66	-0.83	0.19	-4.29	1.78e-05	0.000723806	GTF2A1	2957	FALSE	FALSE	FALSE
ENSG00000115085	23433.9	0.93	0.22	4.29	1.79e-05	0.000724226	ZAP70	7535	FALSE	FALSE	FALSE
ENSG00000198961	5527.14	-1.23	0.29	-4.29	1.8e-05	0.000726077	PJA2	9867	FALSE	FALSE	FALSE
ENSG00000135913	142.45	-1.78	0.41	-4.29	1.8e-05	0.000727038	USP37	57695	FALSE	FALSE	FALSE
ENSG00000112531	4243.21	-1.03	0.24	-4.28	1.84e-05	0.000741121	QKI	9444	FALSE	FALSE	FALSE
ENSG00000169047	169.74	-1.48	0.35	-4.28	1.86e-05	0.000746883	IRS1	3667	FALSE	FALSE	FALSE
ENSG00000137871	237.43	-1.13	0.26	-4.28	1.9e-05	0.000760216	ZNF280D	54816	FALSE	FALSE	FALSE
ENSG00000095564	1973.93	-1.01	0.24	-4.27	1.93e-05	0.000768433	BTAF1	9044	FALSE	FALSE	TRUE
ENSG00000198816	441.13	0.95	0.22	4.27	1.93e-05	0.000768433	ZNF358	140467	FALSE	FALSE	FALSE
ENSG00000163635	38.12	-2.4	0.56	-4.27	1.94e-05	0.000772455	ATXN7	6314	FALSE	FALSE	FALSE
ENSG00000197858	4824.37	0.74	0.17	4.27	1.96e-05	0.000777325	GPAA1	8733	TRUE	TRUE	FALSE
ENSG00000182484	1413.99	1.55	0.36	4.27	1.97e-05	0.000780193	WASH6P	653440	FALSE	FALSE	FALSE
ENSG00000147133	1683.46	-1.08	0.25	-4.27	1.99e-05	0.000786591	TAF1	6872	TRUE	FALSE	FALSE
ENSG00000100075	3096.66	0.78	0.18	4.26	2.01e-05	0.000790204	SLC25A1	6576	TRUE	FALSE	TRUE
ENSG00000143653	589.42	0.87	0.2	4.26	2.01e-05	0.000790204	SCCPDH	51097	FALSE	FALSE	TRUE
ENSG00000125877	2055.03	0.8	0.19	4.26	2.03e-05	0.000794751	ITPA	3704	TRUE	FALSE	TRUE
ENSG00000137101	2050.53	1.17	0.28	4.26	2.06e-05	0.000803664	CD72	971	FALSE	FALSE	FALSE
ENSG00000177463	3037.26	-0.94	0.22	-4.26	2.07e-05	0.000806277	NR2C2	7182	FALSE	FALSE	FALSE
ENSG00000147443	13401	0.8	0.19	4.26	2.08e-05	0.000808882	DOK2	9046	FALSE	FALSE	FALSE
ENSG00000164463	4211.64	-1	0.23	-4.26	2.08e-05	0.000809233	CREBRF	153222	FALSE	FALSE	FALSE
ENSG00000160856	4276.75	1.24	0.29	4.25	2.12e-05	0.000820662	FCRL3	115352	FALSE	FALSE	TRUE
ENSG00000104093	1947.81	-1.14	0.27	-4.25	2.13e-05	0.000822884	DMXL2	23312	TRUE	FALSE	FALSE
ENSG00000138764	2368.3	-1.03	0.24	-4.25	2.14e-05	0.000823704	CCNG2	901	FALSE	FALSE	FALSE
ENSG00000133247	977.79	0.81	0.19	4.25	2.15e-05	0.00082902	KMT5C	84787	FALSE	FALSE	FALSE
ENSG00000095015	3996.01	-1.16	0.27	-4.25	2.17e-05	0.000831243	MAP3K1	4214	FALSE	FALSE	TRUE
ENSG00000177548	2490.81	0.88	0.21	4.24	2.21e-05	0.000846205	RABEP2	79874	FALSE	TRUE	TRUE
ENSG00000178966	411.21	-1.22	0.29	-4.24	2.23e-05	0.000851641	RMI1	80010	FALSE	FALSE	FALSE
ENSG00000130779	2793.26	-1.16	0.27	-4.24	2.25e-05	0.000856175	CLIP1	6249	FALSE	FALSE	FALSE
ENSG00000134884	5708.51	-1.13	0.27	-4.24	2.26e-05	0.000856175	ARGLU1	55082	FALSE	FALSE	FALSE
ENSG00000185187	12171.2	1.04	0.25	4.24	2.25e-05	0.000856175	SIGIRR	59307	FALSE	FALSE	FALSE
ENSG00000150907	2280.62	-0.82	0.19	-4.23	2.31e-05	0.000871177	FOXO1	2308	FALSE	FALSE	FALSE
ENSG00000136286	30182.4	0.74	0.17	4.23	2.32e-05	0.000875133	MYO1G	64005	FALSE	FALSE	FALSE
ENSG00000085662	4268.63	0.88	0.21	4.23	2.35e-05	0.000884518	AKR1B1	231	FALSE	FALSE	FALSE
ENSG00000005001	34.32	3.18	0.75	4.23	2.36e-05	0.000886047	PRSS22	64063	FALSE	FALSE	TRUE
ENSG00000145715	979.71	-0.87	0.21	-4.22	2.42e-05	0.000902587	RASA1	5921	FALSE	FALSE	FALSE
ENSG00000262943	57.59	1.92	0.46	4.22	2.41e-05	0.000902587	ALOX12P2	245	FALSE	FALSE	FALSE
ENSG00000169689	902.9	0.87	0.21	4.22	2.43e-05	0.000906387	CENPX	201254	FALSE	FALSE	FALSE
ENSG00000025434	509.23	1.08	0.26	4.22	2.46e-05	0.000913813	NR1H3	10062	FALSE	FALSE	FALSE
ENSG00000148824	349.71	0.95	0.23	4.22	2.49e-05	0.000923183	MTG1	92170	FALSE	FALSE	FALSE
ENSG00000099889	602	1.71	0.41	4.21	2.51e-05	0.000929154	ARVCF	421	FALSE	TRUE	FALSE
ENSG00000145390	338.78	-1.37	0.33	-4.21	2.51e-05	0.000929154	USP53	54532	FALSE	TRUE	TRUE
ENSG00000173575	7320.94	-0.92	0.22	-4.21	2.54e-05	0.000937021	CHD2	1106	TRUE	FALSE	FALSE
ENSG00000177189	5994.71	-0.95	0.23	-4.21	2.55e-05	0.000939401	RPS6KA3	6197	TRUE	FALSE	FALSE
ENSG00000154134	792.99	1.45	0.35	4.21	2.57e-05	0.000943853	ROBO3	64221	FALSE	FALSE	FALSE
ENSG00000100368	36820.4	-1.53	0.36	-4.2	2.62e-05	0.000959278	CSF2RB	1439	FALSE	TRUE	TRUE
ENSG00000187605	2850.72	-1.12	0.27	-4.2	2.66e-05	0.000972406	TET3	200424	TRUE	FALSE	TRUE
ENSG00000113161	2267.74	-1.24	0.3	-4.2	2.67e-05	0.000975898	HMGCR	3156	FALSE	FALSE	FALSE
ENSG00000146281	349.92	-1.24	0.3	-4.2	2.68e-05	0.000976593	PM20D2	135293	FALSE	FALSE	FALSE
ENSG00000131401	6586.65	1.28	0.31	4.2	2.72e-05	0.00098793	NAPSB	256236	FALSE	FALSE	FALSE
ENSG00000274588	384.75	2.66	0.64	4.19	2.78e-05	0.00100842	DGKK	139189	FALSE	FALSE	FALSE
ENSG00000164190	5269.73	-1.02	0.24	-4.19	2.82e-05	0.00102077	NIPBL	25836	TRUE	FALSE	FALSE
ENSG00000095951	1059.13	-1.35	0.32	-4.18	2.86e-05	0.00103098	HIVEP1	3096	FALSE	FALSE	TRUE
ENSG00000102554	109.41	-1.65	0.39	-4.18	2.86e-05	0.00103098	KLF5	688	FALSE	FALSE	FALSE
ENSG00000156671	1536.25	-1.51	0.36	-4.18	2.88e-05	0.0010349	SAMD8	142891	FALSE	FALSE	FALSE
ENSG00000162852	1339.4	-0.96	0.23	-4.18	2.89e-05	0.00103604	CNST	163882	FALSE	FALSE	FALSE
ENSG00000102780	259.76	-1.12	0.27	-4.18	2.92e-05	0.00104472	DGKH	160851	FALSE	FALSE	FALSE
ENSG00000064201	6516.14	1.07	0.26	4.18	2.96e-05	0.00105729	TSPAN32	10077	FALSE	FALSE	FALSE
ENSG00000076685	2671.74	-1.26	0.3	-4.18	2.97e-05	0.00105729	NT5C2	22978	TRUE	FALSE	FALSE
ENSG00000102901	3962.03	0.81	0.19	4.18	2.97e-05	0.00105729	CENPT	80152	FALSE	FALSE	FALSE
ENSG00000156136	1169.2	-0.94	0.23	-4.17	3.01e-05	0.00106991	DCK	1633	FALSE	FALSE	FALSE
ENSG00000134109	5204.89	-0.65	0.16	-4.17	3.03e-05	0.0010733	EDEM1	9695	FALSE	FALSE	FALSE
ENSG00000140398	1270.9	0.99	0.24	4.17	3.05e-05	0.00107618	NEIL1	79661	FALSE	FALSE	FALSE
ENSG00000158292	350.73	1.59	0.38	4.17	3.07e-05	0.00108205	GPR153	387509	FALSE	TRUE	FALSE
ENSG00000158636	1122.4	-0.9	0.22	-4.17	3.07e-05	0.00108205	EMSY	56946	FALSE	FALSE	TRUE
ENSG00000115966	1076.33	-0.86	0.21	-4.17	3.08e-05	0.00108241	ATF2	1386	FALSE	FALSE	FALSE
ENSG00000168944	910.65	-1.01	0.24	-4.17	3.09e-05	0.00108325	CEP120	153241	TRUE	FALSE	FALSE
ENSG00000117411	209.36	1.31	0.31	4.17	3.1e-05	0.00108363	B4GALT2	8704	FALSE	TRUE	FALSE
ENSG00000109787	6247.22	-0.9	0.22	-4.16	3.16e-05	0.00109944	KLF3	51274	FALSE	FALSE	FALSE
ENSG00000137845	5754.36	-1.04	0.25	-4.16	3.16e-05	0.00109944	ADAM10	102	FALSE	FALSE	FALSE
ENSG00000058091	705.92	-1.61	0.39	-4.15	3.3e-05	0.00114151	CDK14	5218	FALSE	FALSE	FALSE
ENSG00000152520	3425.59	-0.94	0.23	-4.15	3.3e-05	0.00114151	PAN3	255967	FALSE	FALSE	FALSE
ENSG00000185947	1446.86	-1.61	0.39	-4.15	3.3e-05	0.00114151	ZNF267	10308	FALSE	FALSE	FALSE
ENSG00000213983	6698.74	0.74	0.18	4.15	3.33e-05	0.00114811	AP1G2	8906	FALSE	FALSE	FALSE
ENSG00000221829	935.11	0.8	0.19	4.15	3.34e-05	0.00114921	FANCG	2189	FALSE	FALSE	FALSE
ENSG00000114933	1369.59	-0.73	0.18	-4.15	3.37e-05	0.001156	INO80D	54891	FALSE	FALSE	FALSE
ENSG00000134294	4309.75	-1.04	0.25	-4.15	3.37e-05	0.001156	SLC38A2	54407	FALSE	FALSE	FALSE
ENSG00000068650	4031.56	-1.18	0.28	-4.14	3.4e-05	0.00116054	ATP11A	23250	FALSE	FALSE	FALSE
ENSG00000196678	72.02	-1.65	0.4	-4.14	3.41e-05	0.00116093	ERI2	112479	FALSE	FALSE	FALSE
ENSG00000180879	7789.38	0.87	0.21	4.14	3.42e-05	0.00116257	SSR4	6748	FALSE	FALSE	FALSE
ENSG00000155744	2501.44	-1.59	0.38	-4.14	3.43e-05	0.00116271	FAM126B	285172	FALSE	FALSE	FALSE
ENSG00000185261	167.93	-2.84	0.69	-4.14	3.43e-05	0.00116271	KIAA0825	285600	FALSE	FALSE	FALSE
ENSG00000138593	884.33	-1.33	0.32	-4.14	3.49e-05	0.00117745	SECISBP2L	9728	FALSE	FALSE	FALSE
ENSG00000067082	16379.8	-1.09	0.26	-4.13	3.58e-05	0.00120784	KLF6	1316	FALSE	FALSE	FALSE
ENSG00000115523	63452.5	1.56	0.38	4.13	3.63e-05	0.00121303	GNLY	10578	FALSE	FALSE	FALSE
ENSG00000147684	2282.99	0.74	0.18	4.13	3.63e-05	0.00121303	NDUFB9	4715	FALSE	FALSE	FALSE
ENSG00000148803	378.25	1.07	0.26	4.13	3.63e-05	0.00121303	FUOM	282969	FALSE	FALSE	FALSE
ENSG00000166004	380.7	-1.37	0.33	-4.13	3.63e-05	0.00121303	CEP295	85459	FALSE	TRUE	FALSE
ENSG00000167633	620.23	2.13	0.52	4.13	3.61e-05	0.00121303	KIR3DL1	3811	FALSE	FALSE	FALSE
ENSG00000105373	38437.2	0.74	0.18	4.13	3.65e-05	0.0012138	NOP53	29997	FALSE	FALSE	FALSE
ENSG00000176485	548.51	1.61	0.39	4.13	3.65e-05	0.0012138	PLAAT3	11145	FALSE	FALSE	FALSE
ENSG00000113532	5252.52	-1.28	0.31	-4.13	3.68e-05	0.00121953	ST8SIA4	7903	FALSE	FALSE	FALSE
ENSG00000115020	1662.6	-1.05	0.25	-4.13	3.68e-05	0.00121953	PIKFYVE	200576	FALSE	FALSE	FALSE
ENSG00000182957	4223.64	-0.96	0.23	-4.12	3.72e-05	0.00122943	SPATA13	221178	FALSE	FALSE	FALSE
ENSG00000110455	2177.6	1.45	0.35	4.12	3.74e-05	0.00123371	ACCS	84680	FALSE	FALSE	FALSE
ENSG00000111647	1268.59	-1.43	0.35	-4.12	3.76e-05	0.0012362	UHRF1BP1L	23074	FALSE	FALSE	FALSE
ENSG00000181690	90.04	-1.88	0.46	-4.12	3.76e-05	0.0012362	PLAG1	5324	FALSE	FALSE	FALSE
ENSG00000025770	2924.05	0.71	0.17	4.12	3.79e-05	0.00124092	NCAPH2	29781	FALSE	FALSE	FALSE
ENSG00000107938	804.71	-0.76	0.19	-4.12	3.79e-05	0.00124092	EDRF1	26098	FALSE	FALSE	FALSE
ENSG00000081237	69120	-1.21	0.29	-4.12	3.82e-05	0.00124193	PTPRC	5788	FALSE	FALSE	FALSE
ENSG00000086300	2184.93	-1.46	0.35	-4.12	3.81e-05	0.00124193	SNX10	29887	FALSE	FALSE	FALSE
ENSG00000163794	88.75	1.43	0.35	4.12	3.81e-05	0.00124193	UCN	7349	FALSE	FALSE	FALSE
ENSG00000096746	6533.88	-0.67	0.16	-4.12	3.82e-05	0.00124227	HNRNPH3	3189	FALSE	FALSE	FALSE
ENSG00000164830	713.21	-1.2	0.29	-4.12	3.85e-05	0.00124808	OXR1	55074	TRUE	FALSE	FALSE
ENSG00000115548	4581.66	-0.87	0.21	-4.12	3.86e-05	0.00124863	KDM3A	55818	FALSE	FALSE	FALSE
ENSG00000096968	1761.64	-1.37	0.33	-4.11	3.91e-05	0.00126341	JAK2	3717	FALSE	FALSE	FALSE
ENSG00000106460	773.57	-0.93	0.23	-4.11	3.95e-05	0.00127065	TMEM106B	54664	TRUE	FALSE	FALSE
ENSG00000144802	3334.98	-1.3	0.32	-4.11	3.95e-05	0.00127065	NFKBIZ	64332	FALSE	FALSE	FALSE
ENSG00000285967	456.61	-0.88	0.22	-4.11	3.99e-05	0.00128271	NIPBL-DT	646719	FALSE	FALSE	FALSE
ENSG00000100362	100.18	2.54	0.62	4.11	4.03e-05	0.00129309	PVALB	5816	FALSE	FALSE	FALSE
ENSG00000104866	1933.72	0.72	0.18	4.1	4.1e-05	0.00130961	PPP1R37	284352	FALSE	FALSE	TRUE
ENSG00000180739	3870.82	1.55	0.38	4.1	4.1e-05	0.00130961	S1PR5	53637	FALSE	FALSE	FALSE
ENSG00000164754	7169.21	-0.95	0.23	-4.1	4.11e-05	0.00130974	RAD21	5885	TRUE	FALSE	FALSE
ENSG00000115524	24045.5	-1.03	0.25	-4.1	4.14e-05	0.00131533	SF3B1	23451	FALSE	TRUE	FALSE
ENSG00000168685	24046.9	-1.15	0.28	-4.1	4.14e-05	0.00131533	IL7R	3575	FALSE	FALSE	FALSE
ENSG00000141736	1257.23	1.46	0.36	4.1	4.16e-05	0.00131892	ERBB2	2064	FALSE	FALSE	FALSE
ENSG00000100916	77.71	-1.3	0.32	-4.1	4.18e-05	0.00132083	BRMS1L	84312	FALSE	FALSE	FALSE
ENSG00000048392	1813.56	-1.4	0.34	-4.1	4.21e-05	0.00132833	RRM2B	50484	TRUE	FALSE	TRUE
ENSG00000162910	1249.31	0.74	0.18	4.1	4.21e-05	0.00132833	MRPL55	128308	FALSE	FALSE	FALSE
ENSG00000133703	2296.81	-1.01	0.25	-4.09	4.23e-05	0.00133002	KRAS	3845	TRUE	FALSE	FALSE
ENSG00000165525	927.86	-0.96	0.23	-4.09	4.28e-05	0.00134238	NEMF	9147	TRUE	FALSE	FALSE
ENSG00000092148	2891.53	-0.82	0.2	-4.08	4.41e-05	0.00138346	HECTD1	25831	FALSE	FALSE	FALSE
ENSG00000196268	611.25	-1.09	0.27	-4.08	4.45e-05	0.0013926	ZNF493	284443	FALSE	FALSE	FALSE
ENSG00000115457	68.19	3.48	0.85	4.08	4.48e-05	0.00139908	IGFBP2	3485	FALSE	FALSE	FALSE
ENSG00000172292	293.73	-1.06	0.26	-4.08	4.5e-05	0.00140388	CERS6	253782	FALSE	FALSE	FALSE
ENSG00000136144	973	-0.99	0.24	-4.08	4.56e-05	0.00141866	RCBTB1	55213	TRUE	FALSE	FALSE
ENSG00000090266	1145.61	1	0.25	4.08	4.6e-05	0.00142602	NDUFB2	4708	FALSE	FALSE	FALSE
ENSG00000066084	3920.43	-1.27	0.31	-4.07	4.62e-05	0.00142817	DIP2B	57609	TRUE	FALSE	FALSE
ENSG00000148634	2044.12	-0.89	0.22	-4.07	4.67e-05	0.00143944	HERC4	26091	FALSE	FALSE	FALSE
ENSG00000147526	6563.72	-0.76	0.19	-4.07	4.68e-05	0.0014404	TACC1	6867	FALSE	FALSE	TRUE
ENSG00000108798	6747.25	0.94	0.23	4.06	4.92e-05	0.00151199	ABI3	51225	FALSE	FALSE	FALSE
ENSG00000100644	4633.87	-1.22	0.3	-4.06	4.97e-05	0.0015181	HIF1A	3091	FALSE	FALSE	FALSE
ENSG00000134982	1373.93	-1.31	0.32	-4.06	4.97e-05	0.0015181	APC	324	FALSE	FALSE	FALSE
ENSG00000239653	213.86	-1.63	0.4	-4.06	4.96e-05	0.0015181	PSMD6-AS2	100507062	FALSE	FALSE	FALSE
ENSG00000174917	1198.34	0.94	0.23	4.05	5.02e-05	0.00153114	MICOS13	125988	TRUE	FALSE	FALSE
ENSG00000104886	2868.47	0.82	0.2	4.05	5.05e-05	0.00153662	PLEKHJ1	55111	FALSE	FALSE	FALSE
ENSG00000005020	7223.09	-1.69	0.42	-4.05	5.11e-05	0.00155201	SKAP2	8935	FALSE	TRUE	TRUE
ENSG00000153563	12524.9	1.22	0.3	4.05	5.15e-05	0.00156213	CD8A	925	FALSE	FALSE	FALSE
ENSG00000139180	428.94	0.79	0.19	4.05	5.17e-05	0.00156645	NDUFA9	4704	FALSE	FALSE	FALSE
ENSG00000122223	3971.44	1.03	0.25	4.05	5.19e-05	0.00156653	CD244	51744	FALSE	FALSE	FALSE
ENSG00000155957	684.11	-1.46	0.36	-4.05	5.19e-05	0.00156653	TMBIM4	51643	FALSE	FALSE	FALSE
ENSG00000071655	3188.08	0.95	0.23	4.04	5.24e-05	0.00157545	MBD3	53615	FALSE	FALSE	FALSE
ENSG00000101546	417.53	0.94	0.23	4.04	5.25e-05	0.0015757	RBFA	79863	FALSE	FALSE	TRUE
ENSG00000149311	7454.3	-0.81	0.2	-4.04	5.29e-05	0.00158322	ATM	472	FALSE	FALSE	FALSE
ENSG00000151553	1252.57	-1.14	0.28	-4.04	5.36e-05	0.00160375	FAM160B1	57700	FALSE	FALSE	FALSE
ENSG00000081087	1611.5	-0.88	0.22	-4.04	5.45e-05	0.00161827	OSTM1	28962	FALSE	FALSE	FALSE
ENSG00000107372	6073.49	-0.87	0.21	-4.04	5.44e-05	0.00161827	ZFAND5	7763	FALSE	FALSE	FALSE
ENSG00000153339	2451.93	-0.98	0.24	-4.04	5.42e-05	0.00161827	TRAPPC8	22878	FALSE	FALSE	FALSE
ENSG00000184384	1574.91	-1.14	0.28	-4.04	5.44e-05	0.00161827	MAML2	84441	FALSE	FALSE	TRUE
ENSG00000147162	21671	-0.72	0.18	-4.03	5.48e-05	0.00162039	OGT	8473	TRUE	FALSE	FALSE
ENSG00000177239	6667.66	0.69	0.17	4.03	5.48e-05	0.00162039	MAN1B1	11253	TRUE	FALSE	FALSE
ENSG00000169246	499.23	-1.15	0.28	-4.03	5.49e-05	0.00162111	NPIPB3	23117	FALSE	FALSE	FALSE
ENSG00000168813	479.36	-0.86	0.21	-4.03	5.58e-05	0.00164608	ZNF507	22847	FALSE	FALSE	FALSE
ENSG00000112812	62.03	1.86	0.46	4.03	5.63e-05	0.00165277	PRSS16	10279	FALSE	FALSE	FALSE
ENSG00000152495	2522.29	-1.08	0.27	-4.03	5.63e-05	0.00165277	CAMK4	814	TRUE	FALSE	FALSE
ENSG00000179295	1750.6	-0.95	0.24	-4.03	5.64e-05	0.00165277	PTPN11	5781	TRUE	FALSE	FALSE
ENSG00000197323	2115.32	-0.91	0.23	-4.03	5.65e-05	0.00165287	TRIM33	51592	FALSE	FALSE	FALSE
ENSG00000172578	3322.86	-0.73	0.18	-4.03	5.66e-05	0.00165294	KLHL6	89857	FALSE	FALSE	FALSE
ENSG00000217128	2331.57	-1.3	0.32	-4.03	5.67e-05	0.00165294	FNIP1	96459	FALSE	FALSE	FALSE
ENSG00000181800	74.81	-1.67	0.41	-4.02	5.72e-05	0.00166508	CELF2-AS1	414196	FALSE	FALSE	FALSE
ENSG00000067191	912.3	1.04	0.26	4.02	5.73e-05	0.00166589	CACNB1	782	FALSE	FALSE	FALSE
ENSG00000120992	1246.46	-0.98	0.24	-4.02	5.82e-05	0.0016878	LYPLA1	10434	FALSE	FALSE	FALSE
ENSG00000144228	2120.31	-1.36	0.34	-4.02	5.83e-05	0.0016878	SPOPL	339745	FALSE	FALSE	FALSE
ENSG00000164715	1504.21	-1.24	0.31	-4.02	5.83e-05	0.0016878	LMTK2	22853	FALSE	FALSE	FALSE
ENSG00000135837	2315.25	-0.82	0.2	-4.02	5.9e-05	0.0017035	CEP350	9857	FALSE	FALSE	FALSE
ENSG00000071189	1246.2	-1.27	0.32	-4.01	6e-05	0.0017285	SNX13	23161	FALSE	FALSE	FALSE
ENSG00000107872	1214.15	0.84	0.21	4.01	6.05e-05	0.0017383	FBXL15	79176	FALSE	FALSE	FALSE
ENSG00000136451	3067.51	-0.76	0.19	-4.01	6.05e-05	0.0017383	VEZF1	7716	FALSE	FALSE	FALSE
ENSG00000153922	2709.08	-0.94	0.23	-4.01	6.06e-05	0.0017383	CHD1	1105	TRUE	FALSE	TRUE
ENSG00000113580	4377.31	-0.95	0.24	-4	6.24e-05	0.00178579	NR3C1	2908	FALSE	FALSE	FALSE
ENSG00000141753	520.85	1.31	0.33	4	6.27e-05	0.00178918	IGFBP4	3487	FALSE	FALSE	FALSE
ENSG00000213341	1071.24	-1.07	0.27	-4	6.28e-05	0.00178918	CHUK	1147	FALSE	FALSE	FALSE
ENSG00000213465	804.1	0.97	0.24	4	6.27e-05	0.00178918	ARL2	402	FALSE	FALSE	FALSE
ENSG00000157379	2222.53	0.69	0.17	4	6.33e-05	0.00179898	DHRS1	115817	FALSE	FALSE	TRUE
ENSG00000127419	4412.38	0.72	0.18	4	6.37e-05	0.00180114	TMEM175	84286	FALSE	FALSE	FALSE
ENSG00000213073	354.46	-1.4	0.35	-4	6.36e-05	0.00180114	CHP1P2	729603	FALSE	FALSE	FALSE
ENSG00000253626	124.55	2.44	0.61	4	6.36e-05	0.00180114	EIF5AL1	143244	FALSE	FALSE	FALSE
ENSG00000128739	351.58	1.07	0.27	4	6.38e-05	0.00180127	SNRPN	6638	FALSE	FALSE	FALSE
ENSG00000174574	4123.86	-0.95	0.24	-3.99	6.5e-05	0.00183202	AKIRIN1	79647	FALSE	FALSE	FALSE
ENSG00000010017	1551.14	-0.66	0.17	-3.99	6.6e-05	0.00185813	RANBP9	10048	FALSE	TRUE	FALSE
ENSG00000107874	2492.66	0.67	0.17	3.99	6.65e-05	0.001868	CUEDC2	79004	FALSE	FALSE	FALSE
ENSG00000147155	1585.51	1	0.25	3.99	6.66e-05	0.001868	EBP	10682	TRUE	FALSE	FALSE
ENSG00000123104	1212.99	-0.98	0.25	-3.99	6.72e-05	0.00188137	ITPR2	3709	FALSE	TRUE	TRUE
ENSG00000163382	2236.42	0.71	0.18	3.98	6.77e-05	0.00189213	NAXE	128240	TRUE	FALSE	FALSE
ENSG00000160050	472.02	0.92	0.23	3.98	6.83e-05	0.00190663	CCDC28B	79140	FALSE	FALSE	FALSE
ENSG00000116903	930.22	-1.14	0.29	-3.98	6.96e-05	0.00193046	EXOC8	149371	FALSE	FALSE	FALSE
ENSG00000197191	36.49	2.09	0.53	3.98	6.96e-05	0.00193046	CYSRT1	375791	FALSE	FALSE	FALSE
ENSG00000250571	1957.75	0.87	0.22	3.98	6.94e-05	0.00193046	GLI4	2738	FALSE	FALSE	FALSE
ENSG00000225733	4062.98	-0.77	0.19	-3.98	7.01e-05	0.00194257	FGD5-AS1	100505641	FALSE	FALSE	FALSE
ENSG00000138032	749.2	-0.79	0.2	-3.97	7.07e-05	0.00195195	PPM1B	5495	FALSE	FALSE	FALSE
ENSG00000149212	3711.44	-0.91	0.23	-3.97	7.06e-05	0.00195195	SESN3	143686	FALSE	FALSE	FALSE
ENSG00000146414	234.61	-1.52	0.38	-3.97	7.17e-05	0.00197721	SHPRH	257218	FALSE	FALSE	FALSE
ENSG00000108784	1502.54	0.76	0.19	3.97	7.23e-05	0.00198346	NAGLU	4669	TRUE	FALSE	FALSE
ENSG00000141682	160.61	-1.46	0.37	-3.97	7.22e-05	0.00198346	PMAIP1	5366	FALSE	FALSE	FALSE
ENSG00000196756	994.02	0.81	0.2	3.97	7.21e-05	0.00198346	SNHG17	388796	FALSE	FALSE	FALSE
ENSG00000172116	5410.65	1.12	0.28	3.97	7.32e-05	0.00200436	CD8B	926	FALSE	FALSE	FALSE
ENSG00000131023	814.11	-1.11	0.28	-3.97	7.33e-05	0.00200445	LATS1	9113	FALSE	FALSE	FALSE
ENSG00000062650	3013.19	-0.83	0.21	-3.96	7.37e-05	0.00201222	WAPL	23063	FALSE	FALSE	FALSE
ENSG00000117000	1276.37	-1.09	0.28	-3.96	7.41e-05	0.00201944	RLF	6018	FALSE	FALSE	FALSE
ENSG00000094975	849.36	-1.11	0.28	-3.96	7.43e-05	0.00202106	SUCO	51430	FALSE	FALSE	FALSE
ENSG00000204435	758.66	1.02	0.26	3.96	7.45e-05	0.00202326	CSNK2B	1460	TRUE	FALSE	FALSE
ENSG00000083845	33437.7	1.08	0.27	3.96	7.52e-05	0.00203781	RPS5	6193	FALSE	FALSE	FALSE
ENSG00000163463	706.46	0.92	0.23	3.96	7.54e-05	0.00204111	KRTCAP2	200185	FALSE	FALSE	FALSE
ENSG00000105851	2397.34	-1.08	0.27	-3.96	7.63e-05	0.00205993	PIK3CG	5294	FALSE	FALSE	FALSE
ENSG00000163625	4033.93	-1.78	0.45	-3.96	7.63e-05	0.00205993	WDFY3	23001	TRUE	FALSE	FALSE
ENSG00000118515	4921.78	-1.03	0.26	-3.95	7.67e-05	0.00206622	SGK1	6446	FALSE	FALSE	FALSE
ENSG00000186908	1125.9	-1.14	0.29	-3.95	7.68e-05	0.00206622	ZDHHC17	23390	FALSE	FALSE	FALSE
ENSG00000065413	5441.99	-0.95	0.24	-3.95	7.71e-05	0.00207027	ANKRD44	91526	FALSE	FALSE	FALSE
ENSG00000189339	6324.04	-0.98	0.25	-3.95	7.72e-05	0.00207033	SLC35E2B	728661	FALSE	FALSE	FALSE
ENSG00000083642	1561.1	-0.78	0.2	-3.95	7.78e-05	0.00207456	PDS5B	23047	FALSE	FALSE	FALSE
ENSG00000100503	7778.17	-1.06	0.27	-3.95	7.78e-05	0.00207456	NIN	51199	FALSE	FALSE	FALSE
ENSG00000107140	2478.97	0.8	0.2	3.95	7.79e-05	0.00207456	TESK1	7016	FALSE	TRUE	FALSE
ENSG00000163660	7072.21	-0.82	0.21	-3.95	7.91e-05	0.00210562	CCNL1	57018	FALSE	FALSE	FALSE
ENSG00000123143	21291.5	0.73	0.19	3.95	7.96e-05	0.00211086	PKN1	5585	FALSE	FALSE	FALSE
ENSG00000188906	17466.3	-1.81	0.46	-3.94	8e-05	0.0021176	LRRK2	120892	FALSE	FALSE	TRUE
ENSG00000100092	3430.46	0.86	0.22	3.94	8.04e-05	0.00212472	SH3BP1	23616	FALSE	FALSE	FALSE
ENSG00000066654	1659.74	-0.98	0.25	-3.94	8.08e-05	0.0021327	THUMPD1	55623	FALSE	FALSE	TRUE
ENSG00000100485	3704.3	-1.36	0.34	-3.94	8.11e-05	0.00213369	SOS2	6655	TRUE	FALSE	FALSE
ENSG00000111450	943.71	-0.98	0.25	-3.94	8.11e-05	0.00213369	STX2	2054	FALSE	FALSE	TRUE
ENSG00000151694	1345.67	-0.86	0.22	-3.93	8.37e-05	0.00219426	ADAM17	6868	FALSE	FALSE	TRUE
ENSG00000137414	6178.17	-1.45	0.37	-3.93	8.38e-05	0.00219436	FAM8A1	51439	FALSE	FALSE	FALSE
ENSG00000163848	2005.63	-0.79	0.2	-3.93	8.45e-05	0.00220866	ZNF148	7707	TRUE	FALSE	FALSE
ENSG00000153147	3124.22	-0.83	0.21	-3.93	8.5e-05	0.00221706	SMARCA5	8467	FALSE	FALSE	FALSE
ENSG00000180747	93.8	-1.48	0.38	-3.93	8.5e-05	0.00221706	SMG1P3	100271836	FALSE	FALSE	FALSE
ENSG00000103245	1631.74	0.89	0.23	3.93	8.62e-05	0.0022362	CIAO3	64428	FALSE	FALSE	FALSE
ENSG00000139505	1678.38	-1.05	0.27	-3.93	8.59e-05	0.0022362	MTMR6	9107	FALSE	FALSE	FALSE
ENSG00000185527	272.18	1.15	0.29	3.93	8.61e-05	0.0022362	PDE6G	5148	FALSE	FALSE	FALSE
ENSG00000115138	175.4	1.78	0.45	3.93	8.67e-05	0.00223911	POMC	5443	FALSE	FALSE	TRUE
ENSG00000124151	4408.99	-0.87	0.22	-3.93	8.64e-05	0.00223911	NCOA3	8202	FALSE	FALSE	FALSE
ENSG00000152242	1654.62	-0.98	0.25	-3.93	8.66e-05	0.00223911	C18orf25	147339	FALSE	FALSE	FALSE
ENSG00000063177	50294.2	0.78	0.2	3.92	8.73e-05	0.00225163	RPL18	6141	FALSE	FALSE	FALSE
ENSG00000164187	386	-1.15	0.29	-3.92	8.74e-05	0.00225183	LMBRD2	92255	TRUE	FALSE	FALSE
ENSG00000188419	435.94	-1.25	0.32	-3.92	8.79e-05	0.00225922	CHM	1121	FALSE	FALSE	FALSE
ENSG00000075292	3750.41	-0.78	0.2	-3.92	8.89e-05	0.00228144	ZNF638	27332	FALSE	FALSE	FALSE
ENSG00000122299	2016.62	-0.83	0.21	-3.92	8.91e-05	0.00228144	ZC3H7A	29066	FALSE	FALSE	FALSE
ENSG00000134602	1617.72	-1.05	0.27	-3.92	8.91e-05	0.00228144	STK26	51765	FALSE	FALSE	TRUE
ENSG00000012061	3355.11	0.67	0.17	3.92	8.95e-05	0.0022872	ERCC1	2067	TRUE	FALSE	FALSE
ENSG00000184925	75.7	1.8	0.46	3.92	8.99e-05	0.00228941	LCN12	286256	FALSE	FALSE	FALSE
ENSG00000218891	524.15	0.88	0.22	3.92	8.97e-05	0.00228941	ZNF579	163033	FALSE	FALSE	TRUE
ENSG00000165195	304.04	-0.99	0.25	-3.91	9.05e-05	0.00230166	PIGA	5277	TRUE	FALSE	FALSE
ENSG00000153201	3403.11	-0.93	0.24	-3.91	9.11e-05	0.00231001	RANBP2	5903	FALSE	FALSE	FALSE
ENSG00000162490	282.48	2.19	0.56	3.91	9.1e-05	0.00231001	DRAXIN	374946	FALSE	FALSE	FALSE
ENSG00000131591	1242.62	0.88	0.22	3.91	9.16e-05	0.00231602	C1orf159	54991	FALSE	FALSE	FALSE
ENSG00000104129	827	0.69	0.18	3.91	9.22e-05	0.00232673	DNAJC17	55192	FALSE	FALSE	FALSE
ENSG00000198586	1973.73	-0.94	0.24	-3.91	9.23e-05	0.00232673	TLK1	9874	FALSE	FALSE	FALSE
ENSG00000156642	3289.84	-0.9	0.23	-3.91	9.29e-05	0.00233976	NPTN	27020	FALSE	FALSE	TRUE
ENSG00000134765	43.78	-3.16	0.81	-3.91	9.31e-05	0.0023408	DSC1	1823	FALSE	FALSE	FALSE
ENSG00000013441	5942.54	-0.91	0.23	-3.91	9.35e-05	0.00234221	CLK1	1195	FALSE	FALSE	FALSE
ENSG00000161395	2332.92	0.82	0.21	3.91	9.33e-05	0.00234221	PGAP3	93210	TRUE	FALSE	FALSE
ENSG00000167664	1221.82	0.7	0.18	3.91	9.39e-05	0.0023497	TMIGD2	126259	FALSE	FALSE	FALSE
ENSG00000075303	920.27	-0.97	0.25	-3.9	9.44e-05	0.00235596	SLC25A40	55972	FALSE	FALSE	TRUE
ENSG00000164506	1838.85	-1.13	0.29	-3.9	9.44e-05	0.00235596	STXBP5	134957	FALSE	FALSE	FALSE
ENSG00000169718	7336.17	0.76	0.19	3.9	9.72e-05	0.0024191	DUS1L	64118	FALSE	FALSE	FALSE
ENSG00000144357	1041.86	-0.84	0.22	-3.9	9.75e-05	0.00242209	UBR3	130507	FALSE	FALSE	FALSE
ENSG00000143184	135.62	1.38	0.35	3.9	9.77e-05	0.00242456	XCL1	6375	FALSE	FALSE	FALSE
ENSG00000171791	3004.01	-0.78	0.2	-3.9	9.8e-05	0.00242701	BCL2	596	FALSE	FALSE	FALSE
ENSG00000137776	4407.7	-0.67	0.17	-3.89	9.85e-05	0.00243624	SLTM	79811	FALSE	FALSE	FALSE
ENSG00000154153	545.06	-0.79	0.2	-3.89	9.9e-05	0.00244583	RETREG1	54463	FALSE	FALSE	FALSE
ENSG00000169224	68.79	-3.54	0.91	-3.89	9.94e-05	0.00245079	GCSAML	148823	FALSE	FALSE	FALSE
ENSG00000163629	111.8	-1.53	0.39	-3.89	0.000100091	0.00246479	PTPN13	5783	FALSE	FALSE	TRUE
ENSG00000121486	1070.52	-0.93	0.24	-3.89	0.000100263	0.00246543	TRMT1L	81627	FALSE	FALSE	FALSE
ENSG00000135378	1385.6	-1.88	0.48	-3.89	0.000100449	0.00246641	PRRG4	79056	FALSE	FALSE	FALSE
ENSG00000196967	305.74	-0.8	0.21	-3.89	0.000101326	0.00248432	ZNF585A	199704	FALSE	FALSE	FALSE
ENSG00000139428	500.29	0.87	0.22	3.89	0.000101773	0.00249168	MMAB	326625	FALSE	FALSE	TRUE
ENSG00000254815	120.53	1.51	0.39	3.88	0.000102971	0.00251735	LMNTD2-AS1	692247	FALSE	FALSE	FALSE
ENSG00000183506	949.41	0.77	0.2	3.88	0.000103577	0.00252485	PI4KAP2	375133	FALSE	FALSE	FALSE
ENSG00000181404	1762.89	1.71	0.44	3.88	0.000103789	0.00252639	WASHC1	100287171	FALSE	FALSE	FALSE
ENSG00000174851	1593.3	0.72	0.18	3.88	0.000105061	0.00255366	YIF1A	10897	FALSE	FALSE	FALSE
ENSG00000152443	1022.36	-1.03	0.26	-3.88	0.00010524	0.00255434	ZNF776	284309	FALSE	FALSE	FALSE
ENSG00000145860	4653.36	-1.01	0.26	-3.88	0.000105505	0.0025571	RNF145	153830	FALSE	FALSE	FALSE
ENSG00000124813	1598.62	-0.92	0.24	-3.88	0.000105959	0.00256443	RUNX2	860	FALSE	FALSE	FALSE
ENSG00000131725	813.7	-1.15	0.3	-3.87	0.000108054	0.00261138	WDR44	54521	FALSE	FALSE	FALSE
ENSG00000112701	2880.2	-1.17	0.3	-3.87	0.000108684	0.00262118	SENP6	26054	FALSE	FALSE	FALSE
ENSG00000160551	2613.54	-0.86	0.22	-3.87	0.00010877	0.00262118	TAOK1	57551	TRUE	FALSE	FALSE
ENSG00000178773	64.77	1.5	0.39	3.87	0.000108976	0.0026224	CPNE7	27132	FALSE	FALSE	TRUE
ENSG00000111790	1762.37	-1.37	0.35	-3.87	0.000109339	0.00262741	FGFR1OP2	26127	FALSE	FALSE	FALSE
ENSG00000008294	4812.5	-1.16	0.3	-3.87	0.000110543	0.00265257	SPAG9	9043	FALSE	FALSE	TRUE
ENSG00000141295	1813.43	0.68	0.18	3.86	0.000111881	0.00267707	SCRN2	90507	FALSE	FALSE	FALSE
ENSG00000165646	20.29	-3.56	0.92	-3.86	0.000111816	0.00267707	SLC18A2	6571	TRUE	FALSE	FALSE
ENSG00000173457	1434.86	0.83	0.21	3.86	0.00011304	0.00270097	PPP1R14B	26472	FALSE	FALSE	FALSE
ENSG00000166557	2109.94	0.77	0.2	3.86	0.000113472	0.00270747	TMED3	23423	FALSE	FALSE	FALSE
ENSG00000171604	1937.96	1.07	0.28	3.86	0.000113655	0.00270799	CXXC5	51523	FALSE	FALSE	FALSE
ENSG00000197147	514.52	-0.91	0.24	-3.86	0.000114044	0.00271344	LRRC8B	23507	FALSE	FALSE	FALSE
ENSG00000185950	1709.85	-1.19	0.31	-3.86	0.000114341	0.00271669	IRS2	8660	FALSE	FALSE	TRUE
ENSG00000184860	260.31	-1.13	0.29	-3.85	0.000115819	0.00274409	SDR42E1	93517	FALSE	FALSE	TRUE
ENSG00000112697	4754.41	-0.98	0.26	-3.85	0.000116174	0.00274478	TMEM30A	55754	FALSE	FALSE	FALSE
ENSG00000114127	2981.6	-0.88	0.23	-3.85	0.000116036	0.00274478	XRN1	54464	FALSE	TRUE	FALSE
ENSG00000176542	1122.24	-0.97	0.25	-3.85	0.000118751	0.00280175	USF3	205717	FALSE	FALSE	FALSE
ENSG00000152518	15258.7	-0.8	0.21	-3.85	0.000119724	0.00282078	ZFP36L2	678	FALSE	FALSE	TRUE
ENSG00000185347	938.22	0.74	0.19	3.85	0.000120492	0.00283349	TEDC1	283643	FALSE	FALSE	FALSE
ENSG00000158457	2090.55	0.83	0.22	3.84	0.000120778	0.00283376	TSPAN33	340348	FALSE	FALSE	FALSE
ENSG00000162702	1204.78	-1.33	0.35	-3.84	0.000121216	0.00284008	ZNF281	23528	FALSE	FALSE	FALSE
ENSG00000136111	2263.17	-1.11	0.29	-3.84	0.000121427	0.00284109	TBC1D4	9882	FALSE	FALSE	TRUE
ENSG00000180530	543.08	-0.91	0.24	-3.84	0.000121971	0.00284986	NRIP1	8204	FALSE	FALSE	FALSE
ENSG00000110651	9774.92	0.91	0.24	3.84	0.000123145	0.00287334	CD81	975	FALSE	FALSE	FALSE
ENSG00000163481	1631.96	0.7	0.18	3.84	0.000125277	0.00291903	RNF25	64320	FALSE	FALSE	FALSE
ENSG00000134444	1547.54	-0.91	0.24	-3.83	0.000125729	0.00292554	RELCH	57614	FALSE	FALSE	FALSE
ENSG00000215845	2014.47	1.05	0.27	3.83	0.000126393	0.00293693	TSTD1	100131187	FALSE	FALSE	FALSE
ENSG00000171476	1279.26	1.09	0.28	3.83	0.000127182	0.00294883	HOPX	84525	FALSE	FALSE	FALSE
ENSG00000197982	966.1	1.01	0.26	3.83	0.000127254	0.00294883	C1orf122	127687	FALSE	FALSE	FALSE
ENSG00000140365	1427.35	0.7	0.18	3.83	0.000128257	0.00296396	COMMD4	54939	FALSE	FALSE	TRUE
ENSG00000164896	6259.75	0.77	0.2	3.83	0.000128139	0.00296396	FASTK	10922	FALSE	FALSE	FALSE
ENSG00000181234	30.88	2.74	0.72	3.83	0.000129837	0.00299537	TMEM132C	92293	FALSE	FALSE	FALSE
ENSG00000184588	3359.37	-1.05	0.28	-3.83	0.000129971	0.00299537	PDE4B	5142	FALSE	FALSE	FALSE
ENSG00000116266	2525.41	-0.97	0.25	-3.82	0.000130797	0.00300803	STXBP3	6814	FALSE	FALSE	FALSE
ENSG00000175155	1704.73	-0.74	0.19	-3.82	0.000131186	0.00301105	YPEL2	388403	FALSE	FALSE	FALSE
ENSG00000120063	5412.66	-0.84	0.22	-3.82	0.000131796	0.00302093	GNA13	10672	FALSE	FALSE	TRUE
ENSG00000163328	2846.57	-1.15	0.3	-3.82	0.000132651	0.00303642	GPR155	151556	FALSE	FALSE	FALSE
ENSG00000075420	2432.66	-1.39	0.36	-3.82	0.000133989	0.00306289	FNDC3B	64778	FALSE	FALSE	FALSE
ENSG00000109466	1977	-1.96	0.51	-3.82	0.00013442	0.00306858	KLHL2	11275	FALSE	FALSE	FALSE
ENSG00000122971	1194.62	0.72	0.19	3.82	0.000134802	0.00307315	ACADS	35	TRUE	FALSE	FALSE
ENSG00000177125	2588.94	-1.26	0.33	-3.82	0.000135085	0.00307545	ZBTB34	403341	FALSE	FALSE	TRUE
ENSG00000106018	34.8	2.69	0.71	3.82	0.000135635	0.00308382	VIPR2	7434	FALSE	FALSE	FALSE
ENSG00000089505	206.39	-1.95	0.51	-3.81	0.000137174	0.00311462	CMTM1	113540	FALSE	FALSE	FALSE
ENSG00000126457	4499.28	0.7	0.18	3.81	0.000137838	0.0031213	PRMT1	3276	FALSE	FALSE	FALSE
ENSG00000164398	305.11	-1.08	0.28	-3.81	0.000137773	0.0031213	ACSL6	23305	FALSE	FALSE	TRUE
ENSG00000068366	2868.37	-1.25	0.33	-3.81	0.000138417	0.00312911	ACSL4	2182	TRUE	FALSE	FALSE
ENSG00000105372	45608.9	0.74	0.19	3.81	0.000138738	0.00312911	RPS19	6223	FALSE	FALSE	FALSE
ENSG00000169193	285.23	-1.42	0.37	-3.81	0.000138554	0.00312911	CCDC126	90693	FALSE	FALSE	TRUE
ENSG00000128585	1445.9	-0.92	0.24	-3.81	0.000139922	0.0031516	MKLN1	4289	FALSE	FALSE	FALSE
ENSG00000123219	112.99	-2.26	0.59	-3.81	0.000140676	0.00316017	CENPK	64105	FALSE	FALSE	FALSE
ENSG00000170340	720.39	-1.39	0.36	-3.81	0.000140589	0.00316017	B3GNT2	10678	FALSE	FALSE	FALSE
ENSG00000126861	159.52	-1.57	0.41	-3.81	0.000140894	0.00316085	OMG	4974	FALSE	FALSE	FALSE
ENSG00000011405	740.24	-1.13	0.3	-3.8	0.000141954	0.00318041	PIK3C2A	5286	FALSE	FALSE	TRUE
ENSG00000106392	1222.42	-1.01	0.27	-3.8	0.000142607	0.00318925	C1GALT1	56913	FALSE	FALSE	FALSE
ENSG00000108021	1621.92	-0.96	0.25	-3.8	0.000143035	0.00318925	TASOR2	54906	FALSE	FALSE	TRUE
ENSG00000134489	152.29	-2	0.53	-3.8	0.000142829	0.00318925	HRH4	59340	FALSE	FALSE	FALSE
ENSG00000223705	2979.22	0.79	0.21	3.8	0.000143411	0.00319189	NSUN5P1	155400	FALSE	FALSE	FALSE
ENSG00000014123	759.6	-1.08	0.28	-3.8	0.000143654	0.00319309	UFL1	23376	FALSE	FALSE	FALSE
ENSG00000100429	305.27	1.11	0.29	3.8	0.000143866	0.00319359	HDAC10	83933	FALSE	FALSE	FALSE
ENSG00000132635	4532.37	0.83	0.22	3.8	0.000144231	0.0031975	PCED1A	64773	FALSE	FALSE	FALSE
ENSG00000138660	275.59	-1.07	0.28	-3.8	0.00014637	0.00324067	AP1AR	55435	FALSE	FALSE	FALSE
ENSG00000138071	22459.1	-1.02	0.27	-3.8	0.000147554	0.00324983	ACTR2	10097	FALSE	FALSE	FALSE
ENSG00000169429	276.81	-1.98	0.52	-3.8	0.000147126	0.00324983	CXCL8	3576	FALSE	FALSE	FALSE
ENSG00000185728	2778.08	-0.87	0.23	-3.8	0.000147466	0.00324983	YTHDF3	253943	FALSE	FALSE	FALSE
ENSG00000205268	5079.84	-0.77	0.2	-3.8	0.000147524	0.00324983	PDE7A	5150	FALSE	FALSE	FALSE
ENSG00000070018	70.36	-1.55	0.41	-3.79	0.000149295	0.00327497	LRP6	4040	FALSE	FALSE	TRUE
ENSG00000113615	565.96	-0.99	0.26	-3.79	0.000149056	0.00327497	SEC24A	10802	FALSE	FALSE	FALSE
ENSG00000167549	175.28	1.4	0.37	3.79	0.000149357	0.00327497	CORO6	84940	FALSE	FALSE	FALSE
ENSG00000178074	211.82	-1.4	0.37	-3.79	0.00014947	0.00327497	C2orf69	205327	FALSE	FALSE	FALSE
ENSG00000135932	7702.03	-1.16	0.31	-3.79	0.00015044	0.0032907	CAB39	51719	FALSE	FALSE	FALSE
ENSG00000166595	1754.47	0.77	0.2	3.79	0.000150578	0.0032907	CIAO2B	51647	FALSE	TRUE	FALSE
ENSG00000135315	369.1	-0.89	0.23	-3.79	0.000151031	0.00329208	CEP162	22832	FALSE	FALSE	FALSE
ENSG00000186994	190.35	1.26	0.33	3.79	0.000150942	0.00329208	KANK3	256949	FALSE	FALSE	FALSE
ENSG00000137040	691.33	-1.17	0.31	-3.79	0.000151957	0.003308	RANBP6	26953	FALSE	FALSE	FALSE
ENSG00000117281	1070.09	1.54	0.41	3.78	0.000154661	0.00336253	CD160	11126	FALSE	FALSE	FALSE
ENSG00000135766	6872.78	-1.35	0.36	-3.78	0.000155122	0.00336822	EGLN1	54583	FALSE	FALSE	FALSE
ENSG00000077312	3017.01	0.78	0.21	3.78	0.000156576	0.00339542	SNRPA	6626	FALSE	FALSE	FALSE
ENSG00000165240	1014.77	-0.99	0.26	-3.78	0.000156978	0.00339977	ATP7A	538	TRUE	FALSE	TRUE
ENSG00000114573	4775.84	-1.01	0.27	-3.78	0.000158376	0.00342487	ATP6V1A	523	TRUE	FALSE	FALSE
ENSG00000119632	893.3	1.21	0.32	3.78	0.000158542	0.00342487	IFI27L2	83982	FALSE	FALSE	FALSE
ENSG00000126804	1547.82	-1.06	0.28	-3.78	0.000159478	0.00342755	ZBTB1	22890	FALSE	FALSE	TRUE
ENSG00000154642	852.22	-0.79	0.21	-3.78	0.000159196	0.00342755	C21orf91	54149	FALSE	FALSE	FALSE
ENSG00000164951	675.87	-1.21	0.32	-3.78	0.000159195	0.00342755	PDP1	54704	FALSE	FALSE	TRUE
ENSG00000211689	1721.59	1.42	0.38	3.78	0.00015934	0.00342755	TRGC1	6966	FALSE	FALSE	FALSE
ENSG00000127884	2981.37	0.73	0.19	3.78	0.0001597	0.00342798	ECHS1	1892	TRUE	FALSE	FALSE
ENSG00000135547	20.91	2.83	0.75	3.77	0.000161582	0.00346203	HEY2	23493	FALSE	FALSE	FALSE
ENSG00000239713	6236.09	0.73	0.19	3.77	0.000161846	0.00346203	APOBEC3G	60489	FALSE	FALSE	FALSE
ENSG00000196154	45948.5	0.82	0.22	3.77	0.000162184	0.00346368	S100A4	6275	FALSE	FALSE	FALSE
ENSG00000185127	669.58	-0.84	0.22	-3.77	0.000162504	0.00346614	C6orf120	387263	FALSE	FALSE	FALSE
ENSG00000122042	1604.32	-0.67	0.18	-3.77	0.0001628	0.00346807	UBL3	5412	FALSE	FALSE	FALSE
ENSG00000161970	536.29	1.27	0.34	3.77	0.000163064	0.00346932	RPL26	6154	FALSE	FALSE	FALSE
ENSG00000099849	2396.97	0.76	0.2	3.77	0.000163804	0.00348068	RASSF7	8045	FALSE	FALSE	FALSE
ENSG00000153179	11725.4	-1.05	0.28	-3.77	0.000164534	0.0034918	RASSF3	283349	FALSE	FALSE	FALSE
ENSG00000188529	2469.09	-0.83	0.22	-3.77	0.000164946	0.00349616	SRSF10	10772	FALSE	FALSE	FALSE
ENSG00000156030	2695.24	-0.83	0.22	-3.77	0.000166309	0.00351255	MIDEAS	91748	FALSE	FALSE	FALSE
ENSG00000166401	1396.97	-0.73	0.19	-3.77	0.000166233	0.00351255	SERPINB8	5271	FALSE	FALSE	FALSE
ENSG00000168096	1016.19	0.81	0.21	3.77	0.000166343	0.00351255	ANKS3	124401	FALSE	FALSE	FALSE
ENSG00000153214	982.33	-0.84	0.22	-3.76	0.000167848	0.00353548	TMEM87B	84910	FALSE	FALSE	FALSE
ENSG00000073861	6108.39	1.33	0.35	3.76	0.000168138	0.00353719	TBX21	30009	FALSE	FALSE	FALSE
ENSG00000143851	7140.89	0.84	0.22	3.76	0.000168813	0.00354696	PTPN7	5778	FALSE	FALSE	FALSE
ENSG00000173762	12550	0.83	0.22	3.76	0.000169284	0.00355244	CD7	924	FALSE	FALSE	FALSE
ENSG00000137343	736.64	0.74	0.2	3.76	0.000170688	0.00357746	ATAT1	79969	FALSE	FALSE	TRUE
ENSG00000101109	15561.7	-0.75	0.2	-3.76	0.000171809	0.00359648	STK4	6789	FALSE	FALSE	TRUE
ENSG00000274276	20.21	4.87	1.3	3.75	0.000173458	0.00362651	CBSL	102724560	FALSE	TRUE	TRUE
ENSG00000167775	1643.19	0.97	0.26	3.75	0.000174131	0.00363609	CD320	51293	FALSE	FALSE	TRUE
ENSG00000168090	4125.95	0.65	0.17	3.75	0.000174691	0.00364329	COPS6	10980	FALSE	FALSE	FALSE
ENSG00000205544	139.91	1.75	0.47	3.75	0.000175456	0.00365023	TMEM256	254863	FALSE	FALSE	FALSE
ENSG00000284690	710.3	1.45	0.39	3.75	0.00017542	0.00365023	CD300H	100130520	FALSE	FALSE	FALSE
ENSG00000254166	30.17	1.81	0.48	3.75	0.000175905	0.00365507	PCAT2	103164619	FALSE	FALSE	FALSE
ENSG00000157741	1191.33	-0.71	0.19	-3.75	0.000176665	0.00366633	UBN2	254048	FALSE	TRUE	FALSE
ENSG00000101752	695.75	-1.03	0.27	-3.75	0.000178005	0.0036885	MIB1	57534	FALSE	FALSE	FALSE
ENSG00000170325	526.32	-1.11	0.29	-3.75	0.000178388	0.0036885	PRDM10	56980	FALSE	FALSE	FALSE
ENSG00000196642	5654.39	0.72	0.19	3.75	0.000178345	0.0036885	RABL6	55684	TRUE	FALSE	FALSE
ENSG00000007944	3396.99	-1.12	0.3	-3.75	0.00017932	0.00369421	MYLIP	29116	FALSE	TRUE	FALSE
ENSG00000152527	28.77	-2.79	0.75	-3.75	0.000179186	0.00369421	PLEKHH2	130271	FALSE	FALSE	TRUE
ENSG00000171634	3009.48	-0.87	0.23	-3.75	0.000179223	0.00369421	BPTF	2186	TRUE	FALSE	FALSE
ENSG00000149091	28052.9	0.62	0.17	3.75	0.000179602	0.00369551	DGKZ	8525	FALSE	TRUE	FALSE
ENSG00000150093	6444.24	-1.09	0.29	-3.75	0.00017989	0.00369694	ITGB1	3688	FALSE	FALSE	TRUE
ENSG00000113742	1249.19	-1.47	0.39	-3.74	0.000182826	0.00375271	CPEB4	80315	FALSE	FALSE	FALSE
ENSG00000118307	56.48	2.21	0.59	3.74	0.000183214	0.00375364	CFAP94	55259	FALSE	FALSE	FALSE
ENSG00000137411	1914.76	0.87	0.23	3.74	0.00018335	0.00375364	VARS2	57176	TRUE	FALSE	FALSE
ENSG00000145703	3452.99	-0.94	0.25	-3.74	0.000183538	0.00375364	IQGAP2	10788	FALSE	FALSE	FALSE
ENSG00000197724	2954.87	-0.81	0.22	-3.74	0.000183976	0.00375805	PHF2	5253	FALSE	FALSE	TRUE
ENSG00000138246	2072.14	-0.96	0.26	-3.74	0.000184551	0.00376524	DNAJC13	23317	FALSE	FALSE	FALSE
ENSG00000134318	891.43	-0.71	0.19	-3.74	0.000185544	0.00378093	ROCK2	9475	FALSE	FALSE	FALSE
ENSG00000116095	637.49	-0.8	0.21	-3.74	0.000186799	0.00380191	PLEKHA3	65977	FALSE	FALSE	FALSE
ENSG00000163605	1426.42	-1.22	0.33	-3.74	0.00018734	0.00380835	PPP4R2	151987	FALSE	FALSE	FALSE
ENSG00000083223	6285.22	-1.28	0.34	-3.73	0.000189044	0.00383383	TUT7	79670	FALSE	FALSE	TRUE
ENSG00000177455	2323.57	1.2	0.32	3.73	0.000189047	0.00383383	CD19	930	FALSE	FALSE	FALSE
ENSG00000075234	4059.97	1.24	0.33	3.73	0.000189468	0.00383775	TTC38	55020	FALSE	FALSE	FALSE
ENSG00000187257	2411.06	-0.91	0.24	-3.73	0.000189943	0.00384276	RSBN1L	222194	FALSE	FALSE	FALSE
ENSG00000138802	2018.5	-0.76	0.2	-3.73	0.000190965	0.00385881	SEC24B	10427	FALSE	FALSE	FALSE
ENSG00000128185	1930.39	0.71	0.19	3.73	0.000192557	0.00388171	DGCR6L	85359	FALSE	FALSE	FALSE
ENSG00000091409	2040.48	-1.04	0.28	-3.73	0.000193729	0.00390067	ITGA6	3655	FALSE	FALSE	TRUE
ENSG00000167207	5099.96	-1.63	0.44	-3.73	0.000194074	0.00390296	NOD2	64127	FALSE	FALSE	FALSE
ENSG00000123610	1262.8	-2.19	0.59	-3.72	0.000195734	0.00393167	TNFAIP6	7130	FALSE	FALSE	FALSE
ENSG00000110717	2637.21	0.77	0.21	3.72	0.00019629	0.00393815	NDUFS8	4728	TRUE	FALSE	FALSE
ENSG00000149573	504.21	-1.44	0.39	-3.72	0.000197977	0.00396728	MPZL2	10205	FALSE	FALSE	FALSE
ENSG00000066056	102.55	2.29	0.61	3.72	0.000198605	0.00397081	TIE1	7075	FALSE	FALSE	TRUE
ENSG00000099949	1723.68	0.77	0.21	3.72	0.000198745	0.00397081	LZTR1	8216	TRUE	FALSE	TRUE
ENSG00000112514	5254.02	0.76	0.21	3.72	0.000198858	0.00397081	CUTA	51596	FALSE	FALSE	FALSE
ENSG00000125430	814.54	-0.92	0.25	-3.72	0.000200063	0.00399017	HS3ST3B1	9953	FALSE	FALSE	FALSE
ENSG00000111897	10894.8	-1.03	0.28	-3.72	0.00020034	0.00399098	SERINC1	57515	FALSE	FALSE	FALSE
ENSG00000073910	3611.48	-1.13	0.3	-3.72	0.000201423	0.00400201	FRY	10129	TRUE	FALSE	FALSE
ENSG00000134285	2470.44	0.72	0.19	3.72	0.000202035	0.00400201	FKBP11	51303	FALSE	FALSE	FALSE
ENSG00000142327	26752.6	0.7	0.19	3.72	0.000201635	0.00400201	RNPEPL1	57140	FALSE	FALSE	FALSE
ENSG00000181036	3526.37	1.67	0.45	3.72	0.000201687	0.00400201	FCRL6	343413	FALSE	FALSE	FALSE
ENSG00000187595	42.12	1.88	0.51	3.72	0.000202079	0.00400201	ZNF385C	201181	FALSE	FALSE	FALSE
ENSG00000227939	47.78	1.54	0.42	3.71	0.00020482	0.0040468	RPL3P2	116935	FALSE	FALSE	FALSE
ENSG00000055917	6632.25	-0.68	0.18	-3.71	0.000208259	0.00410995	PUM2	23369	FALSE	FALSE	TRUE
ENSG00000131584	5935.36	0.68	0.18	3.71	0.000208916	0.0041133	ACAP3	116983	FALSE	FALSE	FALSE
ENSG00000146247	2028.51	-1	0.27	-3.71	0.000208841	0.0041133	PHIP	55023	TRUE	TRUE	FALSE
ENSG00000154328	725.32	0.66	0.18	3.71	0.000210062	0.00413105	NEIL2	252969	FALSE	FALSE	FALSE
ENSG00000105518	772.76	0.8	0.22	3.71	0.000210922	0.00413834	TMEM205	374882	FALSE	FALSE	FALSE
ENSG00000100697	3997.5	-0.9	0.24	-3.7	0.000213409	0.00418227	DICER1	23405	FALSE	FALSE	TRUE
ENSG00000083312	2840.99	-0.76	0.21	-3.7	0.000213712	0.00418335	TNPO1	3842	FALSE	FALSE	FALSE
ENSG00000167543	3426.87	0.89	0.24	3.7	0.000215444	0.00421238	TP53I13	90313	FALSE	FALSE	FALSE
ENSG00000068796	1430.58	-0.8	0.22	-3.7	0.000216443	0.00422237	KIF2A	3796	TRUE	FALSE	FALSE
ENSG00000179091	3569.57	0.7	0.19	3.7	0.000216455	0.00422237	CYC1	1537	FALSE	FALSE	FALSE
ENSG00000181826	392.45	-1.32	0.36	-3.7	0.000216977	0.00422766	RELL1	768211	FALSE	FALSE	FALSE
ENSG00000102977	2228	0.74	0.2	3.7	0.000217422	0.00423146	ACD	65057	FALSE	TRUE	FALSE
ENSG00000145649	4955.56	1.59	0.43	3.7	0.000218097	0.00423834	GZMA	3001	FALSE	FALSE	FALSE
ENSG00000178385	758.18	-0.95	0.26	-3.7	0.000218277	0.00423834	PLEKHM3	389072	FALSE	FALSE	FALSE
ENSG00000121579	3181.98	-0.73	0.2	-3.7	0.000218811	0.00424141	NAA50	80218	FALSE	FALSE	FALSE
ENSG00000170412	64.9	1.44	0.39	3.7	0.000218938	0.00424141	GPRC5C	55890	FALSE	FALSE	FALSE
ENSG00000179958	695.1	0.73	0.2	3.7	0.000219831	0.00425383	DCTPP1	79077	FALSE	FALSE	FALSE
ENSG00000105135	1577.38	0.75	0.2	3.69	0.000222214	0.00429504	ILVBL	10994	FALSE	FALSE	FALSE
ENSG00000136536	5296.93	-1.02	0.28	-3.69	0.000226483	0.00437255	MARCHF7	64844	FALSE	FALSE	FALSE
ENSG00000142156	349.99	1.81	0.49	3.69	0.000227214	0.00438164	COL6A1	1291	FALSE	FALSE	FALSE
ENSG00000178026	127.52	1.36	0.37	3.68	0.000229276	0.00441637	LRRC75B	388886	FALSE	FALSE	FALSE
ENSG00000105856	4296.79	-1.06	0.29	-3.68	0.00023021	0.00442931	HBP1	26959	FALSE	FALSE	FALSE
ENSG00000007541	2255.06	0.79	0.21	3.68	0.000231912	0.00445698	PIGQ	9091	TRUE	FALSE	FALSE
ENSG00000152256	1348.88	-0.98	0.27	-3.68	0.000232323	0.00445925	PDK1	5163	FALSE	FALSE	FALSE
ENSG00000158092	868.29	-0.7	0.19	-3.68	0.000232696	0.00445925	NCK1	4690	FALSE	FALSE	FALSE
ENSG00000161551	354.77	-1.06	0.29	-3.68	0.000233034	0.00445925	ZNF577	84765	FALSE	FALSE	FALSE
ENSG00000236304	886.34	1.96	0.53	3.68	0.000233086	0.00445925	LOC107984360	107984360	FALSE	FALSE	FALSE
ENSG00000254521	76.31	-2.71	0.74	-3.68	0.000233942	0.00447056	SIGLEC12	89858	FALSE	FALSE	FALSE
ENSG00000101751	658.59	-0.86	0.23	-3.68	0.000236275	0.0045019	POLI	11201	FALSE	FALSE	FALSE
ENSG00000162688	453.06	-0.93	0.25	-3.68	0.000236079	0.0045019	AGL	178	FALSE	FALSE	TRUE
ENSG00000170837	1427.35	-1.44	0.39	-3.68	0.000236381	0.0045019	GPR27	2850	FALSE	FALSE	FALSE
ENSG00000153250	4748.36	-0.97	0.26	-3.68	0.000237671	0.00452136	RBMS1	5937	FALSE	FALSE	TRUE
ENSG00000157224	31.38	-2.04	0.56	-3.67	0.000238352	0.00452922	CLDN12	9069	FALSE	FALSE	FALSE
ENSG00000175602	2497.72	0.8	0.22	3.67	0.000242325	0.00459954	CCDC85B	11007	FALSE	FALSE	TRUE
ENSG00000172594	328.69	-0.93	0.25	-3.67	0.000243466	0.00461085	SMPDL3A	10924	FALSE	FALSE	TRUE
ENSG00000182566	131.14	1.24	0.34	3.67	0.000243242	0.00461085	CLEC4G	339390	FALSE	FALSE	FALSE
ENSG00000196227	851.35	-0.93	0.25	-3.67	0.000244739	0.00462975	FAM217B	63939	FALSE	FALSE	FALSE
ENSG00000135250	4518.06	-0.92	0.25	-3.67	0.000246572	0.00465922	SRPK2	6733	FALSE	FALSE	FALSE
ENSG00000116918	707.94	-0.85	0.23	-3.66	0.000248361	0.00468778	TSNAX	7257	FALSE	FALSE	FALSE
ENSG00000173083	2462.03	-0.9	0.25	-3.66	0.000249324	0.0047007	HPSE	10855	FALSE	FALSE	TRUE
ENSG00000196177	516.88	-1.13	0.31	-3.66	0.000251998	0.00474583	ACADSB	36	FALSE	FALSE	FALSE
ENSG00000113088	1005.53	1.35	0.37	3.66	0.000252354	0.00474724	GZMK	3003	FALSE	FALSE	FALSE
ENSG00000085433	535.84	-0.83	0.23	-3.66	0.000255129	0.00478815	WDR47	22911	FALSE	FALSE	FALSE
ENSG00000174886	1063.19	0.94	0.26	3.66	0.000255066	0.00478815	NDUFA11	126328	TRUE	FALSE	FALSE
ENSG00000269713	719.09	-0.95	0.26	-3.66	0.000255379	0.00478815	NBPF9	400818	FALSE	FALSE	FALSE
ENSG00000167397	322.15	1.06	0.29	3.66	0.000255691	0.00478868	VKORC1	79001	FALSE	FALSE	FALSE
ENSG00000078403	956.32	-0.91	0.25	-3.65	0.000261421	0.00489057	MLLT10	8028	FALSE	FALSE	FALSE
ENSG00000166225	557.19	-0.76	0.21	-3.65	0.000264725	0.00494143	FRS2	10818	FALSE	FALSE	FALSE
ENSG00000213145	804.6	0.88	0.24	3.65	0.000266212	0.0049637	CRIP1	1396	FALSE	FALSE	FALSE
ENSG00000136560	2578.03	-1.21	0.33	-3.64	0.000269386	0.00501734	TANK	10010	FALSE	FALSE	TRUE
ENSG00000163513	18766.9	-0.87	0.24	-3.64	0.000272584	0.00507133	TGFBR2	7048	FALSE	FALSE	TRUE
ENSG00000138678	2159.64	-1.29	0.36	-3.64	0.000275815	0.0051258	GPAT3	84803	FALSE	FALSE	TRUE
ENSG00000167880	88.14	-1.78	0.49	-3.64	0.000276308	0.0051293	EVPL	2125	FALSE	FALSE	FALSE
ENSG00000161021	4911.91	-0.78	0.22	-3.64	0.000276705	0.00513105	MAML1	9794	FALSE	FALSE	TRUE
ENSG00000147403	102652	0.86	0.24	3.64	0.000277509	0.00514031	RPL10	6134	TRUE	FALSE	FALSE
ENSG00000186818	2655.1	0.71	0.2	3.63	0.000279543	0.00517231	LILRB4	11006	FALSE	FALSE	FALSE
ENSG00000242372	2801.38	0.69	0.19	3.63	0.000279891	0.00517308	EIF6	3692	FALSE	FALSE	FALSE
ENSG00000141552	1489.01	0.75	0.21	3.63	0.000285239	0.00526042	ANAPC11	51529	FALSE	FALSE	FALSE
ENSG00000167526	113240	0.8	0.22	3.63	0.000286209	0.00527255	RPL13	6137	FALSE	FALSE	FALSE
ENSG00000186529	9144.08	-1.14	0.31	-3.62	0.000289667	0.00533043	CYP4F3	4051	FALSE	FALSE	FALSE
ENSG00000115267	2269.15	-1.13	0.31	-3.62	0.000290996	0.00534907	IFIH1	64135	TRUE	FALSE	FALSE
ENSG00000197978	118.69	-1.18	0.33	-3.62	0.000293095	0.00537595	GOLGA6L9	440295	FALSE	FALSE	FALSE
ENSG00000121741	2639.7	-0.9	0.25	-3.62	0.000293802	0.0053776	ZMYM2	7750	TRUE	FALSE	FALSE
ENSG00000197601	3078.2	-1.23	0.34	-3.62	0.000293822	0.0053776	FAR1	84188	TRUE	FALSE	FALSE
ENSG00000102030	1820.44	0.79	0.22	3.62	0.000294519	0.00538454	NAA10	8260	TRUE	FALSE	FALSE
ENSG00000157240	303.34	-1.11	0.31	-3.62	0.000300065	0.00548	FZD1	8321	FALSE	FALSE	TRUE
ENSG00000110172	790.99	-0.95	0.26	-3.61	0.000301353	0.00549165	CHORDC1	26973	FALSE	FALSE	FALSE
ENSG00000127054	7678.1	0.64	0.18	3.61	0.000301083	0.00549165	INTS11	54973	FALSE	FALSE	FALSE
ENSG00000105778	2484.75	-0.77	0.21	-3.61	0.000302335	0.00549768	AVL9	23080	FALSE	FALSE	FALSE
ENSG00000109670	1490.16	-0.69	0.19	-3.61	0.000302284	0.00549768	FBXW7	55294	FALSE	FALSE	FALSE
ENSG00000196247	708.98	-1.06	0.29	-3.61	0.000303328	0.00550981	ZNF107	51427	FALSE	FALSE	FALSE
ENSG00000185716	350.58	-0.8	0.22	-3.61	0.000305064	0.00553539	MOSMO	730094	FALSE	FALSE	FALSE
ENSG00000128626	1191	0.68	0.19	3.61	0.00030698	0.00556419	MRPS12	6183	FALSE	FALSE	TRUE
ENSG00000143815	8106.3	-1.12	0.31	-3.61	0.000307663	0.00556462	LBR	3930	FALSE	TRUE	FALSE
ENSG00000214954	44.88	-1.65	0.46	-3.61	0.000307373	0.00556462	LRRC69	100130742	FALSE	FALSE	FALSE
ENSG00000012660	10504.1	-1.18	0.33	-3.61	0.000310147	0.00560355	ELOVL5	60481	FALSE	FALSE	TRUE
ENSG00000109458	757.69	-0.99	0.27	-3.61	0.000310516	0.00560421	GAB1	2549	FALSE	FALSE	FALSE
ENSG00000196083	2608.73	-1.61	0.45	-3.6	0.000314968	0.00567835	IL1RAP	3556	FALSE	FALSE	FALSE
ENSG00000235173	1699.28	0.77	0.21	3.6	0.000315296	0.00567835	HGH1	51236	FALSE	FALSE	TRUE
ENSG00000113282	2778.91	-0.89	0.25	-3.6	0.000319226	0.00574301	CLINT1	9685	FALSE	FALSE	FALSE
ENSG00000197345	757.07	0.81	0.23	3.6	0.00032013	0.00575315	MRPL21	219927	FALSE	FALSE	FALSE
ENSG00000100647	10937.5	-1.08	0.3	-3.59	0.000324423	0.0058241	SUSD6	9766	FALSE	FALSE	FALSE
ENSG00000163975	55.06	1.45	0.4	3.59	0.000324968	0.0058277	MELTF	4241	FALSE	FALSE	TRUE
ENSG00000134152	1505.34	-1.29	0.36	-3.59	0.000326013	0.00584024	KATNBL1	79768	FALSE	FALSE	FALSE
ENSG00000164050	172.91	0.94	0.26	3.59	0.000328159	0.00586757	PLXNB1	5364	FALSE	FALSE	TRUE
ENSG00000167077	1683.5	0.89	0.25	3.59	0.000328234	0.00586757	MEI1	150365	FALSE	FALSE	FALSE
ENSG00000212864	132.85	1.37	0.38	3.59	0.000329883	0.00589081	RNF208	727800	FALSE	FALSE	FALSE
ENSG00000141873	982.42	0.74	0.21	3.59	0.00033146	0.00591272	SLC39A3	29985	FALSE	FALSE	FALSE
ENSG00000107099	19822.4	-1.03	0.29	-3.59	0.000333225	0.00592003	DOCK8	81704	FALSE	FALSE	TRUE
ENSG00000127870	1199.66	-0.83	0.23	-3.59	0.000333271	0.00592003	RNF6	6049	FALSE	FALSE	FALSE
ENSG00000164938	5099.39	-1.02	0.28	-3.59	0.000332577	0.00592003	TP53INP1	94241	FALSE	FALSE	FALSE
ENSG00000241837	666.19	0.92	0.26	3.59	0.000333261	0.00592003	ATP5PO	539	FALSE	FALSE	FALSE
ENSG00000107164	1145.46	-0.88	0.24	-3.59	0.000333692	0.00592127	FUBP3	8939	FALSE	FALSE	FALSE
ENSG00000061337	32.93	-2.2	0.61	-3.59	0.000334409	0.00592778	LZTS1	11178	FALSE	FALSE	FALSE
ENSG00000175073	2268.23	-0.95	0.27	-3.58	0.000340689	0.00602645	VCPIP1	80124	FALSE	FALSE	FALSE
ENSG00000033178	1449.5	-0.8	0.22	-3.58	0.000342475	0.00604538	UBA6	55236	FALSE	FALSE	FALSE
ENSG00000100258	9447.14	0.71	0.2	3.58	0.000342315	0.00604538	LMF2	91289	FALSE	FALSE	FALSE
ENSG00000168476	2201.55	0.59	0.17	3.58	0.000343394	0.00605527	REEP4	80346	FALSE	FALSE	FALSE
ENSG00000082996	5226.04	-1.28	0.36	-3.58	0.000348517	0.0061392	RNF13	11342	TRUE	FALSE	FALSE
ENSG00000123685	228.56	0.86	0.24	3.57	0.000352194	0.00619107	BATF3	55509	FALSE	FALSE	FALSE
ENSG00000123838	1951.88	-5.83	1.63	-3.57	0.000353869	0.00620623	C4BPA	722	FALSE	FALSE	FALSE
ENSG00000170017	685.19	-0.99	0.28	-3.57	0.000354159	0.00620623	ALCAM	214	FALSE	FALSE	FALSE
ENSG00000104660	4905.68	-0.62	0.17	-3.57	0.000354738	0.0062078	LEPROTL1	23484	FALSE	FALSE	FALSE
ENSG00000172009	1459.34	0.85	0.24	3.57	0.000354984	0.0062078	THOP1	7064	FALSE	FALSE	FALSE
ENSG00000109062	23260.1	0.72	0.2	3.57	0.000355815	0.00621591	SLC9A3R1	9368	FALSE	FALSE	TRUE
ENSG00000167969	1168.44	0.59	0.17	3.57	0.00035684	0.00622738	ECI1	1632	FALSE	FALSE	FALSE
ENSG00000105258	101.36	1.57	0.44	3.57	0.000359081	0.00625356	POLR2I	5438	FALSE	FALSE	FALSE
ENSG00000007376	2154.58	0.67	0.19	3.57	0.000359515	0.00625467	RPUSD1	113000	FALSE	FALSE	FALSE
ENSG00000271503	38571.5	1.13	0.32	3.56	0.000365524	0.00635268	CCL5	6352	FALSE	FALSE	FALSE
ENSG00000091127	150.52	-1.21	0.34	-3.56	0.0003663	0.00635961	PUS7	54517	TRUE	FALSE	FALSE
ENSG00000148341	8251.15	0.66	0.19	3.56	0.000366984	0.00636494	SH3GLB2	56904	FALSE	FALSE	FALSE
ENSG00000164631	1072.85	-0.66	0.18	-3.56	0.00036852	0.00637849	ZNF12	7559	FALSE	FALSE	FALSE
ENSG00000179085	552.52	0.79	0.22	3.56	0.000368359	0.00637849	DPM3	54344	FALSE	FALSE	FALSE
ENSG00000213398	719.62	0.67	0.19	3.56	0.000370334	0.00640332	LCAT	3931	FALSE	FALSE	FALSE
ENSG00000139687	1239.72	-0.89	0.25	-3.56	0.000372077	0.00642688	RB1	5925	FALSE	FALSE	FALSE
ENSG00000197779	318.14	-1.07	0.3	-3.56	0.000375121	0.00647284	ZNF81	347344	FALSE	FALSE	FALSE
ENSG00000071243	738.64	-0.72	0.2	-3.56	0.000376114	0.00648336	ING3	54556	FALSE	FALSE	FALSE
ENSG00000133256	687.62	0.82	0.23	3.56	0.000377464	0.0065	PDE6B	5158	FALSE	FALSE	FALSE
ENSG00000149600	1785.62	0.68	0.19	3.55	0.000379118	0.00650859	COMMD7	149951	FALSE	FALSE	FALSE
ENSG00000180902	2223.25	0.81	0.23	3.55	0.000378359	0.00650859	D2HGDH	728294	TRUE	FALSE	FALSE
ENSG00000185650	25541.6	-1.2	0.34	-3.55	0.000383619	0.00657916	ZFP36L1	677	FALSE	FALSE	TRUE
ENSG00000184470	2107.38	0.72	0.2	3.55	0.000384556	0.00658854	TXNRD2	10587	FALSE	FALSE	FALSE
ENSG00000139946	2164.87	-1.1	0.31	-3.55	0.000385063	0.00659055	PELI2	57161	FALSE	FALSE	TRUE
ENSG00000070190	4124.57	-1.31	0.37	-3.55	0.000385468	0.0065908	DAPP1	27071	FALSE	FALSE	FALSE
ENSG00000156675	9380.67	-1.27	0.36	-3.55	0.000388212	0.006631	RAB11FIP1	80223	FALSE	FALSE	TRUE
ENSG00000166130	1595.85	-1.15	0.32	-3.55	0.000389501	0.0066463	IKBIP	121457	FALSE	FALSE	FALSE
ENSG00000218426	432.82	1.01	0.28	3.55	0.000390876	0.00666304	RPL27AP6	389435	FALSE	FALSE	FALSE
ENSG00000157625	1090.65	-0.99	0.28	-3.55	0.000391655	0.00666688	TAB3	257397	FALSE	FALSE	FALSE
ENSG00000237440	403.54	-1.04	0.29	-3.55	0.000391891	0.00666688	ZNF737	100129842	FALSE	FALSE	FALSE
ENSG00000140575	30142.8	-1.11	0.31	-3.55	0.000392324	0.00666753	IQGAP1	8826	FALSE	FALSE	TRUE
ENSG00000136869	12918.6	-1.53	0.43	-3.54	0.000394451	0.00669076	TLR4	7099	FALSE	FALSE	TRUE
ENSG00000170631	355.23	0.87	0.25	3.54	0.000394483	0.00669076	ZNF16	7564	FALSE	FALSE	FALSE
ENSG00000104731	4146.82	0.7	0.2	3.54	0.000397841	0.00674096	KLHDC4	54758	FALSE	FALSE	FALSE
ENSG00000104447	558.05	-0.75	0.21	-3.54	0.000400947	0.00678677	TRPS1	7227	FALSE	FALSE	TRUE
ENSG00000126070	1294.4	-0.7	0.2	-3.54	0.000402067	0.00679213	AGO3	192669	FALSE	FALSE	TRUE
ENSG00000222112	89.1	-2.39	0.67	-3.54	0.000401687	0.00679213	RN7SKP16	106480837	FALSE	FALSE	FALSE
ENSG00000257743	516.72	-3.37	0.95	-3.54	0.000407517	0.0068773	MGAM2	93432	FALSE	FALSE	FALSE
ENSG00000007520	2207.74	0.67	0.19	3.53	0.000409855	0.00690987	TSR3	115939	FALSE	FALSE	FALSE
ENSG00000105379	1138.36	0.65	0.18	3.53	0.00041065	0.00691635	ETFB	2109	FALSE	FALSE	FALSE
ENSG00000104899	52.11	2.24	0.63	3.53	0.000411653	0.00692634	AMH	268	FALSE	FALSE	TRUE
ENSG00000174405	326.07	-1.27	0.36	-3.53	0.000413	0.0069421	LIG4	3981	TRUE	FALSE	FALSE
ENSG00000165802	4184.24	0.79	0.22	3.53	0.000416988	0.00699521	NSMF	26012	FALSE	FALSE	FALSE
ENSG00000197182	566.51	1.01	0.29	3.53	0.000416793	0.00699521	MIRLET7BHG	400931	FALSE	FALSE	FALSE
ENSG00000145107	34.69	2.12	0.6	3.53	0.000418514	0.00699996	TM4SF19	116211	FALSE	FALSE	FALSE
ENSG00000198885	654.91	1.12	0.32	3.53	0.000418453	0.00699996	ITPRIPL1	150771	FALSE	FALSE	FALSE
ENSG00000198931	7148.83	0.66	0.19	3.53	0.000418366	0.00699996	APRT	353	FALSE	FALSE	FALSE
ENSG00000115307	11147.5	0.66	0.19	3.53	0.000420832	0.0070063	AUP1	550	FALSE	FALSE	FALSE
ENSG00000159069	12233.1	0.67	0.19	3.53	0.000420967	0.0070063	FBXW5	54461	FALSE	FALSE	FALSE
ENSG00000165113	106.52	-1.18	0.34	-3.53	0.00041967	0.0070063	GKAP1	80318	FALSE	FALSE	FALSE
ENSG00000198836	1502.51	-0.64	0.18	-3.53	0.000420298	0.0070063	OPA1	4976	FALSE	FALSE	FALSE
ENSG00000139350	535.84	-1.02	0.29	-3.53	0.000421553	0.00700678	NEDD1	121441	FALSE	FALSE	FALSE
ENSG00000161912	953	-0.66	0.19	-3.53	0.000421825	0.00700678	ADCY10P1	221442	FALSE	FALSE	FALSE
ENSG00000149743	974.43	0.89	0.25	3.52	0.00042438	0.00703538	TRPT1	83707	FALSE	FALSE	TRUE
ENSG00000226180	58.17	1.39	0.39	3.52	0.000424254	0.00703538	LOC100129215	100129215	FALSE	FALSE	FALSE
ENSG00000113583	1298.89	-0.79	0.22	-3.52	0.000428117	0.00708601	C5orf15	56951	FALSE	FALSE	FALSE
ENSG00000155111	1934.23	-0.99	0.28	-3.52	0.000428273	0.00708601	CDK19	23097	TRUE	FALSE	TRUE
ENSG00000135617	509.36	0.77	0.22	3.52	0.000428762	0.00708716	PRADC1	84279	FALSE	FALSE	FALSE
ENSG00000174007	1825.16	-1.27	0.36	-3.52	0.000429352	0.00708997	CEP19	84984	TRUE	FALSE	FALSE
ENSG00000081026	132.19	-1.1	0.31	-3.52	0.000430682	0.00710499	MAGI3	260425	FALSE	FALSE	FALSE
ENSG00000134644	2226.24	-0.93	0.26	-3.52	0.000431885	0.00711459	PUM1	9698	TRUE	FALSE	FALSE
ENSG00000149541	3777.97	0.66	0.19	3.52	0.000432106	0.00711459	B3GAT3	26229	FALSE	FALSE	FALSE
ENSG00000105835	112337	-1.93	0.55	-3.52	0.000433241	0.00711663	NAMPT	10135	FALSE	FALSE	FALSE
ENSG00000149922	148.99	1.03	0.29	3.52	0.000433915	0.00711663	TBX6	6911	FALSE	FALSE	FALSE
ENSG00000178057	2038.46	0.65	0.18	3.52	0.000433576	0.00711663	NDUFAF3	25915	TRUE	FALSE	FALSE
ENSG00000183617	1450.67	0.92	0.26	3.52	0.000433101	0.00711663	MRPL54	116541	FALSE	FALSE	FALSE
ENSG00000237214	27.39	1.73	0.49	3.52	0.000435461	0.00713506	RPS9P2	267009	FALSE	FALSE	FALSE
ENSG00000133027	505.58	0.85	0.24	3.52	0.000435983	0.00713668	PEMT	10400	FALSE	FALSE	FALSE
ENSG00000246526	643.43	0.85	0.24	3.52	0.000437576	0.00715583	LINC02481	339988	FALSE	FALSE	FALSE
ENSG00000100416	3020.88	0.67	0.19	3.51	0.000440091	0.00718138	TRMU	55687	FALSE	FALSE	FALSE
ENSG00000117632	1761.12	0.79	0.23	3.51	0.000440131	0.00718138	STMN1	3925	FALSE	FALSE	FALSE
ENSG00000071859	3747.11	0.67	0.19	3.51	0.000441993	0.00720017	FAM50A	9130	TRUE	FALSE	FALSE
ENSG00000185504	4329.45	0.74	0.21	3.51	0.000442734	0.0072053	FAAP100	80233	FALSE	FALSE	FALSE
ENSG00000100852	227.26	-1.33	0.38	-3.51	0.000444481	0.00721982	ARHGAP5	394	FALSE	FALSE	FALSE
ENSG00000111011	2954.27	-0.69	0.2	-3.51	0.000444104	0.00721982	RSRC2	65117	FALSE	FALSE	FALSE
ENSG00000165916	3395.55	0.66	0.19	3.51	0.000446072	0.00723871	PSMC3	5702	FALSE	FALSE	FALSE
ENSG00000135164	3281.83	-0.79	0.22	-3.51	0.00044672	0.00724226	DMTF1	9988	FALSE	FALSE	FALSE
ENSG00000119714	1134.32	0.93	0.27	3.51	0.000451122	0.00728502	GPR68	8111	FALSE	FALSE	FALSE
ENSG00000168646	395.37	-1.19	0.34	-3.51	0.000451513	0.00728502	AXIN2	8313	FALSE	FALSE	FALSE
ENSG00000176973	508.45	0.91	0.26	3.51	0.000451003	0.00728502	FAM89B	23625	FALSE	FALSE	FALSE
ENSG00000180776	2307.38	-0.91	0.26	-3.51	0.000450312	0.00728502	ZDHHC20	253832	FALSE	FALSE	FALSE
ENSG00000198160	2439.46	-0.8	0.23	-3.51	0.000451303	0.00728502	MIER1	57708	FALSE	FALSE	FALSE
ENSG00000136877	2732.32	0.67	0.19	3.51	0.000452405	0.00729245	FPGS	2356	FALSE	FALSE	TRUE
ENSG00000184611	261.22	-2.4	0.68	-3.51	0.000452918	0.00729375	KCNH7	90134	FALSE	FALSE	FALSE
ENSG00000142303	2272.67	0.91	0.26	3.51	0.000454698	0.00731545	ADAMTS10	81794	FALSE	FALSE	FALSE
ENSG00000235508	30.43	4.01	1.14	3.5	0.000456936	0.00734446	RPS2P7	86781	FALSE	FALSE	FALSE
ENSG00000166046	1769.58	-1.14	0.32	-3.5	0.000457922	0.0073533	TCP11L2	255394	FALSE	FALSE	FALSE
ENSG00000198546	353.09	0.73	0.21	3.5	0.00045837	0.0073535	ZNF511	118472	FALSE	FALSE	TRUE
ENSG00000211637	357.96	1.56	0.44	3.5	0.000460704	0.00738394	IGLV4-69	28784	FALSE	FALSE	FALSE
ENSG00000141499	941.99	0.94	0.27	3.5	0.000462892	0.00741197	WRAP53	55135	FALSE	FALSE	FALSE
ENSG00000165097	1862.98	-0.9	0.26	-3.5	0.000465575	0.00744788	KDM1B	221656	FALSE	FALSE	FALSE
ENSG00000135953	979.81	-1.64	0.47	-3.5	0.000467302	0.00746843	MFSD9	84804	FALSE	FALSE	FALSE
ENSG00000184056	310.74	0.78	0.22	3.5	0.000469011	0.00748866	VPS33B	26276	FALSE	FALSE	FALSE
ENSG00000107551	6906.96	0.92	0.26	3.5	0.000472695	0.00754036	RASSF4	83937	FALSE	FALSE	FALSE
ENSG00000100784	1460.96	-0.98	0.28	-3.49	0.000481574	0.00767475	RPS6KA5	9252	FALSE	FALSE	FALSE
ENSG00000205702	341.51	0.78	0.22	3.49	0.000484351	0.00771172	CYP2D7	1564	FALSE	FALSE	FALSE
ENSG00000188641	4212.13	-0.89	0.26	-3.49	0.000486181	0.00773357	DPYD	1806	TRUE	FALSE	FALSE
ENSG00000124406	1359.29	-0.77	0.22	-3.49	0.000487333	0.00774461	ATP8A1	10396	FALSE	FALSE	FALSE
ENSG00000058063	4384.67	-1.33	0.38	-3.49	0.000488827	0.00775376	ATP11B	23200	FALSE	FALSE	FALSE
ENSG00000133872	21294.7	-0.63	0.18	-3.49	0.000488682	0.00775376	SARAF	51669	FALSE	FALSE	FALSE
ENSG00000176058	875.69	0.81	0.23	3.49	0.000490531	0.00777349	TPRN	286262	FALSE	FALSE	FALSE
ENSG00000165650	1243.14	-1.07	0.31	-3.48	0.00049232	0.00779453	PDZD8	118987	FALSE	FALSE	FALSE
ENSG00000047410	8565.44	-0.69	0.2	-3.48	0.000493132	0.00780007	TPR	7175	FALSE	FALSE	FALSE
ENSG00000132563	35.37	2.21	0.63	3.48	0.000494833	0.00781307	REEP2	51308	FALSE	FALSE	FALSE
ENSG00000174010	280.8	-0.85	0.24	-3.48	0.000497255	0.00784326	KLHL15	80311	TRUE	FALSE	FALSE
ENSG00000135870	3801.35	-0.89	0.26	-3.48	0.000498605	0.00785722	RC3H1	149041	FALSE	FALSE	FALSE
ENSG00000185158	937.51	-0.64	0.18	-3.48	0.000499439	0.00786303	LRRC37B	114659	FALSE	FALSE	FALSE
ENSG00000174669	607.25	0.93	0.27	3.48	0.000500036	0.00786509	SLC29A2	3177	FALSE	FALSE	FALSE
ENSG00000040608	216.33	1.48	0.43	3.48	0.000503175	0.0079071	RTN4R	65078	FALSE	TRUE	FALSE
ENSG00000164823	1462.16	-1.09	0.31	-3.48	0.000507031	0.0079603	OSGIN2	734	FALSE	FALSE	FALSE
ENSG00000163110	1249.91	-0.79	0.23	-3.48	0.000510073	0.00799461	PDLIM5	10611	FALSE	FALSE	TRUE
ENSG00000164967	1272.8	0.62	0.18	3.48	0.000510163	0.00799461	RPP25L	138716	FALSE	FALSE	FALSE
ENSG00000104205	761.17	-0.91	0.26	-3.47	0.000512579	0.00801759	SGK3	23678	FALSE	FALSE	FALSE
ENSG00000168615	534.45	-0.98	0.28	-3.47	0.000512436	0.00801759	ADAM9	8754	FALSE	FALSE	FALSE
ENSG00000179941	379.95	-0.95	0.27	-3.47	0.000514448	0.00803777	BBS10	79738	TRUE	FALSE	TRUE
ENSG00000184887	2287.62	0.71	0.21	3.47	0.000515744	0.00803777	BTBD6	90135	FALSE	FALSE	TRUE
ENSG00000189308	391.15	-1.07	0.31	-3.47	0.000515632	0.00803777	LIN54	132660	FALSE	FALSE	FALSE
ENSG00000107829	4166.21	0.67	0.19	3.47	0.000517572	0.00805838	FBXW4	6468	FALSE	FALSE	FALSE
ENSG00000107560	373.59	-0.81	0.23	-3.47	0.000518215	0.0080604	RAB11FIP2	22841	FALSE	FALSE	FALSE
ENSG00000112624	2917.45	-0.85	0.24	-3.47	0.000518656	0.0080604	BICRAL	23506	FALSE	FALSE	FALSE
ENSG00000149806	9724.78	1.13	0.33	3.47	0.00052093	0.00808088	FAU	2197	FALSE	FALSE	FALSE
ENSG00000156802	409.39	-1.02	0.29	-3.47	0.000520766	0.00808088	ATAD2	29028	FALSE	FALSE	FALSE
ENSG00000113712	2241.09	-0.6	0.17	-3.47	0.000524294	0.00808849	CSNK1A1	1452	FALSE	FALSE	FALSE
ENSG00000126777	2027.69	-0.96	0.28	-3.47	0.000523389	0.00808849	KTN1	3895	FALSE	FALSE	FALSE
ENSG00000147894	2456.67	-1.13	0.33	-3.47	0.000524182	0.00808849	C9orf72	203228	FALSE	FALSE	FALSE
ENSG00000160325	606.76	0.92	0.26	3.47	0.000523944	0.00808849	CACFD1	11094	FALSE	FALSE	TRUE
ENSG00000196139	563.96	1.53	0.44	3.47	0.000524213	0.00808849	AKR1C3	8644	FALSE	FALSE	FALSE
ENSG00000105755	913.03	0.73	0.21	3.47	0.000529312	0.00815846	ETHE1	23474	TRUE	FALSE	TRUE
ENSG00000113369	7888.07	-1.18	0.34	-3.46	0.000531209	0.00818024	ARRDC3	57561	FALSE	FALSE	TRUE
ENSG00000228314	360.29	4.22	1.22	3.46	0.000532775	0.00819687	CYP4F29P	54055	FALSE	FALSE	FALSE
ENSG00000074603	2263.91	-0.63	0.18	-3.46	0.000536365	0.0082446	DPP8	54878	FALSE	FALSE	FALSE
ENSG00000100949	2374.97	0.65	0.19	3.46	0.000539183	0.00827286	RABGGTA	5875	FALSE	FALSE	FALSE
ENSG00000075223	108.42	-1.74	0.5	-3.46	0.000540768	0.00828213	SEMA3C	10512	FALSE	FALSE	TRUE
ENSG00000179950	7333.33	0.69	0.2	3.46	0.000540528	0.00828213	PUF60	22827	TRUE	FALSE	FALSE
ENSG00000104823	3773.4	0.73	0.21	3.46	0.000541298	0.00828274	ECH1	1891	FALSE	FALSE	FALSE
ENSG00000142330	2822.84	0.64	0.19	3.46	0.000543183	0.00830407	CAPN10	11132	TRUE	FALSE	FALSE
ENSG00000091831	99.43	-1.25	0.36	-3.46	0.000550285	0.00840503	ESR1	2099	FALSE	FALSE	FALSE
ENSG00000170836	1263.36	-0.92	0.27	-3.45	0.000550936	0.00840738	PPM1D	8493	TRUE	FALSE	FALSE
ENSG00000117569	446.61	-0.99	0.29	-3.45	0.000552661	0.00842609	PTBP2	58155	FALSE	FALSE	FALSE
ENSG00000232442	1893.36	0.81	0.24	3.45	0.000555164	0.00845662	MHENCR	100505771	FALSE	FALSE	FALSE
ENSG00000149260	907.7	1.1	0.32	3.45	0.000557141	0.00847908	CAPN5	726	FALSE	FALSE	FALSE
ENSG00000108256	6370.07	-0.83	0.24	-3.45	0.000559472	0.00849925	NUFIP2	57532	FALSE	FALSE	TRUE
ENSG00000143669	13604.9	-1.08	0.31	-3.45	0.000559084	0.00849925	LYST	1130	FALSE	FALSE	TRUE
ENSG00000101974	598.92	-0.81	0.24	-3.45	0.000562399	0.00853604	ATP11C	286410	FALSE	FALSE	TRUE
ENSG00000159399	2884.43	-1.08	0.31	-3.45	0.000565277	0.00857201	HK2	3099	FALSE	FALSE	FALSE
ENSG00000100796	5225.57	-0.63	0.18	-3.45	0.000565814	0.00857246	PPP4R3A	55671	FALSE	FALSE	TRUE
ENSG00000135968	1650.68	-1.01	0.29	-3.45	0.000568059	0.00859226	GCC2	9648	FALSE	FALSE	FALSE
ENSG00000138641	3715.4	-0.87	0.25	-3.45	0.000568138	0.00859226	HERC3	8916	FALSE	FALSE	FALSE
ENSG00000101384	136.25	-1.58	0.46	-3.44	0.000572334	0.00862484	JAG1	182	FALSE	FALSE	TRUE
ENSG00000121274	482.53	-1.08	0.31	-3.45	0.000570982	0.00862484	TENT4B	64282	FALSE	FALSE	FALSE
ENSG00000184281	2972.8	0.68	0.2	3.44	0.000572264	0.00862484	TSSC4	10078	FALSE	FALSE	FALSE
ENSG00000230006	236.09	-2.65	0.77	-3.44	0.000573777	0.00863117	ANKRD36BP2	645784	FALSE	FALSE	FALSE
ENSG00000248810	246.05	-1.35	0.39	-3.44	0.000573595	0.00863117	LINC02432	100507639	FALSE	FALSE	FALSE
ENSG00000108061	2991.59	-1.08	0.31	-3.44	0.0005768	0.0086633	SHOC2	8036	TRUE	FALSE	FALSE
ENSG00000113300	1453.8	-0.82	0.24	-3.44	0.000576938	0.0086633	CNOT6	57472	FALSE	FALSE	FALSE
ENSG00000144031	23.74	1.89	0.55	3.44	0.000578934	0.00868555	ANKRD53	79998	FALSE	FALSE	FALSE
ENSG00000100359	159.43	1.04	0.3	3.44	0.000580981	0.00870853	SGSM3	27352	FALSE	FALSE	FALSE
ENSG00000110367	12485.3	-0.6	0.17	-3.44	0.000581718	0.00871185	DDX6	1656	TRUE	FALSE	FALSE
ENSG00000080298	520.45	-0.85	0.25	-3.44	0.00058333	0.00871639	RFX3	5991	TRUE	FALSE	FALSE
ENSG00000189050	505.68	-1.03	0.3	-3.44	0.000583569	0.00871639	RNFT1	51136	FALSE	FALSE	FALSE
ENSG00000205730	389.84	-0.99	0.29	-3.44	0.00058261	0.00871639	ITPRIPL2	162073	FALSE	FALSE	TRUE
ENSG00000093000	6510.4	-0.92	0.27	-3.44	0.000584631	0.00872414	NUP50	10762	FALSE	FALSE	FALSE
ENSG00000159733	1218.89	0.92	0.27	3.44	0.000585637	0.00872414	ZFYVE28	57732	FALSE	FALSE	FALSE
ENSG00000170471	3775.4	-0.62	0.18	-3.44	0.000585185	0.00872414	RALGAPB	57148	FALSE	FALSE	FALSE
ENSG00000183475	966.12	-0.79	0.23	-3.44	0.000587669	0.00874669	ASB7	140460	FALSE	FALSE	FALSE
ENSG00000133265	1184.52	0.76	0.22	3.44	0.00059016	0.00877603	HSPBP1	23640	FALSE	FALSE	FALSE
ENSG00000165630	136.02	-1.3	0.38	-3.44	0.000591731	0.00878752	PRPF18	8559	FALSE	FALSE	FALSE
ENSG00000169918	189.18	-1.19	0.35	-3.44	0.000591973	0.00878752	OTUD7A	161725	FALSE	TRUE	TRUE
ENSG00000140299	4709.27	-0.95	0.28	-3.43	0.000594292	0.00881421	BNIP2	663	FALSE	FALSE	FALSE
ENSG00000118873	1262.06	-0.75	0.22	-3.43	0.000597746	0.00884989	RAB3GAP2	25782	TRUE	FALSE	FALSE
ENSG00000168350	114.48	1.81	0.53	3.43	0.000597722	0.00884989	DEGS2	123099	FALSE	FALSE	TRUE
ENSG00000157796	559.9	-0.85	0.25	-3.43	0.000601629	0.00889179	WDR19	57728	FALSE	FALSE	FALSE
ENSG00000162607	1259.66	-0.94	0.27	-3.43	0.000601489	0.00889179	USP1	7398	FALSE	FALSE	FALSE
ENSG00000174373	818.15	-0.96	0.28	-3.43	0.000603631	0.00891359	RALGAPA1	253959	TRUE	FALSE	FALSE
ENSG00000148291	681.1	0.72	0.21	3.43	0.000605639	0.00893542	SURF2	6835	FALSE	FALSE	FALSE
ENSG00000156875	84.2	-1.55	0.45	-3.43	0.000606261	0.00893679	MFSD14A	64645	FALSE	FALSE	FALSE
ENSG00000006015	3440.61	0.75	0.22	3.43	0.000611099	0.00899861	REX1BD	55049	FALSE	FALSE	FALSE
ENSG00000170234	1128.26	-0.7	0.2	-3.43	0.00061152	0.00899861	PWWP2A	114825	FALSE	FALSE	FALSE
ENSG00000125991	8123.61	0.67	0.19	3.42	0.000615596	0.00902587	ERGIC3	51614	FALSE	FALSE	FALSE
ENSG00000142227	16585.7	0.69	0.2	3.43	0.000614184	0.00902587	EMP3	2014	FALSE	FALSE	FALSE
ENSG00000152778	1881.63	-1.24	0.36	-3.42	0.000615434	0.00902587	IFIT5	24138	FALSE	FALSE	FALSE
ENSG00000181315	198.16	-0.98	0.29	-3.43	0.000614624	0.00902587	ZNF322	79692	FALSE	FALSE	FALSE
ENSG00000183354	1641.87	-0.8	0.23	-3.42	0.000616044	0.00902587	KIAA2026	158358	FALSE	FALSE	FALSE
ENSG00000170802	1303.48	-1.05	0.31	-3.42	0.000617134	0.00902619	FOXN2	3344	FALSE	FALSE	FALSE
ENSG00000203710	8279.17	-1.9	0.55	-3.42	0.000617128	0.00902619	CR1	1378	FALSE	FALSE	TRUE
ENSG00000006025	2595.57	0.79	0.23	3.42	0.000619097	0.00904178	OSBPL7	114881	FALSE	FALSE	FALSE
ENSG00000198915	634.04	0.93	0.27	3.42	0.000619271	0.00904178	RASGEF1A	221002	FALSE	FALSE	FALSE
ENSG00000263155	24.14	-2.19	0.64	-3.42	0.000622456	0.00908044	MYZAP	100820829	FALSE	FALSE	FALSE
ENSG00000149308	1600	-0.94	0.27	-3.42	0.000623693	0.00909064	NPAT	4863	FALSE	FALSE	FALSE
ENSG00000164081	4293.05	0.66	0.19	3.42	0.000625206	0.00909606	TEX264	51368	FALSE	FALSE	FALSE
ENSG00000165355	1191.08	-1.06	0.31	-3.42	0.000625681	0.00909606	FBXO33	254170	FALSE	FALSE	TRUE
ENSG00000197771	4714.34	-0.79	0.23	-3.42	0.000625046	0.00909606	MCMBP	79892	FALSE	FALSE	TRUE
ENSG00000108960	745.15	-0.88	0.26	-3.42	0.00063361	0.00920341	MMD	23531	FALSE	FALSE	FALSE
ENSG00000119411	77.33	1.6	0.47	3.42	0.00063534	0.00921851	BSPRY	54836	FALSE	FALSE	FALSE
ENSG00000095906	3675.83	0.66	0.19	3.42	0.000636861	0.00922684	NUBP2	10101	FALSE	FALSE	FALSE
ENSG00000140859	793.49	1.04	0.3	3.41	0.000639217	0.00925303	KIFC3	3801	FALSE	FALSE	FALSE
ENSG00000135069	198.73	-1.15	0.34	-3.41	0.000641158	0.00927318	PSAT1	29968	FALSE	FALSE	FALSE
ENSG00000095787	9910.11	-0.82	0.24	-3.41	0.000643366	0.00928921	WAC	51322	TRUE	FALSE	FALSE
ENSG00000181555	5102.19	-0.69	0.2	-3.41	0.000643209	0.00928921	SETD2	29072	TRUE	FALSE	FALSE
ENSG00000197217	5662.69	-0.56	0.17	-3.41	0.000645155	0.00930709	ENTPD4	9583	FALSE	FALSE	FALSE
ENSG00000159086	1043.11	-0.69	0.2	-3.41	0.00064996	0.00936841	PAXBP1	94104	FALSE	FALSE	FALSE
ENSG00000108588	1629.04	-0.72	0.21	-3.41	0.000651883	0.00938485	CCDC47	57003	TRUE	FALSE	FALSE
ENSG00000135090	4815.26	-0.76	0.22	-3.41	0.000655402	0.00942272	TAOK3	51347	FALSE	FALSE	FALSE
ENSG00000118640	4780.9	0.89	0.26	3.41	0.000657391	0.00944329	VAMP8	8673	FALSE	FALSE	FALSE
ENSG00000198894	537.68	-0.69	0.2	-3.41	0.000658921	0.00945723	CIPC	85457	FALSE	FALSE	FALSE
ENSG00000130150	2378.8	-1.23	0.36	-3.4	0.000662772	0.00950441	MOSPD2	158747	FALSE	FALSE	FALSE
ENSG00000211695	464.08	1.55	0.46	3.4	0.000671373	0.0096033	TRGV9	6983	FALSE	FALSE	FALSE
ENSG00000172197	888.43	-0.98	0.29	-3.4	0.000672805	0.00961565	MBOAT1	154141	FALSE	FALSE	FALSE
ENSG00000088387	1260.24	-1.22	0.36	-3.4	0.000673942	0.00962375	DOCK9	23348	FALSE	FALSE	FALSE
ENSG00000166750	6082.39	-0.85	0.25	-3.4	0.000674612	0.00962518	SLFN5	162394	FALSE	FALSE	TRUE
ENSG00000156966	318.29	1.33	0.39	3.4	0.00067543	0.00962873	B3GNT7	93010	FALSE	FALSE	FALSE
ENSG00000070423	4230.09	0.65	0.19	3.4	0.000677794	0.00965428	RNF126	55658	FALSE	FALSE	FALSE
ENSG00000063601	2809.49	-0.82	0.24	-3.4	0.000679566	0.00966323	MTMR1	8776	FALSE	FALSE	FALSE
ENSG00000204681	7530.03	0.82	0.24	3.4	0.000679566	0.00966323	GABBR1	2550	FALSE	FALSE	FALSE
ENSG00000074582	1513.11	0.66	0.2	3.4	0.000681837	0.00966917	BCS1L	617	TRUE	FALSE	TRUE
ENSG00000159873	1161.43	-0.69	0.2	-3.4	0.000682274	0.00966917	CCDC117	150275	FALSE	FALSE	FALSE
ENSG00000163728	1776.63	-0.7	0.2	-3.4	0.000680939	0.00966917	TTC14	151613	FALSE	FALSE	FALSE
ENSG00000196504	3319.46	-0.76	0.22	-3.4	0.000681417	0.00966917	PRPF40A	55660	FALSE	FALSE	FALSE
ENSG00000105483	12215.9	-0.95	0.28	-3.4	0.000685165	0.00970201	CARD8	22900	FALSE	FALSE	FALSE
ENSG00000104524	435.13	0.84	0.25	3.39	0.000692133	0.00979247	PYCR3	65263	FALSE	FALSE	FALSE
ENSG00000104814	7325.09	0.87	0.26	3.39	0.000692841	0.00979428	MAP4K1	11184	FALSE	FALSE	FALSE
ENSG00000108443	1051.2	-0.62	0.18	-3.39	0.000694169	0.00980485	RPS6KB1	6198	FALSE	FALSE	FALSE
ENSG00000073350	3743.13	1.1	0.32	3.39	0.000697956	0.00983546	LLGL2	3993	FALSE	FALSE	TRUE
ENSG00000107175	1565.84	0.58	0.17	3.39	0.000697495	0.00983546	CREB3	10488	FALSE	FALSE	FALSE
ENSG00000150457	672.22	-0.91	0.27	-3.39	0.000698083	0.00983546	LATS2	26524	FALSE	FALSE	TRUE
ENSG00000137815	3276.58	-0.68	0.2	-3.39	0.000703601	0.0098967	RTF1	23168	FALSE	FALSE	FALSE
ENSG00000141161	53.78	1.88	0.56	3.39	0.000709368	0.00996122	UNC45B	146862	FALSE	FALSE	FALSE
ENSG00000163421	12010	-1.66	0.49	-3.39	0.000709244	0.00996122	PROK2	60675	FALSE	FALSE	FALSE
ENSG00000092439	1426.67	-0.82	0.24	-3.39	0.000711647	0.00996837	TRPM7	54822	FALSE	FALSE	FALSE
ENSG00000104783	2202.55	1.04	0.31	3.39	0.000711607	0.00996837	KCNN4	3783	FALSE	FALSE	FALSE
ENSG00000211455	1906.93	-1.04	0.31	-3.39	0.000711471	0.00996837	STK38L	23012	FALSE	FALSE	FALSE
ENSG00000112182	1684.71	-0.88	0.26	-3.38	0.000714277	0.00999692	BACH2	60468	FALSE	FALSE	FALSE
ENSG00000115896	241.15	-1.11	0.33	-3.38	0.00071527	0.0100002	PLCL1	5334	FALSE	FALSE	FALSE
ENSG00000147874	671.3	-0.84	0.25	-3.38	0.000715695	0.0100002	HAUS6	54801	FALSE	FALSE	FALSE
ENSG00000115234	10214.4	0.56	0.16	3.38	0.00072658	0.0101439	SNX17	9784	FALSE	FALSE	TRUE
ENSG00000108515	1175.88	0.71	0.21	3.38	0.000734	0.0102306	ENO3	2027	FALSE	FALSE	FALSE
ENSG00000167083	563.8	1.14	0.34	3.38	0.000733991	0.0102306	GNGT2	2793	FALSE	FALSE	FALSE
ENSG00000113163	2911.57	-0.88	0.26	-3.38	0.000735842	0.0102478	CERT1	10087	TRUE	FALSE	FALSE
ENSG00000105671	2416.96	0.69	0.2	3.37	0.000738936	0.0102824	DDX49	54555	FALSE	FALSE	FALSE
ENSG00000169962	189.27	1.17	0.35	3.37	0.000745842	0.01037	TAS1R3	83756	FALSE	FALSE	FALSE
ENSG00000187627	62.77	-2.83	0.84	-3.37	0.000747196	0.0103802	RGPD1	400966	FALSE	FALSE	FALSE
ENSG00000099338	266.22	0.99	0.29	3.37	0.000749392	0.0104022	CATSPERG	57828	FALSE	FALSE	FALSE
ENSG00000139718	6354.22	-0.78	0.23	-3.37	0.000756042	0.0104773	SETD1B	23067	TRUE	FALSE	FALSE
ENSG00000164164	1300.27	-0.9	0.27	-3.37	0.000758031	0.0104962	OTUD4	54726	FALSE	FALSE	FALSE
ENSG00000185420	371.03	0.7	0.21	3.37	0.000763712	0.0105662	SMYD3	64754	FALSE	FALSE	FALSE
ENSG00000156313	727.56	-1.03	0.31	-3.37	0.000765119	0.0105684	RPGR	6103	FALSE	FALSE	FALSE
ENSG00000182472	201.27	0.98	0.29	3.37	0.00076497	0.0105684	CAPN12	147968	FALSE	FALSE	FALSE
ENSG00000139697	2784	-0.63	0.19	-3.36	0.000766712	0.0105818	SBNO1	55206	FALSE	FALSE	FALSE
ENSG00000185189	961.27	0.63	0.19	3.36	0.000767968	0.0105904	NRBP2	340371	FALSE	FALSE	FALSE
ENSG00000139146	1218.47	-0.92	0.27	-3.36	0.000770771	0.0106204	SINHCAF	58516	FALSE	FALSE	FALSE
ENSG00000175701	399.94	0.69	0.2	3.36	0.000773469	0.0106489	MTLN	205251	FALSE	FALSE	FALSE
ENSG00000205213	31.9	-2.27	0.68	-3.36	0.000774928	0.0106603	LGR4	55366	FALSE	FALSE	FALSE
ENSG00000171421	396.7	1	0.3	3.36	0.000778352	0.0106987	MRPL36	64979	FALSE	FALSE	TRUE
ENSG00000114395	1333.62	0.65	0.19	3.36	0.000783656	0.0107518	CYB561D2	11068	FALSE	TRUE	TRUE
ENSG00000132549	2508.9	-0.72	0.21	-3.36	0.000784124	0.0107518	VPS13B	157680	TRUE	TRUE	FALSE
ENSG00000281649	2679.91	-0.76	0.23	-3.36	0.000782892	0.0107518	EBLN3P	100506710	FALSE	FALSE	FALSE
ENSG00000171703	1293.08	0.83	0.25	3.36	0.000786709	0.0107785	TCEA2	6919	FALSE	FALSE	FALSE
ENSG00000169733	2448.49	0.77	0.23	3.36	0.000788313	0.0107917	RFNG	5986	FALSE	FALSE	FALSE
ENSG00000167747	1208.22	0.75	0.22	3.36	0.000790165	0.0108083	C19orf48	84798	FALSE	FALSE	FALSE
ENSG00000101126	4021.17	-0.56	0.17	-3.36	0.000792559	0.0108087	ADNP	23394	TRUE	FALSE	FALSE
ENSG00000109046	6373.06	-1	0.3	-3.36	0.000792786	0.0108087	WSB1	26118	FALSE	FALSE	FALSE
ENSG00000151150	343.5	-1.27	0.38	-3.36	0.000793395	0.0108087	ANK3	288	TRUE	FALSE	FALSE
ENSG00000179588	1205.27	1.02	0.31	3.36	0.000791316	0.0108087	ZFPM1	161882	FALSE	FALSE	FALSE
ENSG00000172795	4536.34	-1.06	0.32	-3.35	0.000794355	0.01081	DCP2	167227	FALSE	FALSE	FALSE
ENSG00000183978	1089.41	0.69	0.2	3.35	0.000794769	0.01081	COA3	28958	FALSE	FALSE	TRUE
ENSG00000081019	1605.19	-0.8	0.24	-3.35	0.000799884	0.0108621	RSBN1	54665	FALSE	FALSE	FALSE
ENSG00000133316	1742.23	0.58	0.17	3.35	0.000799564	0.0108621	WDR74	54663	FALSE	FALSE	FALSE
ENSG00000100450	7716.7	1.82	0.54	3.35	0.000801898	0.0108807	GZMH	2999	FALSE	FALSE	FALSE
ENSG00000198431	3847.34	-1	0.3	-3.35	0.000803797	0.0108977	TXNRD1	7296	FALSE	FALSE	FALSE
ENSG00000077157	5052.96	-0.87	0.26	-3.35	0.000805275	0.010909	PPP1R12B	4660	FALSE	FALSE	FALSE
ENSG00000174775	806.71	0.75	0.22	3.35	0.000809446	0.0109567	HRAS	3265	TRUE	FALSE	FALSE
ENSG00000131037	173.82	1.19	0.36	3.35	0.000811182	0.0109714	EPS8L1	54869	FALSE	FALSE	FALSE
ENSG00000126756	2406.51	0.84	0.25	3.35	0.000813138	0.0109787	UXT	8409	FALSE	FALSE	FALSE
ENSG00000151239	518.03	-1.12	0.33	-3.35	0.000814054	0.0109787	TWF1	5756	FALSE	FALSE	FALSE
ENSG00000158850	3984.93	0.59	0.18	3.35	0.000813453	0.0109787	B4GALT3	8703	FALSE	FALSE	FALSE
ENSG00000163823	10903.7	-1.34	0.4	-3.35	0.000814319	0.0109787	CCR1	1230	FALSE	FALSE	TRUE
ENSG00000112893	1942.48	-0.84	0.25	-3.35	0.000817114	0.0110076	MAN2A1	4124	FALSE	FALSE	TRUE
ENSG00000172732	3301.62	0.57	0.17	3.35	0.000817994	0.0110107	MUS81	80198	FALSE	FALSE	FALSE
ENSG00000100316	122881	0.8	0.24	3.35	0.000822486	0.0110623	RPL3	6122	FALSE	FALSE	FALSE
ENSG00000154727	831.34	-0.96	0.29	-3.34	0.000824696	0.0110832	GABPA	2551	FALSE	FALSE	FALSE
ENSG00000100347	2117.55	0.72	0.21	3.34	0.000826489	0.0110902	SAMM50	25813	FALSE	FALSE	FALSE
ENSG00000176978	11049.2	0.74	0.22	3.34	0.000826531	0.0110902	DPP7	29952	FALSE	FALSE	FALSE
ENSG00000092531	1742.84	-1.17	0.35	-3.34	0.000827643	0.0110963	SNAP23	8773	FALSE	FALSE	TRUE
ENSG00000019995	986.24	-0.86	0.26	-3.34	0.000833322	0.0111636	ZRANB1	54764	FALSE	FALSE	FALSE
ENSG00000234444	567.89	-0.93	0.28	-3.34	0.000836179	0.011193	ZNF736	728927	FALSE	FALSE	FALSE
ENSG00000255284	380.47	1.07	0.32	3.34	0.000838388	0.0112137	LOC171391	171391	FALSE	FALSE	FALSE
ENSG00000138757	4543.02	-0.64	0.19	-3.34	0.000839467	0.0112192	G3BP2	9908	FALSE	FALSE	FALSE
ENSG00000117713	8009.1	-0.86	0.26	-3.34	0.000846495	0.0113042	ARID1A	8289	TRUE	FALSE	FALSE
ENSG00000123700	3775.46	-1.67	0.5	-3.34	0.000850109	0.0113346	KCNJ2	3759	FALSE	FALSE	FALSE
ENSG00000270379	175.52	1.62	0.48	3.34	0.00084993	0.0113346	HEATR9	256957	FALSE	FALSE	FALSE
ENSG00000266402	23.25	2.1	0.63	3.33	0.000863378	0.0115024	SNHG25	105376843	FALSE	FALSE	FALSE
ENSG00000177697	3104.21	1.3	0.39	3.33	0.000868085	0.011556	CD151	977	FALSE	FALSE	FALSE
ENSG00000187189	851.88	-0.79	0.24	-3.33	0.000869691	0.0115683	TSPYL4	23270	FALSE	FALSE	FALSE
ENSG00000087191	5386.57	0.59	0.18	3.33	0.000881995	0.0117227	PSMC5	5705	FALSE	FALSE	FALSE
ENSG00000107890	124.56	-1.13	0.34	-3.32	0.000889047	0.0118071	ANKRD26	22852	FALSE	FALSE	FALSE
ENSG00000176720	334.09	2.07	0.62	3.32	0.000891247	0.011827	BOK	666	FALSE	FALSE	FALSE
ENSG00000173198	1087.63	-0.95	0.29	-3.32	0.000903704	0.0119642	CYSLTR1	10800	FALSE	FALSE	FALSE
ENSG00000170832	4657.82	-1.35	0.41	-3.32	0.00090801	0.0120118	USP32	84669	FALSE	FALSE	FALSE
ENSG00000172663	1861.41	0.74	0.22	3.32	0.000910858	0.01204	TMEM134	80194	FALSE	FALSE	FALSE
ENSG00000132591	1867.73	0.71	0.21	3.32	0.000915938	0.0120914	ERAL1	26284	FALSE	FALSE	FALSE
ENSG00000167925	2739.19	0.64	0.19	3.32	0.000916179	0.0120914	GHDC	84514	FALSE	FALSE	FALSE
ENSG00000106780	14376.2	-1.19	0.36	-3.31	0.000922773	0.0121594	MEGF9	1955	FALSE	FALSE	FALSE
ENSG00000077254	2324.58	-0.67	0.2	-3.31	0.000926182	0.0121854	USP33	23032	FALSE	FALSE	FALSE
ENSG00000158863	5670.72	0.77	0.23	3.31	0.000926115	0.0121854	FAM160B2	64760	FALSE	FALSE	FALSE
ENSG00000055950	1677.48	0.71	0.21	3.31	0.000933091	0.0122667	MRPL43	84545	FALSE	FALSE	FALSE
ENSG00000106829	4207.38	-0.84	0.25	-3.31	0.000935828	0.0122836	TLE4	7091	FALSE	FALSE	FALSE
ENSG00000159140	10889.4	-0.74	0.22	-3.31	0.000937779	0.0122996	SON	6651	TRUE	FALSE	FALSE
ENSG00000224470	2288.08	-0.7	0.21	-3.31	0.000940899	0.012331	ATXN1L	342371	FALSE	FALSE	TRUE
ENSG00000071073	3393.69	-0.76	0.23	-3.31	0.00094862	0.0123967	MGAT4A	11320	FALSE	FALSE	FALSE
ENSG00000109452	1263.56	-1.27	0.38	-3.31	0.00094885	0.0123967	INPP4B	8821	FALSE	FALSE	FALSE
ENSG00000162148	458.02	0.82	0.25	3.31	0.000948572	0.0123967	PPP1R32	220004	FALSE	FALSE	FALSE
ENSG00000168405	491.33	-0.75	0.23	-3.31	0.000947495	0.0123967	CMAHP	8418	FALSE	FALSE	FALSE
ENSG00000153561	4185.78	-0.81	0.24	-3.3	0.000950337	0.0124065	RMND5A	64795	FALSE	FALSE	FALSE
ENSG00000006576	760.88	-0.81	0.25	-3.3	0.000955161	0.0124599	PHTF2	57157	FALSE	FALSE	FALSE
ENSG00000170871	5102.74	-1.01	0.3	-3.3	0.000958618	0.0124953	KIAA0232	9778	FALSE	FALSE	FALSE
ENSG00000224051	2304.61	0.73	0.22	3.3	0.000959922	0.0125027	CPTP	80772	FALSE	FALSE	FALSE
ENSG00000257621	3392.1	-0.69	0.21	-3.3	0.00096415	0.0125481	PSMA3-AS1	379025	FALSE	FALSE	FALSE
ENSG00000159023	14083.3	-0.81	0.25	-3.3	0.000970982	0.0126175	EPB41	2035	FALSE	FALSE	FALSE
ENSG00000164077	783.44	0.71	0.21	3.3	0.000973066	0.0126177	MON1A	84315	FALSE	FALSE	FALSE
ENSG00000177700	2654.4	0.66	0.2	3.3	0.000971998	0.0126177	POLR2L	5441	FALSE	FALSE	FALSE
ENSG00000250510	1717.08	1.36	0.41	3.3	0.000973232	0.0126177	GPR162	27239	FALSE	FALSE	TRUE
ENSG00000185658	1769.22	-0.68	0.21	-3.3	0.000976381	0.0126488	BRWD1	54014	FALSE	FALSE	FALSE
ENSG00000117151	844.54	-1.24	0.38	-3.3	0.000978625	0.0126664	CTBS	1486	FALSE	FALSE	FALSE
ENSG00000169756	2260.89	-0.64	0.19	-3.3	0.000979794	0.0126664	LIMS1	3987	FALSE	FALSE	FALSE
ENSG00000206561	863.53	1.26	0.38	3.3	0.000980743	0.0126664	COLQ	8292	FALSE	FALSE	FALSE
ENSG00000215305	3734.67	0.62	0.19	3.3	0.00098013	0.0126664	VPS16	64601	TRUE	FALSE	FALSE
ENSG00000128872	2147.64	-0.87	0.27	-3.29	0.000988902	0.0127523	TMOD2	29767	FALSE	FALSE	FALSE
ENSG00000179611	360.5	0.76	0.23	3.29	0.000990345	0.0127612	DGKZP1	400126	FALSE	FALSE	FALSE
ENSG00000115084	514.86	-0.73	0.22	-3.29	0.000993185	0.012788	SLC35F5	80255	FALSE	FALSE	FALSE
ENSG00000142544	651.82	0.69	0.21	3.29	0.000997421	0.0128328	CTU1	90353	FALSE	FALSE	FALSE
ENSG00000141933	330.74	0.73	0.22	3.29	0.00100699	0.0129461	TPGS1	91978	FALSE	FALSE	FALSE
ENSG00000139726	1676.36	-0.62	0.19	-3.29	0.00100862	0.0129473	DENR	8562	FALSE	FALSE	FALSE
ENSG00000174132	595.33	-1.15	0.35	-3.29	0.00101074	0.0129647	FAM174A	345757	FALSE	FALSE	FALSE
ENSG00000065613	2468.86	-0.83	0.25	-3.29	0.00101382	0.0129943	SLK	9748	FALSE	FALSE	FALSE
ENSG00000211669	193.58	1.77	0.54	3.29	0.0010189	0.0130495	IGLV3-10	28803	FALSE	FALSE	FALSE
ENSG00000243449	411.46	0.93	0.28	3.28	0.00102137	0.0130712	C4orf48	401115	FALSE	TRUE	TRUE
ENSG00000141504	2450.93	0.74	0.23	3.28	0.00102266	0.0130714	SAT2	112483	FALSE	FALSE	FALSE
ENSG00000145725	1491.05	-1.06	0.32	-3.28	0.00102293	0.0130714	PPIP5K2	23262	FALSE	FALSE	FALSE
ENSG00000178917	167.63	-0.85	0.26	-3.28	0.00102417	0.0130773	ZNF852	285346	FALSE	FALSE	FALSE
ENSG00000184916	92.39	2.02	0.62	3.28	0.00102691	0.0131024	JAG2	3714	FALSE	FALSE	FALSE
ENSG00000113263	7020.12	-0.88	0.27	-3.28	0.00103179	0.0131547	ITK	3702	FALSE	FALSE	FALSE
ENSG00000127947	3976.03	-0.96	0.29	-3.28	0.00103485	0.0131837	PTPN12	5782	FALSE	FALSE	FALSE
ENSG00000140691	978.56	0.78	0.24	3.28	0.00103818	0.0132163	ARMC5	79798	FALSE	FALSE	FALSE
ENSG00000135048	4050.72	-1.02	0.31	-3.28	0.00104281	0.0132284	CEMIP2	23670	FALSE	FALSE	FALSE
ENSG00000175471	1276.96	-1.19	0.36	-3.28	0.00104305	0.0132284	MCTP1	79772	FALSE	FALSE	TRUE
ENSG00000196074	156.22	-1.2	0.37	-3.28	0.00104177	0.0132284	SYCP2	10388	FALSE	FALSE	FALSE
ENSG00000198756	219.38	1.56	0.48	3.28	0.00104175	0.0132284	COLGALT2	23127	FALSE	FALSE	FALSE
ENSG00000204644	331.5	1.44	0.44	3.28	0.00104239	0.0132284	ZFP57	346171	FALSE	TRUE	FALSE
ENSG00000067248	1001.06	-0.6	0.18	-3.28	0.0010462	0.0132386	DHX29	54505	FALSE	FALSE	FALSE
ENSG00000107290	9673.95	-0.67	0.2	-3.28	0.00104592	0.0132386	SETX	23064	FALSE	FALSE	FALSE
ENSG00000146278	16480.3	-1.06	0.32	-3.28	0.00104564	0.0132386	PNRC1	10957	FALSE	FALSE	FALSE
ENSG00000105939	9266.34	-0.81	0.25	-3.28	0.00105169	0.0132834	ZC3HAV1	56829	FALSE	FALSE	TRUE
ENSG00000167515	1561	0.62	0.19	3.28	0.0010521	0.0132834	TRAPPC2L	51693	TRUE	FALSE	FALSE
ENSG00000183458	195.98	-1.2	0.37	-3.28	0.00105071	0.0132834	PKD1P3	339039	FALSE	FALSE	FALSE
ENSG00000197020	238.32	-0.99	0.3	-3.27	0.00106002	0.0133734	ZNF100	163227	FALSE	FALSE	FALSE
ENSG00000110711	6548.55	0.55	0.17	3.27	0.00106331	0.0133948	AIP	9049	FALSE	FALSE	FALSE
ENSG00000172508	1336.35	0.89	0.27	3.27	0.00106318	0.0133948	CARNS1	57571	FALSE	FALSE	FALSE
ENSG00000059804	20948	-1.52	0.46	-3.27	0.00106672	0.0134279	SLC2A3	6515	FALSE	FALSE	FALSE
ENSG00000124788	3598	-1.01	0.31	-3.27	0.00106788	0.0134324	ATXN1	6310	FALSE	FALSE	FALSE
ENSG00000091317	13203.9	-1.18	0.36	-3.27	0.00107035	0.0134395	CMTM6	54918	FALSE	FALSE	FALSE
ENSG00000269956	149.66	-1.89	0.58	-3.27	0.00107083	0.0134395	MKNK1-AS1	100507423	FALSE	FALSE	FALSE
ENSG00000275052	4116.14	-0.64	0.2	-3.27	0.00106971	0.0134395	PPP4R3B	57223	FALSE	FALSE	FALSE
ENSG00000181381	7481.86	-1.37	0.42	-3.27	0.00107844	0.0135148	DDX60L	91351	FALSE	FALSE	FALSE
ENSG00000203896	524.19	0.71	0.22	3.27	0.00107824	0.0135148	LIME1	54923	FALSE	FALSE	FALSE
ENSG00000148204	48.84	1.6	0.49	3.27	0.00107988	0.0135229	CRB2	286204	FALSE	FALSE	FALSE
ENSG00000141971	1859.64	0.63	0.19	3.27	0.00108271	0.0135483	MVB12A	93343	FALSE	FALSE	FALSE
ENSG00000129559	1645.98	0.87	0.27	3.27	0.0010889	0.0136157	NEDD8	4738	FALSE	FALSE	FALSE
ENSG00000278619	539.52	0.66	0.2	3.27	0.00109279	0.0136542	MRM1	79922	FALSE	FALSE	FALSE
ENSG00000127954	14230	-1.64	0.5	-3.26	0.00109555	0.0136685	STEAP4	79689	FALSE	FALSE	FALSE
ENSG00000136059	2792.92	0.66	0.2	3.26	0.00109499	0.0136685	VILL	50853	FALSE	FALSE	FALSE
ENSG00000068903	6593.48	0.65	0.2	3.26	0.00109791	0.0136777	SIRT2	22933	FALSE	TRUE	FALSE
ENSG00000164074	733.9	-0.72	0.22	-3.26	0.00109742	0.0136777	ABHD18	80167	FALSE	FALSE	FALSE
ENSG00000134698	8860.94	-1.16	0.35	-3.26	0.00110116	0.0137081	AGO4	192670	FALSE	FALSE	FALSE
ENSG00000171316	1340.89	-0.79	0.24	-3.26	0.00110366	0.0137291	CHD7	55636	TRUE	TRUE	TRUE
ENSG00000165312	1044.23	-0.78	0.24	-3.26	0.0011051	0.0137369	OTUD1	220213	FALSE	FALSE	FALSE
ENSG00000198642	1172.63	-0.7	0.22	-3.26	0.00110989	0.0137863	KLHL9	55958	FALSE	FALSE	FALSE
ENSG00000130748	908.84	0.64	0.2	3.26	0.00111128	0.0137935	TMEM160	54958	FALSE	FALSE	FALSE
ENSG00000089682	139.14	-1.04	0.32	-3.26	0.00111796	0.0138357	RBM41	55285	FALSE	FALSE	TRUE
ENSG00000095059	677.3	0.84	0.26	3.26	0.00111704	0.0138357	DHPS	1725	TRUE	FALSE	FALSE
ENSG00000178585	1064.47	0.57	0.18	3.26	0.00111779	0.0138357	CTNNBIP1	56998	FALSE	FALSE	FALSE
ENSG00000083168	6481.3	-1.06	0.33	-3.26	0.00112015	0.0138425	KAT6A	7994	TRUE	TRUE	TRUE
ENSG00000178163	1065.36	-0.64	0.2	-3.26	0.00111941	0.0138425	ZNF518B	85460	FALSE	FALSE	FALSE
ENSG00000285533	255.02	0.88	0.27	3.26	0.00112232	0.0138591	RELA-DT	105369347	FALSE	FALSE	FALSE
ENSG00000129003	2914.2	-0.9	0.28	-3.26	0.00112583	0.0138822	VPS13C	54832	FALSE	FALSE	FALSE
ENSG00000266714	14423.1	0.83	0.25	3.26	0.0011257	0.0138822	MYO15B	80022	FALSE	FALSE	FALSE
ENSG00000113384	2932.83	-0.65	0.2	-3.26	0.00112754	0.0138886	GOLPH3	64083	FALSE	FALSE	FALSE
ENSG00000158050	1377.03	1.51	0.46	3.26	0.00112881	0.0138886	DUSP2	1844	FALSE	FALSE	FALSE
ENSG00000205423	1276.67	-1	0.31	-3.26	0.00112873	0.0138886	CNEP1R1	255919	FALSE	FALSE	FALSE
ENSG00000211696	175.06	1.9	0.58	3.26	0.00112967	0.0138891	TRGV8	6982	FALSE	FALSE	FALSE
ENSG00000184990	2862.47	0.58	0.18	3.26	0.0011323	0.0139113	SIVA1	10572	FALSE	FALSE	FALSE
ENSG00000143756	1206.18	-0.7	0.22	-3.25	0.00113404	0.0139225	FBXO28	23219	TRUE	FALSE	FALSE
ENSG00000164985	3543.43	-0.68	0.21	-3.25	0.00113961	0.0139807	PSIP1	11168	FALSE	FALSE	FALSE
ENSG00000100201	68833	-0.57	0.18	-3.25	0.00114284	0.0140048	DDX17	10521	FALSE	FALSE	FALSE
ENSG00000160678	69.59	1.16	0.36	3.25	0.00114323	0.0140048	S100A1	6271	FALSE	FALSE	FALSE
ENSG00000021574	1056.97	-0.81	0.25	-3.25	0.00114621	0.0140311	SPAST	6683	FALSE	FALSE	FALSE
ENSG00000053254	4400.07	-0.74	0.23	-3.25	0.00114704	0.0140311	FOXN3	1112	FALSE	FALSE	FALSE
ENSG00000072778	18313.1	0.62	0.19	3.25	0.00115068	0.0140349	ACADVL	37	FALSE	FALSE	FALSE
ENSG00000101577	8530.05	-0.87	0.27	-3.25	0.00114963	0.0140349	LPIN2	9663	FALSE	FALSE	FALSE
ENSG00000108828	3516.54	0.7	0.21	3.25	0.0011493	0.0140349	VAT1	10493	FALSE	FALSE	TRUE
ENSG00000149187	8646.66	-0.52	0.16	-3.25	0.00115034	0.0140349	CELF1	10658	FALSE	FALSE	FALSE
ENSG00000260423	21.89	2.12	0.65	3.25	0.00115512	0.0140689	LINC02367	101930452	FALSE	FALSE	FALSE
ENSG00000270231	1079.84	-1.2	0.37	-3.25	0.00115499	0.0140689	NBPF8	728841	FALSE	FALSE	FALSE
ENSG00000144199	381.18	0.88	0.27	3.25	0.00116737	0.0142078	FAHD2B	151313	FALSE	FALSE	FALSE
ENSG00000108599	2067.16	-0.75	0.23	-3.25	0.00117303	0.0142561	AKAP10	11216	FALSE	FALSE	FALSE
ENSG00000196757	1388.12	-0.78	0.24	-3.25	0.00117231	0.0142561	ZNF700	90592	FALSE	TRUE	TRUE
ENSG00000162931	139.63	1.18	0.36	3.24	0.0011822	0.0143572	TRIM17	51127	FALSE	FALSE	FALSE
ENSG00000132744	58.77	1.58	0.49	3.24	0.00119488	0.0145008	ACY3	91703	FALSE	FALSE	FALSE
ENSG00000034510	58094.1	0.68	0.21	3.24	0.00120645	0.0146268	TMSB10	9168	FALSE	FALSE	FALSE
ENSG00000164331	502.21	-0.76	0.23	-3.24	0.00120699	0.0146268	ANKRA2	57763	FALSE	FALSE	FALSE
ENSG00000204257	10123.8	0.75	0.23	3.24	0.00121188	0.0146754	HLA-DMA	3108	FALSE	TRUE	TRUE
ENSG00000133961	14352.6	-1.22	0.38	-3.23	0.00122273	0.0147857	NUMB	8650	FALSE	FALSE	FALSE
ENSG00000163349	5664.45	-0.81	0.25	-3.23	0.00122233	0.0147857	HIPK1	204851	FALSE	FALSE	TRUE
ENSG00000152128	43.65	1.32	0.41	3.23	0.00122474	0.0147994	TMEM163	81615	FALSE	FALSE	FALSE
ENSG00000132394	1556.89	0.91	0.28	3.23	0.00122772	0.0148247	EEFSEC	60678	FALSE	FALSE	FALSE
ENSG00000172650	27.4	-1.95	0.6	-3.23	0.00123095	0.0148531	AGAP5	729092	FALSE	FALSE	FALSE
ENSG00000172053	11387.8	0.56	0.17	3.23	0.00123305	0.0148678	QARS1	5859	TRUE	FALSE	FALSE
ENSG00000127952	1742.65	0.68	0.21	3.23	0.00123597	0.0148924	STYXL1	51657	FALSE	FALSE	FALSE
ENSG00000105993	6430.19	-0.7	0.22	-3.23	0.0012401	0.0149315	DNAJB6	10049	FALSE	FALSE	FALSE
ENSG00000110395	8553.21	-0.93	0.29	-3.23	0.00124257	0.0149506	CBL	867	TRUE	FALSE	FALSE
ENSG00000159784	259.82	1.16	0.36	3.23	0.00124711	0.0149946	FAM131B	9715	FALSE	FALSE	FALSE
ENSG00000136856	378.28	0.93	0.29	3.23	0.00124931	0.0150104	SLC2A8	29988	FALSE	FALSE	FALSE
ENSG00000109171	1761.19	-0.64	0.2	-3.22	0.00126051	0.0151341	SLAIN2	57606	FALSE	FALSE	FALSE
ENSG00000139239	756.32	0.78	0.24	3.22	0.00126278	0.0151507	RPL14P1	144581	FALSE	FALSE	FALSE
ENSG00000117475	531.34	-0.98	0.3	-3.22	0.00126755	0.0151971	BLZF1	8548	FALSE	FALSE	FALSE
ENSG00000196323	2513.45	-0.67	0.21	-3.22	0.00126903	0.0152041	ZBTB44	29068	FALSE	FALSE	FALSE
ENSG00000117448	3970.86	0.65	0.2	3.22	0.00127443	0.015258	AKR1A1	10327	FALSE	FALSE	TRUE
ENSG00000197121	71.52	-1.39	0.43	-3.22	0.00128022	0.0153164	PGAP1	80055	TRUE	FALSE	FALSE
ENSG00000061987	2143.56	-0.55	0.17	-3.22	0.0012818	0.0153218	MON2	23041	FALSE	FALSE	FALSE
ENSG00000138449	4677.25	-1.14	0.35	-3.22	0.00130248	0.0155191	SLC40A1	30061	FALSE	FALSE	TRUE
ENSG00000139266	2515.16	0.71	0.22	3.22	0.00130121	0.0155191	MARCHF9	92979	FALSE	TRUE	FALSE
ENSG00000198265	3114.9	-0.65	0.2	-3.22	0.00130268	0.0155191	HELZ	9931	FALSE	FALSE	FALSE
ENSG00000157778	939.6	0.77	0.24	3.21	0.00130624	0.0155506	PSMG3	84262	FALSE	FALSE	TRUE
ENSG00000187778	5069.43	0.51	0.16	3.21	0.00131018	0.0155756	MCRS1	10445	FALSE	FALSE	FALSE
ENSG00000145734	636.45	-1.04	0.32	-3.21	0.0013135	0.0156041	BDP1	55814	FALSE	FALSE	TRUE
ENSG00000100417	1018.02	0.59	0.18	3.21	0.00131874	0.0156553	PMM1	5372	FALSE	FALSE	FALSE
ENSG00000119314	6941.69	-0.8	0.25	-3.21	0.00132229	0.0156864	PTBP3	9991	FALSE	FALSE	FALSE
ENSG00000247157	43.87	1.89	0.59	3.21	0.00132521	0.01571	LINC01252	338817	FALSE	FALSE	FALSE
ENSG00000104833	158.48	1.67	0.52	3.21	0.00132816	0.0157229	TUBB4A	10382	TRUE	FALSE	FALSE
ENSG00000185946	794.66	-0.81	0.25	-3.21	0.00132764	0.0157229	RNPC3	55599	TRUE	FALSE	FALSE
ENSG00000205643	576.52	0.68	0.21	3.21	0.0013312	0.0157479	CDPF1	150383	FALSE	FALSE	TRUE
ENSG00000122515	9846.3	0.55	0.17	3.21	0.00133448	0.0157536	ZMIZ2	83637	FALSE	FALSE	FALSE
ENSG00000204227	3297.58	0.51	0.16	3.21	0.00133435	0.0157536	RING1	6015	FALSE	FALSE	FALSE
ENSG00000215126	360.96	-1.39	0.43	-3.21	0.00133442	0.0157536	CBWD6	644019	FALSE	FALSE	FALSE
ENSG00000214402	63.89	2.21	0.69	3.21	0.00133576	0.0157577	LCNL1	401562	FALSE	FALSE	FALSE
ENSG00000188021	3122.3	-0.81	0.25	-3.21	0.00134005	0.0157973	UBQLN2	29978	FALSE	FALSE	FALSE
ENSG00000197774	1864.15	0.68	0.21	3.21	0.00134735	0.0158722	EME2	197342	FALSE	FALSE	FALSE
ENSG00000137575	35829.7	-1.1	0.34	-3.2	0.00135106	0.0159048	SDCBP	6386	FALSE	FALSE	FALSE
ENSG00000123908	3969.96	-0.83	0.26	-3.2	0.0013536	0.0159237	AGO2	27161	TRUE	FALSE	TRUE
ENSG00000265612	293.04	1.16	0.36	3.2	0.00135507	0.0159299	MIR4539	100616374	FALSE	FALSE	FALSE
ENSG00000101639	1354.32	-0.77	0.24	-3.2	0.00135653	0.0159359	CEP192	55125	FALSE	FALSE	FALSE
ENSG00000103540	595.66	-0.97	0.3	-3.2	0.00136126	0.0159731	CCP110	9738	FALSE	FALSE	FALSE
ENSG00000164219	1260.45	-0.71	0.22	-3.2	0.00136253	0.0159731	PGGT1B	5229	FALSE	FALSE	FALSE
ENSG00000173163	617.55	0.67	0.21	3.2	0.00136211	0.0159731	COMMD1	150684	FALSE	FALSE	FALSE
ENSG00000107581	7311.65	-0.92	0.29	-3.2	0.00136595	0.015991	EIF3A	8661	FALSE	FALSE	FALSE
ENSG00000204308	2354.71	0.54	0.17	3.2	0.00136511	0.015991	RNF5	6048	FALSE	FALSE	TRUE
ENSG00000116044	4843.04	-0.88	0.27	-3.2	0.00137733	0.0161003	NFE2L2	4780	FALSE	FALSE	TRUE
ENSG00000175294	286.64	0.99	0.31	3.2	0.00137815	0.0161003	CATSPER1	117144	FALSE	FALSE	FALSE
ENSG00000104497	118.94	-1.27	0.4	-3.2	0.00138149	0.0161282	SNX16	64089	FALSE	FALSE	FALSE
ENSG00000160712	29133.4	-1.02	0.32	-3.2	0.00138269	0.0161311	IL6R	3570	FALSE	FALSE	FALSE
ENSG00000128283	584.32	1.52	0.48	3.2	0.00138519	0.016149	CDC42EP1	11135	FALSE	FALSE	FALSE
ENSG00000037042	786.44	1.11	0.35	3.2	0.00139203	0.0161509	TUBG2	27175	FALSE	FALSE	FALSE
ENSG00000103024	1526.77	0.79	0.25	3.2	0.00138706	0.0161509	NME3	4832	FALSE	FALSE	FALSE
ENSG00000123200	2212.62	-0.84	0.26	-3.2	0.00139252	0.0161509	ZC3H13	23091	FALSE	FALSE	FALSE
ENSG00000128059	223.27	-0.9	0.28	-3.2	0.00139109	0.0161509	PPAT	5471	FALSE	FALSE	FALSE
ENSG00000155846	290.58	-0.93	0.29	-3.2	0.00138921	0.0161509	PPARGC1B	133522	FALSE	FALSE	FALSE
ENSG00000157557	3506.07	-1.21	0.38	-3.2	0.0013919	0.0161509	ETS2	2114	FALSE	FALSE	FALSE
ENSG00000173208	306.56	-1.12	0.35	-3.2	0.00138885	0.0161509	ABCD2	225	FALSE	FALSE	FALSE
ENSG00000181031	236.69	1	0.31	3.2	0.00139299	0.0161509	RPH3AL	9501	FALSE	FALSE	FALSE
ENSG00000213563	1017.24	0.61	0.19	3.2	0.00139615	0.0161764	C8orf82	414919	FALSE	FALSE	FALSE
ENSG00000090097	1154.99	0.95	0.3	3.19	0.00140547	0.0162306	PCBP4	57060	FALSE	FALSE	FALSE
ENSG00000123395	773.1	0.59	0.19	3.19	0.00140563	0.0162306	ATG101	60673	FALSE	FALSE	TRUE
ENSG00000164251	1731.84	-1.84	0.58	-3.19	0.00140535	0.0162306	F2RL1	2150	FALSE	FALSE	TRUE
ENSG00000185043	6516.65	0.78	0.25	3.19	0.00140325	0.0162306	CIB1	10519	FALSE	FALSE	FALSE
ENSG00000139546	1322.55	0.64	0.2	3.19	0.00141236	0.0162971	TARBP2	6895	FALSE	FALSE	FALSE
ENSG00000189376	82.28	1.3	0.41	3.19	0.00141436	0.0163091	C8orf76	84933	FALSE	FALSE	TRUE
ENSG00000172869	722.84	-0.84	0.26	-3.19	0.0014177	0.0163364	DMXL1	1657	FALSE	FALSE	FALSE
ENSG00000232956	1194.28	0.65	0.21	3.19	0.00142173	0.0163717	SNHG15	285958	FALSE	FALSE	FALSE
ENSG00000140474	4455.26	0.75	0.24	3.19	0.00142677	0.01641	ULK3	25989	FALSE	FALSE	TRUE
ENSG00000172466	4049.16	-0.63	0.2	-3.19	0.001427	0.01641	ZNF24	7572	FALSE	FALSE	TRUE
ENSG00000123124	1494.66	-0.97	0.31	-3.19	0.00142898	0.0164153	WWP1	11059	FALSE	FALSE	FALSE
ENSG00000144115	147.95	1.44	0.45	3.19	0.0014294	0.0164153	THNSL2	55258	FALSE	FALSE	FALSE
ENSG00000176248	4633.56	0.54	0.17	3.19	0.0014354	0.0164729	ANAPC2	29882	FALSE	FALSE	FALSE
ENSG00000167702	2156.38	0.78	0.24	3.19	0.00143759	0.0164869	KIFC2	90990	FALSE	FALSE	FALSE
ENSG00000110330	2226.09	-0.89	0.28	-3.19	0.00143872	0.0164886	BIRC2	329	FALSE	FALSE	FALSE
ENSG00000162585	2846.44	0.72	0.22	3.19	0.00144298	0.0165151	FAAP20	199990	FALSE	FALSE	FALSE
ENSG00000172922	2554.05	0.69	0.22	3.19	0.00144461	0.0165225	RNASEH2C	84153	TRUE	FALSE	FALSE
ENSG00000060339	1404	-0.79	0.25	-3.18	0.00144852	0.0165561	CCAR1	55749	FALSE	FALSE	FALSE
ENSG00000182504	275.82	-0.78	0.25	-3.18	0.00145144	0.0165782	CEP97	79598	FALSE	TRUE	FALSE
ENSG00000143337	5889.26	-0.87	0.27	-3.18	0.00145354	0.016591	TOR1AIP1	26092	TRUE	FALSE	TRUE
ENSG00000106261	2504.06	-0.67	0.21	-3.18	0.00145758	0.0166168	ZKSCAN1	7586	FALSE	FALSE	FALSE
ENSG00000147044	584.36	-0.78	0.25	-3.18	0.00145777	0.0166168	CASK	8573	TRUE	FALSE	FALSE
ENSG00000057252	3104.94	-0.82	0.26	-3.18	0.00146432	0.0166578	SOAT1	6646	FALSE	FALSE	FALSE
ENSG00000108469	2297.83	0.56	0.17	3.18	0.00146361	0.0166578	RECQL5	9400	FALSE	FALSE	FALSE
ENSG00000159111	2867.41	0.53	0.17	3.18	0.00146573	0.0166626	MRPL10	124995	FALSE	FALSE	FALSE
ENSG00000169554	5034.25	-0.74	0.23	-3.18	0.00147099	0.0167112	ZEB2	9839	TRUE	FALSE	FALSE
ENSG00000198814	4730.88	-1.53	0.48	-3.18	0.00147899	0.0167907	GK	2710	TRUE	FALSE	FALSE
ENSG00000204287	80498.8	0.82	0.26	3.18	0.00148172	0.0168104	HLA-DRA	3122	FALSE	FALSE	FALSE
ENSG00000122779	1049.78	-0.73	0.23	-3.18	0.001489	0.0168816	TRIM24	8805	FALSE	FALSE	FALSE
ENSG00000205744	15533.3	0.6	0.19	3.18	0.00149158	0.0168996	DENND1C	79958	FALSE	FALSE	FALSE
ENSG00000006555	1453.19	0.78	0.24	3.18	0.00149376	0.016901	TTC22	55001	FALSE	FALSE	FALSE
ENSG00000025293	3186.42	-0.51	0.16	-3.18	0.00149466	0.016901	PHF20	51230	FALSE	FALSE	FALSE
ENSG00000089902	3121.43	-0.92	0.29	-3.18	0.00149503	0.016901	RCOR1	23186	FALSE	FALSE	FALSE
ENSG00000188735	788.11	0.66	0.21	3.18	0.00149571	0.016901	TMEM120B	144404	FALSE	FALSE	FALSE
ENSG00000162398	74.82	1.49	0.47	3.17	0.00149908	0.0169278	LEXM	163747	FALSE	FALSE	FALSE
ENSG00000066739	1685.15	-0.72	0.23	-3.17	0.00150161	0.016945	ATG2B	55102	FALSE	FALSE	FALSE
ENSG00000251369	416.61	-0.84	0.26	-3.17	0.00151031	0.0170318	ZNF550	162972	FALSE	FALSE	FALSE
ENSG00000116991	1476.79	-1.72	0.54	-3.17	0.00151354	0.0170569	SIPA1L2	57568	FALSE	FALSE	TRUE
ENSG00000169727	5348.33	0.62	0.2	3.17	0.0015202	0.0171205	GPS1	2873	FALSE	FALSE	FALSE
ENSG00000123992	2857.08	0.56	0.18	3.17	0.00152128	0.0171212	DNPEP	23549	FALSE	FALSE	FALSE
ENSG00000123836	868.02	-1.67	0.53	-3.17	0.00152359	0.0171358	PFKFB2	5208	FALSE	FALSE	FALSE
ENSG00000172123	301.35	-0.74	0.23	-3.17	0.00153164	0.017215	SLFN12	55106	FALSE	FALSE	FALSE
ENSG00000157992	161.87	1.12	0.35	3.17	0.00153297	0.0172184	KRTCAP3	200634	FALSE	FALSE	FALSE
ENSG00000266338	1889.25	-0.99	0.31	-3.17	0.00153577	0.0172384	NBPF15	284565	FALSE	FALSE	FALSE
ENSG00000160218	1630.5	-0.87	0.27	-3.17	0.00153861	0.0172588	TRAPPC10	7109	FALSE	FALSE	FALSE
ENSG00000101997	2787.91	0.71	0.23	3.17	0.00154556	0.0173253	CCDC22	28952	TRUE	FALSE	FALSE
ENSG00000145332	857.18	-0.8	0.25	-3.17	0.00155018	0.0173655	KLHL8	57563	FALSE	FALSE	FALSE
ENSG00000207547	101.63	1.4	0.44	3.16	0.00155578	0.0174167	MIR25	407014	FALSE	FALSE	FALSE
ENSG00000173559	9188.88	-1.33	0.42	-3.16	0.0015632	0.0174882	NABP1	64859	FALSE	FALSE	FALSE
ENSG00000115275	5705.61	0.57	0.18	3.16	0.00156606	0.0174983	MOGS	7841	TRUE	FALSE	FALSE
ENSG00000165732	3267.81	-0.71	0.23	-3.16	0.00156618	0.0174983	DDX21	9188	FALSE	FALSE	TRUE
ENSG00000136425	163.8	1.45	0.46	3.16	0.0015705	0.017535	CIB2	10518	FALSE	TRUE	TRUE
ENSG00000135114	4586.27	-1.69	0.54	-3.16	0.001573	0.0175398	OASL	8638	FALSE	FALSE	FALSE
ENSG00000167535	437.52	0.96	0.3	3.16	0.00157208	0.0175398	CACNB3	784	FALSE	TRUE	FALSE
ENSG00000149809	637.95	0.63	0.2	3.16	0.00157429	0.0175425	TM7SF2	7108	FALSE	FALSE	FALSE
ENSG00000133812	1324.62	-1.13	0.36	-3.16	0.00158915	0.0176848	SBF2	81846	FALSE	FALSE	FALSE
ENSG00000170476	1149.25	1.05	0.33	3.16	0.00158849	0.0176848	MZB1	51237	FALSE	FALSE	FALSE
ENSG00000026103	2262.5	-1.2	0.38	-3.16	0.00159152	0.0176878	FAS	355	FALSE	FALSE	TRUE
ENSG00000065268	1568.08	0.67	0.21	3.16	0.00159076	0.0176878	WDR18	57418	FALSE	FALSE	FALSE
ENSG00000178980	3708.16	0.73	0.23	3.16	0.00159534	0.0177187	SELENOW	6415	FALSE	FALSE	FALSE
ENSG00000099899	3681.71	0.68	0.21	3.16	0.00159899	0.0177365	TRMT2A	27037	FALSE	FALSE	FALSE
ENSG00000117616	11531.2	-0.73	0.23	-3.16	0.0016001	0.0177365	RSRP1	57035	FALSE	FALSE	TRUE
ENSG00000268471	202.83	-0.96	0.3	-3.16	0.00159972	0.0177365	MIR4453HG	54553	FALSE	FALSE	FALSE
ENSG00000175334	4036.24	0.58	0.18	3.15	0.00160539	0.0177786	BANF1	8815	FALSE	FALSE	FALSE
ENSG00000196912	79.63	-1.18	0.37	-3.15	0.001606	0.0177786	ANKRD36B	57730	FALSE	FALSE	FALSE
ENSG00000008517	17124	0.78	0.25	3.15	0.00161884	0.017909	IL32	9235	FALSE	FALSE	FALSE
ENSG00000084623	5829.98	0.6	0.19	3.15	0.00163108	0.0180326	EIF3I	8668	FALSE	FALSE	FALSE
ENSG00000178996	3850.48	-1.1	0.35	-3.15	0.00163734	0.01809	SNX18	112574	FALSE	FALSE	FALSE
ENSG00000175463	33507.2	0.7	0.22	3.15	0.00165067	0.0182253	TBC1D10C	374403	FALSE	FALSE	FALSE
ENSG00000135974	919.14	-0.65	0.21	-3.15	0.00165836	0.0182983	C2orf49	79074	FALSE	FALSE	FALSE
ENSG00000060140	72.15	1.26	0.4	3.14	0.00166199	0.0183264	STYK1	55359	FALSE	FALSE	FALSE
ENSG00000112773	1373.86	-0.8	0.25	-3.14	0.00166717	0.0183715	TENT5A	55603	FALSE	FALSE	TRUE
ENSG00000242866	27.25	2.25	0.72	3.14	0.00167354	0.0184177	STRC	161497	FALSE	FALSE	FALSE
ENSG00000279800	22.57	-1.88	0.6	-3.14	0.00167278	0.0184177	BCLAF1P2	731605	FALSE	FALSE	FALSE
ENSG00000176438	4343.19	-0.69	0.22	-3.14	0.00167728	0.0184469	SYNE3	161176	FALSE	FALSE	FALSE
ENSG00000128791	154	-0.96	0.3	-3.14	0.00168575	0.0185279	TWSG1	57045	FALSE	FALSE	FALSE
ENSG00000196549	15737.9	-1.33	0.42	-3.14	0.00168842	0.0185452	MME	4311	FALSE	FALSE	FALSE
ENSG00000226752	1564.08	-1.72	0.55	-3.14	0.00169718	0.0186293	CUTALP	253039	FALSE	FALSE	FALSE
ENSG00000126215	2645.2	0.51	0.16	3.14	0.00170051	0.0186333	XRCC3	7517	FALSE	FALSE	FALSE
ENSG00000138768	2117.13	-0.8	0.25	-3.14	0.00170004	0.0186333	USO1	8615	FALSE	FALSE	FALSE
ENSG00000235863	1823.69	0.64	0.2	3.14	0.00170086	0.0186333	B3GALT4	8705	FALSE	FALSE	TRUE
ENSG00000183828	511.32	0.95	0.3	3.14	0.00170266	0.018641	NUDT14	256281	FALSE	FALSE	FALSE
ENSG00000133142	532.48	0.71	0.23	3.14	0.00171729	0.0187889	TCEAL4	79921	FALSE	FALSE	FALSE
ENSG00000117419	1642.22	0.67	0.21	3.13	0.00171983	0.0187924	ERI3	79033	FALSE	FALSE	FALSE
ENSG00000107201	4353.9	-1.15	0.37	-3.13	0.00172162	0.0187999	DDX58	23586	FALSE	FALSE	FALSE
ENSG00000099326	3010.83	0.7	0.22	3.13	0.00172764	0.0188534	MZF1	7593	FALSE	FALSE	FALSE
ENSG00000124614	121.94	0.98	0.31	3.13	0.00173122	0.0188802	RPS10	6204	FALSE	FALSE	FALSE
ENSG00000182154	2013.93	0.76	0.24	3.13	0.00173421	0.0189007	MRPL41	64975	FALSE	FALSE	FALSE
ENSG00000250251	222.81	-1.02	0.33	-3.13	0.00173608	0.0189089	PKD1P6	353511	FALSE	FALSE	FALSE
ENSG00000136573	2788.63	0.78	0.25	3.13	0.0017437	0.0189474	BLK	640	FALSE	FALSE	FALSE
ENSG00000141664	4112.34	-1.45	0.46	-3.13	0.0017431	0.0189474	ZCCHC2	54877	FALSE	FALSE	FALSE
ENSG00000163832	1037.88	0.65	0.21	3.13	0.00174411	0.0189474	ELP6	54859	FALSE	FALSE	FALSE
ENSG00000171813	1807.6	0.58	0.18	3.13	0.00174289	0.0189474	PWWP2B	170394	FALSE	FALSE	FALSE
ENSG00000117523	8393.51	-0.84	0.27	-3.13	0.00174958	0.0189875	PRRC2C	23215	FALSE	FALSE	FALSE
ENSG00000124795	2785.89	-0.8	0.26	-3.13	0.00175005	0.0189875	DEK	7913	FALSE	FALSE	FALSE
ENSG00000224420	74.75	1.62	0.52	3.13	0.00175537	0.019033	ADM5	199800	FALSE	FALSE	FALSE
ENSG00000196544	1184.92	0.6	0.19	3.13	0.00176098	0.0190817	BORCS6	54785	FALSE	FALSE	TRUE
ENSG00000138738	117.7	-2.22	0.71	-3.13	0.00177198	0.0191833	PRDM5	11107	FALSE	FALSE	FALSE
ENSG00000258441	660.73	-0.74	0.24	-3.13	0.00177264	0.0191833	LINC00641	283624	FALSE	FALSE	FALSE
ENSG00000147050	2493.57	-1.15	0.37	-3.13	0.00177677	0.0192158	KDM6A	7403	TRUE	FALSE	FALSE
ENSG00000156990	1928.34	0.52	0.17	3.12	0.00177836	0.0192206	RPUSD3	285367	FALSE	FALSE	TRUE
ENSG00000147649	2618.75	-0.83	0.27	-3.12	0.00178095	0.019224	MTDH	92140	FALSE	TRUE	FALSE
ENSG00000188313	4237.38	-1.71	0.55	-3.12	0.00178088	0.019224	PLSCR1	5359	FALSE	FALSE	FALSE
ENSG00000158806	36.43	2.93	0.94	3.12	0.00178247	0.0192282	NPM2	10361	FALSE	FALSE	FALSE
ENSG00000162576	459.77	0.95	0.3	3.12	0.00179247	0.0193236	MXRA8	54587	FALSE	FALSE	FALSE
ENSG00000100726	2848.39	0.58	0.18	3.12	0.00180059	0.0193865	TELO2	9894	TRUE	FALSE	FALSE
ENSG00000128512	531.56	-1.89	0.6	-3.12	0.00179954	0.0193865	DOCK4	9732	FALSE	FALSE	FALSE
ENSG00000111481	7267.63	0.55	0.18	3.12	0.00180504	0.019422	COPZ1	22818	FALSE	FALSE	TRUE
ENSG00000163923	53.3	1.4	0.45	3.12	0.00180638	0.0194241	RPL39L	116832	FALSE	FALSE	FALSE
ENSG00000125458	1117.65	0.81	0.26	3.12	0.00180853	0.0194348	NT5C	30833	FALSE	FALSE	FALSE
ENSG00000073921	23320	-1.01	0.33	-3.12	0.00182693	0.0196075	PICALM	8301	FALSE	FALSE	FALSE
ENSG00000114541	555.44	-1.12	0.36	-3.12	0.00182948	0.0196225	FRMD4B	23150	FALSE	FALSE	FALSE
ENSG00000068885	182.25	-0.78	0.25	-3.12	0.00183171	0.019634	IFT80	57560	FALSE	FALSE	FALSE
ENSG00000207650	51.45	-1.53	0.49	-3.12	0.00183437	0.01965	MIR570	693155	FALSE	FALSE	FALSE
ENSG00000229833	308.8	0.84	0.27	3.12	0.00183804	0.0196768	PET100	100131801	TRUE	FALSE	FALSE
ENSG00000115268	32920.6	0.74	0.24	3.11	0.00185265	0.0198206	RPS15	6209	FALSE	FALSE	FALSE
ENSG00000099974	293.88	0.74	0.24	3.11	0.00186243	0.0199112	DDTL	100037417	FALSE	FALSE	FALSE
ENSG00000182272	133.99	1.61	0.52	3.11	0.00186465	0.0199112	B4GALNT4	338707	FALSE	FALSE	FALSE
ENSG00000115257	123.1	1.21	0.39	3.11	0.00186705	0.0199195	PCSK4	54760	FALSE	FALSE	TRUE
ENSG00000120688	406.19	-0.86	0.28	-3.11	0.00186816	0.0199195	WBP4	11193	FALSE	FALSE	FALSE
ENSG00000145214	4629.09	0.86	0.28	3.11	0.00186896	0.0199195	DGKQ	1609	FALSE	FALSE	FALSE
ENSG00000214076	20.25	-2.51	0.81	-3.11	0.00187107	0.0199293	CPSF1P1	129099	FALSE	FALSE	FALSE
ENSG00000100354	3829.33	-0.81	0.26	-3.11	0.00187556	0.0199521	TNRC6B	23112	TRUE	FALSE	FALSE
ENSG00000132912	2086.58	-0.76	0.25	-3.11	0.0018746	0.0199521	DCTN4	51164	FALSE	FALSE	FALSE
ENSG00000177917	650.01	-0.73	0.23	-3.11	0.00187911	0.0199773	ARL6IP6	151188	FALSE	FALSE	FALSE
ENSG00000109943	678.42	0.93	0.3	3.11	0.00188175	0.0199927	CRTAM	56253	FALSE	FALSE	FALSE
ENSG00000078177	241.37	-0.89	0.28	-3.11	0.00188332	0.0199968	N4BP2	55728	FALSE	FALSE	FALSE
ENSG00000087301	312.11	-0.67	0.22	-3.11	0.00188869	0.0200291	TXNDC16	57544	FALSE	FALSE	FALSE
ENSG00000223865	20925.4	0.98	0.32	3.11	0.00188873	0.0200291	HLA-DPB1	3115	FALSE	FALSE	FALSE
ENSG00000056097	2753.21	-0.74	0.24	-3.11	0.00189989	0.0200761	ZFR	51663	FALSE	FALSE	FALSE
ENSG00000128923	551.9	-0.77	0.25	-3.11	0.00189973	0.0200761	MINDY2	54629	FALSE	FALSE	FALSE
ENSG00000162378	1212.07	-0.9	0.29	-3.11	0.0019003	0.0200761	ZYG11B	79699	FALSE	FALSE	FALSE
ENSG00000169885	45.58	1.74	0.56	3.11	0.00189618	0.0200761	CALML6	163688	FALSE	FALSE	FALSE
ENSG00000221838	546.71	0.74	0.24	3.11	0.00189778	0.0200761	AP4M1	9179	TRUE	FALSE	TRUE
ENSG00000250312	165.83	-1.09	0.35	-3.1	0.00190388	0.0201014	ZNF718	255403	FALSE	FALSE	FALSE
ENSG00000180370	9664.81	-0.72	0.23	-3.1	0.00190589	0.0201101	PAK2	5062	FALSE	FALSE	FALSE
ENSG00000105640	54548	0.74	0.24	3.1	0.0019109	0.0201208	RPL18A	6142	FALSE	FALSE	FALSE
ENSG00000113916	36121	-1.51	0.49	-3.1	0.00190901	0.0201208	BCL6	604	FALSE	FALSE	FALSE
ENSG00000115935	30865.2	-0.83	0.27	-3.1	0.00191314	0.0201208	WIPF1	7456	FALSE	FALSE	FALSE
ENSG00000134900	2594.7	-0.74	0.24	-3.1	0.00191271	0.0201208	TPP2	7174	TRUE	FALSE	FALSE
ENSG00000138085	3259.3	0.64	0.21	3.1	0.00191039	0.0201208	ATRAID	51374	FALSE	FALSE	FALSE
ENSG00000183340	176.64	-1.22	0.39	-3.1	0.00191406	0.0201208	JRKL	8690	FALSE	FALSE	FALSE
ENSG00000137460	237.42	-1.25	0.4	-3.1	0.00191576	0.0201262	FHDC1	85462	FALSE	FALSE	FALSE
ENSG00000032389	1195.09	0.61	0.2	3.1	0.00192185	0.0201651	EIPR1	7260	FALSE	FALSE	FALSE
ENSG00000130119	356.13	-0.92	0.3	-3.1	0.00192142	0.0201651	GNL3L	54552	FALSE	FALSE	FALSE
ENSG00000169976	3458.15	0.77	0.25	3.1	0.00193328	0.0202598	SF3B5	83443	FALSE	FALSE	TRUE
ENSG00000117461	198.12	1.2	0.39	3.1	0.00193553	0.0202708	PIK3R3	8503	FALSE	TRUE	FALSE
ENSG00000170074	442.99	-0.68	0.22	-3.1	0.00194044	0.0203097	FAM153A	285596	FALSE	FALSE	FALSE
ENSG00000065559	2646.89	-0.95	0.31	-3.1	0.00194601	0.0203554	MAP2K4	6416	FALSE	FALSE	FALSE
ENSG00000266472	1705.79	0.78	0.25	3.1	0.00195017	0.0203863	MRPS21	54460	FALSE	FALSE	FALSE
ENSG00000165115	131.72	-1.14	0.37	-3.1	0.00195866	0.0204615	KIF27	55582	FALSE	FALSE	FALSE
ENSG00000182308	60.54	-1.44	0.47	-3.1	0.00196044	0.0204615	DCAF4L1	285429	FALSE	FALSE	FALSE
ENSG00000279873	85.81	-1.36	0.44	-3.1	0.001961	0.0204615	LINC01126	100129726	FALSE	FALSE	FALSE
ENSG00000114166	3385.57	-1.28	0.41	-3.1	0.00196607	0.0205017	KAT2B	8850	FALSE	FALSE	TRUE
ENSG00000167281	60.1	2.07	0.67	3.09	0.00196844	0.0205138	RBFOX3	146713	FALSE	FALSE	FALSE
ENSG00000135828	3351.1	-1.02	0.33	-3.09	0.00198011	0.0206226	RNASEL	6041	FALSE	FALSE	FALSE
ENSG00000159459	845.05	-0.9	0.29	-3.09	0.00198339	0.0206441	UBR1	197131	TRUE	FALSE	FALSE
ENSG00000121680	2511.59	0.61	0.2	3.09	0.0019857	0.0206554	PEX16	9409	FALSE	FALSE	FALSE
ENSG00000160226	1044.04	0.6	0.19	3.09	0.00199141	0.0206949	CFAP410	755	FALSE	FALSE	FALSE
ENSG00000198353	105.28	1.34	0.43	3.09	0.00199195	0.0206949	HOXC4	3221	FALSE	FALSE	FALSE
ENSG00000236499	33.12	2.25	0.73	3.09	0.00200179	0.0207844	LINC00896	150197	FALSE	FALSE	FALSE
ENSG00000103479	10427.4	-0.73	0.24	-3.09	0.00200977	0.0208544	RBL2	5934	FALSE	FALSE	FALSE
ENSG00000136152	1124.88	-0.67	0.22	-3.09	0.00201291	0.0208743	COG3	83548	FALSE	FALSE	FALSE
ENSG00000111817	1384.13	-1.37	0.44	-3.09	0.00201713	0.0209	DSE	29940	FALSE	FALSE	FALSE
ENSG00000188599	200.3	0.76	0.25	3.09	0.00201787	0.0209	NPIPP1	100874381	FALSE	FALSE	FALSE
ENSG00000134851	1071.72	-0.92	0.3	-3.09	0.00201957	0.0209048	TMEM165	55858	TRUE	FALSE	FALSE
ENSG00000102898	3457.85	0.55	0.18	3.09	0.00202148	0.0209118	NUTF2	10204	FALSE	FALSE	TRUE
ENSG00000155096	2852.12	-0.81	0.26	-3.09	0.0020309	0.0209941	AZIN1	51582	FALSE	FALSE	FALSE
ENSG00000278970	2446.02	0.58	0.19	3.09	0.00203193	0.0209941	HEIH	100859930	FALSE	FALSE	FALSE
ENSG00000085491	724.91	-0.95	0.31	-3.08	0.00204091	0.0210487	SLC25A24	29957	FALSE	FALSE	FALSE
ENSG00000198646	2735.87	-0.87	0.28	-3.08	0.00204095	0.0210487	NCOA6	23054	FALSE	FALSE	FALSE
ENSG00000108389	3279.94	-0.61	0.2	-3.08	0.00204752	0.0211036	MTMR4	9110	FALSE	FALSE	FALSE
ENSG00000011454	1561.65	-0.55	0.18	-3.08	0.00205491	0.0211282	RABGAP1	23637	FALSE	FALSE	FALSE
ENSG00000124875	38.79	-2.16	0.7	-3.08	0.00205482	0.0211282	CXCL6	6372	FALSE	FALSE	FALSE
ENSG00000105887	9727.47	-0.7	0.23	-3.08	0.00206332	0.0211889	MTPN	136319	FALSE	FALSE	FALSE
ENSG00000108055	2124.14	-0.66	0.22	-3.08	0.00206492	0.0211925	SMC3	9126	TRUE	FALSE	FALSE
ENSG00000105516	2025.83	0.8	0.26	3.08	0.00206637	0.0211944	DBP	1628	FALSE	FALSE	FALSE
ENSG00000281106	418.39	-1.11	0.36	-3.08	0.00207111	0.0212301	TMEM272	283521	FALSE	FALSE	FALSE
ENSG00000166136	358.76	0.83	0.27	3.08	0.00207378	0.0212446	NDUFB8	4714	TRUE	FALSE	FALSE
ENSG00000159199	2035.9	0.66	0.21	3.08	0.00207638	0.0212495	ATP5MC1	516	FALSE	FALSE	FALSE
ENSG00000240403	385.64	2.12	0.69	3.08	0.00208511	0.0213219	KIR3DL2	3812	FALSE	FALSE	FALSE
ENSG00000126653	772.46	-0.63	0.21	-3.08	0.00208858	0.0213378	NSRP1	84081	FALSE	FALSE	FALSE
ENSG00000134954	26370.1	-0.91	0.3	-3.08	0.00208919	0.0213378	ETS1	2113	FALSE	FALSE	TRUE
ENSG00000101365	5714.56	0.56	0.18	3.08	0.00209256	0.0213593	IDH3B	3420	FALSE	FALSE	FALSE
ENSG00000067798	20.98	-2.76	0.9	-3.08	0.00209917	0.0214138	NAV3	89795	FALSE	FALSE	FALSE
ENSG00000102890	641.24	0.87	0.28	3.08	0.0021039	0.0214352	ELMO3	79767	FALSE	FALSE	FALSE
ENSG00000121749	1830.64	-0.9	0.29	-3.08	0.0021035	0.0214352	TBC1D15	64786	FALSE	FALSE	FALSE
ENSG00000144566	2262.58	-0.94	0.31	-3.07	0.00210507	0.0214352	RAB5A	5868	FALSE	FALSE	FALSE
ENSG00000132274	16453	-0.89	0.29	-3.07	0.0021158	0.0215314	TRIM22	10346	FALSE	FALSE	FALSE
ENSG00000010626	260.21	0.92	0.3	3.07	0.0021243	0.0216049	LRRC23	10233	FALSE	FALSE	FALSE
ENSG00000162241	3357.61	0.64	0.21	3.07	0.00213508	0.0217015	SLC25A45	283130	FALSE	FALSE	FALSE
ENSG00000104976	1280.87	0.58	0.19	3.07	0.00214276	0.0217665	SNAPC2	6618	FALSE	TRUE	FALSE
ENSG00000074660	1938.39	-1.15	0.38	-3.07	0.00214489	0.021775	SCARF1	8578	FALSE	FALSE	FALSE
ENSG00000072506	2851.83	0.57	0.19	3.07	0.00214695	0.0217829	HSD17B10	3028	TRUE	FALSE	FALSE
ENSG00000170430	770.87	0.97	0.32	3.07	0.00215511	0.0218525	MGMT	4255	FALSE	FALSE	FALSE
ENSG00000166266	579.6	-0.87	0.28	-3.07	0.00215669	0.0218554	CUL5	8065	FALSE	FALSE	FALSE
ENSG00000075275	466.29	1.11	0.36	3.07	0.00216354	0.0218985	CELSR1	9620	FALSE	FALSE	TRUE
ENSG00000183808	456.36	-0.85	0.28	-3.07	0.00216979	0.0219486	RBM12B	389677	FALSE	FALSE	FALSE
ENSG00000123983	1476.9	-0.83	0.27	-3.07	0.00217526	0.0219908	ACSL3	2181	FALSE	FALSE	TRUE
ENSG00000178449	456.07	0.88	0.29	3.06	0.00217768	0.0220021	COX14	84987	FALSE	FALSE	FALSE
ENSG00000099864	37.73	2.8	0.91	3.06	0.00217971	0.0220095	PALM	5064	FALSE	FALSE	FALSE
ENSG00000260260	79.07	1.1	0.36	3.06	0.0021882	0.022082	SNHG19	100507303	FALSE	FALSE	FALSE
ENSG00000118689	3611.24	-1.05	0.34	-3.06	0.00219481	0.0221355	FOXO3	2309	FALSE	FALSE	FALSE
ENSG00000168916	122.9	-1.93	0.63	-3.06	0.00219768	0.0221512	ZNF608	57507	FALSE	FALSE	FALSE
ENSG00000130811	13723.8	0.54	0.18	3.06	0.002199	0.0221513	EIF3G	8666	FALSE	FALSE	FALSE
ENSG00000069424	25381.4	0.67	0.22	3.06	0.00220835	0.0222166	KCNAB2	8514	FALSE	FALSE	FALSE
ENSG00000162819	2100.12	-0.72	0.24	-3.06	0.00220943	0.0222166	BROX	148362	FALSE	FALSE	FALSE
ENSG00000179271	1047.03	0.83	0.27	3.06	0.00220785	0.0222166	GADD45GIP1	90480	FALSE	FALSE	FALSE
ENSG00000122512	497.42	-0.7	0.23	-3.06	0.00221738	0.0222277	PMS2	5395	FALSE	FALSE	FALSE
ENSG00000123989	447.59	0.84	0.28	3.06	0.00221567	0.0222277	CHPF	79586	FALSE	TRUE	FALSE
ENSG00000131626	2032.52	-0.81	0.27	-3.06	0.00221368	0.0222277	PPFIA1	8500	FALSE	FALSE	TRUE
ENSG00000136925	386.1	-0.86	0.28	-3.06	0.00221696	0.0222277	TSTD2	158427	FALSE	FALSE	FALSE
ENSG00000140199	12869.8	-1	0.33	-3.06	0.00221843	0.0222277	SLC12A6	9990	TRUE	FALSE	TRUE
ENSG00000090061	818.47	-0.72	0.24	-3.06	0.00221982	0.0222285	CCNK	8812	FALSE	FALSE	FALSE
ENSG00000114904	430.91	-0.91	0.3	-3.06	0.00222177	0.0222348	NEK4	6787	FALSE	FALSE	FALSE
ENSG00000198900	3970.24	-0.69	0.23	-3.06	0.00224585	0.0224625	TOP1	7150	FALSE	FALSE	FALSE
ENSG00000007350	638.35	1.16	0.38	3.05	0.002251	0.0225007	TKTL1	8277	FALSE	FALSE	FALSE
ENSG00000197321	5004.05	-0.93	0.3	-3.05	0.00225295	0.0225068	SVIL	6840	FALSE	FALSE	TRUE
ENSG00000176714	73.71	-1.1	0.36	-3.05	0.00225862	0.0225502	CCDC121	79635	FALSE	FALSE	FALSE
ENSG00000196646	571.46	-0.79	0.26	-3.05	0.00226201	0.0225707	ZNF136	7695	FALSE	FALSE	FALSE
ENSG00000135334	3624.84	-0.85	0.28	-3.05	0.00226799	0.0226036	AKIRIN2	55122	FALSE	FALSE	FALSE
ENSG00000155629	8328.45	-1.07	0.35	-3.05	0.00227036	0.0226139	PIK3AP1	118788	FALSE	FALSE	TRUE
ENSG00000160688	2482.14	0.54	0.18	3.05	0.00227504	0.0226472	FLAD1	80308	FALSE	FALSE	TRUE
ENSG00000106367	812.23	0.75	0.25	3.05	0.00228299	0.0226612	AP1S1	1174	TRUE	TRUE	TRUE
ENSG00000120217	841.4	-1.77	0.58	-3.05	0.00228316	0.0226612	CD274	29126	FALSE	FALSE	FALSE
ENSG00000120733	8379.54	-0.75	0.25	-3.05	0.00228148	0.0226612	KDM3B	51780	TRUE	FALSE	FALSE
ENSG00000138411	251.93	-1.35	0.44	-3.05	0.00228127	0.0226612	HECW2	57520	TRUE	FALSE	FALSE
ENSG00000161513	436.84	0.68	0.22	3.05	0.00227838	0.0226612	FDXR	2232	FALSE	FALSE	FALSE
ENSG00000065526	7322.91	-0.72	0.24	-3.05	0.00229764	0.0227782	SPEN	23013	TRUE	FALSE	TRUE
ENSG00000129636	1254.88	-0.6	0.2	-3.05	0.00230846	0.022872	ITFG1	81533	FALSE	FALSE	FALSE
ENSG00000224877	471.59	0.85	0.28	3.05	0.00231015	0.0228754	NDUFAF8	284184	TRUE	FALSE	FALSE
ENSG00000128594	3677.7	-1.4	0.46	-3.05	0.00231184	0.0228787	LRRC4	64101	FALSE	FALSE	FALSE
ENSG00000171451	39.17	-1.39	0.46	-3.05	0.00232465	0.022992	DSEL	92126	FALSE	FALSE	FALSE
ENSG00000103994	6478.16	-0.9	0.29	-3.04	0.00234266	0.0231065	ZNF106	64397	FALSE	FALSE	FALSE
ENSG00000116221	2341.6	0.54	0.18	3.04	0.00234289	0.0231065	MRPL37	51253	FALSE	FALSE	FALSE
ENSG00000143514	1394.09	-0.81	0.27	-3.04	0.00233984	0.0231065	TP53BP2	7159	FALSE	FALSE	FALSE
ENSG00000147124	603.05	-0.77	0.25	-3.04	0.00233954	0.0231065	ZNF41	7592	FALSE	FALSE	FALSE
ENSG00000258839	354.4	0.72	0.24	3.04	0.00234306	0.0231065	MC1R	4157	FALSE	FALSE	TRUE
ENSG00000060982	217.27	-1.46	0.48	-3.04	0.00234454	0.0231076	BCAT1	586	FALSE	FALSE	FALSE
ENSG00000056586	2403.33	-0.56	0.18	-3.04	0.00234667	0.0231151	RC3H2	54542	FALSE	FALSE	FALSE
ENSG00000011258	1167.57	-0.68	0.22	-3.04	0.00235365	0.0231703	MBTD1	54799	FALSE	FALSE	FALSE
ENSG00000213096	276.99	-1.46	0.48	-3.04	0.0023608	0.0232272	ZNF254	9534	FALSE	FALSE	FALSE
ENSG00000131389	26973.4	-1.16	0.38	-3.04	0.00236621	0.0232507	SLC6A6	6533	FALSE	FALSE	FALSE
ENSG00000198695	44176.1	0.76	0.25	3.04	0.00236733	0.0232507	ND6	4541	FALSE	FALSE	FALSE
ENSG00000147592	109.18	-1	0.33	-3.04	0.00237072	0.0232706	LACTB2	51110	FALSE	FALSE	FALSE
ENSG00000024048	9145.36	-0.92	0.3	-3.04	0.0023781	0.0233216	UBR2	23304	FALSE	FALSE	FALSE
ENSG00000070785	465.57	0.76	0.25	3.04	0.00238007	0.0233216	EIF2B3	8891	TRUE	FALSE	FALSE
ENSG00000183891	217.8	-1	0.33	-3.04	0.00237873	0.0233216	TTC32	130502	FALSE	FALSE	FALSE
ENSG00000115594	1393.9	-1.45	0.48	-3.04	0.00238471	0.0233536	IL1R1	3554	FALSE	FALSE	TRUE
ENSG00000108582	6922.5	-1.13	0.37	-3.04	0.00238891	0.0233717	CPD	1362	FALSE	FALSE	FALSE
ENSG00000153406	2820.92	0.73	0.24	3.04	0.00239015	0.0233717	NMRAL1	57407	FALSE	FALSE	FALSE
ENSG00000204628	84419.2	0.6	0.2	3.04	0.00239071	0.0233717	RACK1	10399	FALSE	FALSE	FALSE
ENSG00000085998	2365.63	0.65	0.21	3.04	0.00239251	0.0233753	POMGNT1	55624	TRUE	FALSE	FALSE
ENSG00000122707	348.74	-0.97	0.32	-3.04	0.00239384	0.0233753	RECK	8434	FALSE	FALSE	TRUE
ENSG00000167550	161.47	0.89	0.29	3.04	0.00239666	0.0233757	RHEBL1	121268	FALSE	FALSE	FALSE
ENSG00000249437	1311.81	-1.46	0.48	-3.04	0.00239538	0.0233757	NAIP	4671	FALSE	FALSE	FALSE
ENSG00000132334	11251.9	-0.86	0.28	-3.04	0.00239969	0.0233918	PTPRE	5791	FALSE	FALSE	FALSE
ENSG00000175164	213.15	2.26	0.74	3.03	0.00240557	0.0234356	ABO	28	FALSE	FALSE	FALSE
ENSG00000132254	2522.15	0.61	0.2	3.03	0.00241116	0.023463	ARFIP2	23647	FALSE	FALSE	FALSE
ENSG00000225194	110.03	1.3	0.43	3.03	0.00241068	0.023463	LINC00092	100188953	FALSE	FALSE	FALSE
ENSG00000114779	5492.14	0.68	0.22	3.03	0.00241482	0.0234715	ABHD14B	84836	FALSE	FALSE	FALSE
ENSG00000125498	402.86	1.83	0.6	3.03	0.002414	0.0234715	KIR2DL1	3802	FALSE	FALSE	FALSE
ENSG00000167548	9767.52	-0.8	0.26	-3.03	0.00242554	0.0235299	KMT2D	8085	TRUE	FALSE	FALSE
ENSG00000168497	1179.74	-1.03	0.34	-3.03	0.00242502	0.0235299	CAVIN2	8436	FALSE	FALSE	TRUE
ENSG00000189068	1067.67	0.96	0.32	3.03	0.00242357	0.0235299	VSTM1	284415	FALSE	FALSE	FALSE
ENSG00000236088	178.63	-0.9	0.3	-3.03	0.0024264	0.0235299	COX10-AS1	100874058	FALSE	FALSE	FALSE
ENSG00000164929	40.8	2.15	0.71	3.03	0.00243095	0.0235605	BAALC	79870	FALSE	FALSE	FALSE
ENSG00000115839	1895.59	-0.64	0.21	-3.03	0.00243843	0.0236195	RAB3GAP1	22930	TRUE	FALSE	FALSE
ENSG00000142252	730.25	0.77	0.26	3.03	0.00245026	0.0237205	GEMIN7	79760	FALSE	FALSE	FALSE
ENSG00000080371	2131.28	-0.68	0.23	-3.03	0.00245308	0.0237342	RAB21	23011	FALSE	FALSE	FALSE
ENSG00000183605	517.72	0.62	0.21	3.03	0.00245811	0.0237693	SFXN4	119559	TRUE	FALSE	FALSE
ENSG00000126456	10076.7	0.55	0.18	3.03	0.00246086	0.0237823	IRF3	3661	FALSE	FALSE	FALSE
ENSG00000091527	9400.53	-0.58	0.19	-3.03	0.00246813	0.0238388	CDV3	55573	FALSE	FALSE	FALSE
ENSG00000135655	13809	-1.06	0.35	-3.03	0.00247398	0.0238817	USP15	9958	FALSE	FALSE	FALSE
ENSG00000115282	3168.94	0.58	0.19	3.03	0.00247674	0.0238947	TTC31	64427	FALSE	FALSE	FALSE
ENSG00000150687	1027.28	1.5	0.5	3.03	0.00247929	0.0239034	PRSS23	11098	FALSE	FALSE	FALSE
ENSG00000186814	893.51	-0.59	0.2	-3.03	0.00248048	0.0239034	ZSCAN30	100101467	FALSE	FALSE	FALSE
ENSG00000108848	5782.28	-0.58	0.19	-3.02	0.00248729	0.0239461	LUC7L3	51747	FALSE	FALSE	FALSE
ENSG00000254858	503.28	0.6	0.2	3.02	0.00248774	0.0239461	MPV17L2	84769	FALSE	FALSE	FALSE
ENSG00000145868	3314.33	-0.81	0.27	-3.02	0.00249338	0.0239733	FBXO38	81545	FALSE	FALSE	FALSE
ENSG00000185963	6264.17	-0.8	0.27	-3.02	0.00249341	0.0239733	BICD2	23299	FALSE	FALSE	FALSE
ENSG00000162664	585.02	-0.64	0.21	-3.02	0.00249998	0.0240229	ZNF326	284695	FALSE	FALSE	FALSE
ENSG00000136149	99.08	1.13	0.37	3.02	0.0025054	0.0240476	RPL13AP25	100287887	FALSE	FALSE	FALSE
ENSG00000170949	1717.29	-0.56	0.18	-3.02	0.00250429	0.0240476	ZNF160	90338	FALSE	FALSE	FALSE
ENSG00000075151	2278.65	-0.9	0.3	-3.02	0.0025093	0.0240713	EIF4G3	8672	FALSE	FALSE	FALSE
ENSG00000198276	2119.9	0.64	0.21	3.02	0.00251159	0.0240796	UCKL1	54963	FALSE	FALSE	FALSE
ENSG00000136040	18251.4	-1.33	0.44	-3.02	0.00251528	0.0241013	PLXNC1	10154	FALSE	FALSE	FALSE
ENSG00000171453	822.42	0.68	0.23	3.02	0.00252553	0.0241858	POLR1C	9533	TRUE	FALSE	FALSE
ENSG00000130856	444.21	-1.21	0.4	-3.02	0.00252756	0.0241915	ZNF236	7776	FALSE	FALSE	FALSE
ENSG00000172613	2315.12	0.47	0.16	3.02	0.00253653	0.0242637	RAD9A	5883	FALSE	FALSE	FALSE
ENSG00000163453	662.15	0.91	0.3	3.02	0.00253826	0.0242665	IGFBP7	3490	FALSE	FALSE	TRUE
ENSG00000113638	180.02	-0.89	0.3	-3.02	0.00254106	0.0242795	TTC33	23548	FALSE	FALSE	FALSE
ENSG00000178904	1085.58	-1.08	0.36	-3.02	0.00254931	0.0243445	DPY19L3	147991	FALSE	FALSE	FALSE
ENSG00000089916	2082.96	-0.5	0.17	-3.02	0.00255179	0.0243544	GPATCH2L	55668	FALSE	FALSE	FALSE
ENSG00000160957	355.22	0.83	0.27	3.02	0.002556	0.0243809	RECQL4	9401	FALSE	FALSE	FALSE
ENSG00000137628	1675.28	-1.17	0.39	-3.02	0.00256285	0.0244324	DDX60	55601	FALSE	FALSE	FALSE
ENSG00000008382	637.86	0.68	0.22	3.02	0.00256843	0.024458	MPND	84954	FALSE	FALSE	FALSE
ENSG00000118600	153.83	-0.92	0.3	-3.02	0.00256814	0.024458	RXYLT1	10329	FALSE	FALSE	FALSE
ENSG00000129946	39.76	2.31	0.77	3.01	0.00257888	0.0245436	SHC2	25759	FALSE	FALSE	FALSE
ENSG00000177683	617.53	-1.14	0.38	-3.01	0.00258691	0.0246063	THAP5	168451	FALSE	FALSE	FALSE
ENSG00000167645	2824.34	0.6	0.2	3.01	0.00258949	0.0246169	YIF1B	90522	FALSE	FALSE	FALSE
ENSG00000182827	849.64	-0.73	0.24	-3.01	0.0026062	0.0247618	ACBD3	64746	FALSE	FALSE	FALSE
ENSG00000162144	3747.31	0.64	0.21	3.01	0.00261133	0.0247827	CYB561A3	220002	FALSE	FALSE	FALSE
ENSG00000163602	3611.27	-0.76	0.25	-3.01	0.00261128	0.0247827	RYBP	23429	FALSE	FALSE	FALSE
ENSG00000137757	466.92	-1.69	0.56	-3.01	0.00261457	0.0247996	CASP5	838	FALSE	FALSE	FALSE
ENSG00000137478	2831.13	-0.56	0.19	-3.01	0.00264077	0.025006	FCHSD2	9873	FALSE	FALSE	FALSE
ENSG00000164329	2287.8	-0.67	0.22	-3.01	0.00264064	0.025006	TENT2	167153	FALSE	FALSE	FALSE
ENSG00000167797	5341.52	0.6	0.2	3.01	0.00264078	0.025006	CDK2AP2	10263	FALSE	FALSE	FALSE
ENSG00000119787	627.09	-0.68	0.23	-3.01	0.0026473	0.0250537	ATL2	64225	FALSE	FALSE	FALSE
ENSG00000135441	694.24	1.1	0.37	3.01	0.0026501	0.0250661	BLOC1S1	2647	FALSE	FALSE	FALSE
ENSG00000171291	473.9	-0.85	0.28	-3	0.00265625	0.0251102	ZNF439	90594	FALSE	FALSE	FALSE
ENSG00000136999	755.31	-0.85	0.28	-3	0.00266651	0.0251931	CCN3	4856	FALSE	FALSE	FALSE
ENSG00000117479	113.86	-1.33	0.44	-3	0.00268944	0.0253956	SLC19A2	10560	FALSE	FALSE	FALSE
ENSG00000105401	11785.8	0.52	0.17	3	0.00270025	0.0254834	CDC37	11140	FALSE	FALSE	FALSE
ENSG00000100453	8016.72	1.48	0.49	3	0.00271328	0.0255658	GZMB	3002	FALSE	FALSE	FALSE
ENSG00000103888	87.15	-1.07	0.36	-3	0.00271351	0.0255658	CEMIP	57214	FALSE	FALSE	TRUE
ENSG00000104164	1245.29	-0.82	0.27	-3	0.00271286	0.0255658	BLOC1S6	26258	FALSE	FALSE	FALSE
ENSG00000092621	360.98	1.2	0.4	3	0.00271949	0.0255973	PHGDH	26227	TRUE	FALSE	FALSE
ENSG00000198363	872.12	-1.06	0.35	-3	0.0027199	0.0255973	ASPH	444	FALSE	FALSE	FALSE
ENSG00000119917	12851.8	-1.62	0.54	-3	0.00272885	0.0256673	IFIT3	3437	FALSE	FALSE	FALSE
ENSG00000119899	735.18	-0.62	0.21	-3	0.00273203	0.0256686	SLC17A5	26503	TRUE	FALSE	TRUE
ENSG00000180096	9980.4	0.71	0.24	3	0.00273187	0.0256686	SEPTIN1	1731	FALSE	FALSE	TRUE
ENSG00000126858	1949.49	-0.93	0.31	-3	0.00273735	0.0256995	RHOT1	55288	FALSE	FALSE	FALSE
ENSG00000187688	5429.95	0.76	0.25	3	0.00273836	0.0256995	TRPV2	51393	FALSE	FALSE	FALSE
ENSG00000285231	29.59	-2.76	0.92	-3	0.00274106	0.0257106	OOSP3	112577461	FALSE	FALSE	FALSE
ENSG00000105967	435.02	-0.95	0.32	-2.99	0.00274767	0.0257421	TFEC	22797	FALSE	FALSE	FALSE
ENSG00000158113	58.74	1.78	0.6	2.99	0.00274899	0.0257421	LRRC43	254050	FALSE	FALSE	TRUE
ENSG00000164548	4550.11	-0.57	0.19	-2.99	0.00274766	0.0257421	TRA2A	29896	FALSE	FALSE	FALSE
ENSG00000102125	6016.76	0.73	0.24	2.99	0.00275284	0.0257639	TAZ	6901	FALSE	FALSE	FALSE
ENSG00000181744	584.68	-0.78	0.26	-2.99	0.00275644	0.0257833	DIPK2A	205428	FALSE	FALSE	FALSE
ENSG00000211825	76.61	1.61	0.54	2.99	0.00276202	0.0258211	TRDJ1	28522	FALSE	FALSE	FALSE
ENSG00000096717	965.72	-0.83	0.28	-2.99	0.00277838	0.0259597	SIRT1	23411	FALSE	FALSE	FALSE
ENSG00000188786	2475.28	-0.91	0.3	-2.99	0.00278103	0.0259667	MTF1	4520	FALSE	FALSE	FALSE
ENSG00000228594	493.23	0.59	0.2	2.99	0.00278221	0.0259667	FNDC10	643988	FALSE	FALSE	TRUE
ENSG00000126903	2955.27	0.61	0.2	2.99	0.00278541	0.0259823	SLC10A3	8273	FALSE	FALSE	FALSE
ENSG00000178700	378.31	-0.97	0.32	-2.99	0.00278893	0.0260007	DHFR2	200895	FALSE	FALSE	FALSE
ENSG00000115310	8217.22	-0.78	0.26	-2.99	0.00279357	0.0260296	RTN4	57142	FALSE	FALSE	FALSE
ENSG00000185122	5150.94	0.56	0.19	2.99	0.00279628	0.0260405	HSF1	3297	FALSE	FALSE	TRUE
ENSG00000100207	3524.29	-0.79	0.26	-2.99	0.00280515	0.0260943	TCF20	6942	TRUE	FALSE	FALSE
ENSG00000173588	114.99	-1	0.34	-2.99	0.00280398	0.0260943	CEP83	51134	TRUE	FALSE	FALSE
ENSG00000160972	494.01	0.68	0.23	2.99	0.0028125	0.0261484	PPP1R16A	84988	FALSE	FALSE	FALSE
ENSG00000158987	1076.11	-0.58	0.19	-2.99	0.00282638	0.0262496	RAPGEF6	51735	FALSE	FALSE	FALSE
ENSG00000173653	1224.69	0.57	0.19	2.99	0.00283447	0.0263084	RCE1	9986	FALSE	FALSE	FALSE
ENSG00000203814	241.9	-1.33	0.45	-2.98	0.00283931	0.0263252	H2BC18	440689	FALSE	FALSE	FALSE
ENSG00000005700	1007.77	-0.74	0.25	-2.98	0.00284509	0.0263642	IBTK	25998	FALSE	FALSE	FALSE
ENSG00000109381	2640.22	-0.88	0.3	-2.98	0.00284844	0.0263808	ELF2	1998	FALSE	FALSE	FALSE
ENSG00000065883	3381.58	-0.56	0.19	-2.98	0.00288153	0.0266458	CDK13	8621	TRUE	FALSE	TRUE
ENSG00000188986	4540.52	0.59	0.2	2.98	0.00288178	0.0266458	NELFB	25920	FALSE	TRUE	TRUE
ENSG00000229056	57.68	-1.61	0.54	-2.98	0.00287906	0.0266458	HECW2-AS1	101927482	FALSE	FALSE	FALSE
ENSG00000165568	44.67	-1.64	0.55	-2.98	0.00288928	0.0267005	AKR1E2	83592	FALSE	FALSE	TRUE
ENSG00000127445	3809.18	0.62	0.21	2.98	0.0029094	0.0268571	PIN1	5300	FALSE	FALSE	FALSE
ENSG00000184863	7121.94	-0.57	0.19	-2.98	0.00290896	0.0268571	RBM33	155435	FALSE	FALSE	FALSE
ENSG00000121577	282.58	0.91	0.3	2.98	0.00292099	0.0269493	POPDC2	64091	FALSE	FALSE	FALSE
ENSG00000115904	2071.47	-0.74	0.25	-2.98	0.00292723	0.0269724	SOS1	6654	TRUE	FALSE	FALSE
ENSG00000156414	299.36	-1.17	0.39	-2.98	0.00292808	0.0269724	TDRD9	122402	FALSE	FALSE	FALSE
ENSG00000188549	464.58	0.67	0.23	2.98	0.00292827	0.0269724	CCDC9B	388115	FALSE	FALSE	FALSE
ENSG00000167895	30861.8	0.67	0.22	2.97	0.00293677	0.0270359	TMC8	147138	FALSE	FALSE	FALSE
ENSG00000082293	52.35	-1.37	0.46	-2.97	0.00294938	0.0271372	COL19A1	1310	FALSE	FALSE	FALSE
ENSG00000099840	412.28	0.78	0.26	2.97	0.0029585	0.0272063	IZUMO4	113177	FALSE	FALSE	FALSE
ENSG00000176919	92.3	1.26	0.42	2.97	0.00296087	0.0272133	C8G	733	FALSE	FALSE	FALSE
ENSG00000150995	1116.07	-0.97	0.33	-2.97	0.00296635	0.0272488	ITPR1	3708	TRUE	FALSE	FALSE
ENSG00000173451	173.74	-0.86	0.29	-2.97	0.00296926	0.0272607	THAP2	83591	FALSE	FALSE	FALSE
ENSG00000205336	8023.61	1.43	0.48	2.97	0.0029734	0.0272839	ADGRG1	9289	TRUE	FALSE	FALSE
ENSG00000274487	139.79	-1.1	0.37	-2.97	0.00298088	0.0273377	NPEPPSP1	440434	FALSE	FALSE	FALSE
ENSG00000104679	1764.72	0.52	0.18	2.97	0.00299418	0.0274215	R3HCC1	203069	FALSE	FALSE	TRUE
ENSG00000241106	963.92	0.91	0.31	2.97	0.00299489	0.0274215	HLA-DOB	3112	FALSE	TRUE	FALSE
ENSG00000139132	1055.58	-1.23	0.42	-2.97	0.00300224	0.0274739	FGD4	121512	FALSE	FALSE	FALSE
ENSG00000225828	993.66	0.65	0.22	2.97	0.00301049	0.0275196	FAM229A	100128071	FALSE	FALSE	FALSE
ENSG00000141756	37.77	2.02	0.68	2.97	0.00301925	0.0275848	FKBP10	60681	FALSE	FALSE	FALSE
ENSG00000133104	1520.98	-0.72	0.24	-2.97	0.00302323	0.0276024	SPART	23111	TRUE	FALSE	FALSE
ENSG00000162062	22.89	1.72	0.58	2.97	0.00302445	0.0276024	TEDC2	80178	FALSE	FALSE	FALSE
ENSG00000134809	636.65	0.77	0.26	2.96	0.00303064	0.0276439	TIMM10	26519	FALSE	FALSE	TRUE
ENSG00000090006	4643.32	0.88	0.3	2.96	0.00303674	0.0276697	LTBP4	8425	FALSE	FALSE	TRUE
ENSG00000102524	4333.27	-1.39	0.47	-2.96	0.00303546	0.0276697	TNFSF13B	10673	FALSE	FALSE	FALSE
ENSG00000173334	2320.33	-1.1	0.37	-2.96	0.00304029	0.0276872	TRIB1	10221	FALSE	FALSE	TRUE
ENSG00000133226	4423.12	-0.69	0.23	-2.96	0.00306733	0.0279184	SRRM1	10250	FALSE	FALSE	FALSE
ENSG00000197696	126.6	0.96	0.33	2.96	0.00307223	0.0279352	NMB	4828	FALSE	FALSE	FALSE
ENSG00000011114	857.84	-0.7	0.24	-2.96	0.00307577	0.02795	BTBD7	55727	FALSE	FALSE	TRUE
ENSG00000141577	882.17	0.6	0.2	2.96	0.00309782	0.0281352	CEP131	22994	FALSE	FALSE	FALSE
ENSG00000062194	4329.96	-0.68	0.23	-2.96	0.00310013	0.0281411	GPBP1	65056	FALSE	FALSE	FALSE
ENSG00000185515	557.22	-0.79	0.27	-2.96	0.00310409	0.0281619	BRCC3	79184	FALSE	FALSE	FALSE
ENSG00000137177	2696.11	-1.09	0.37	-2.96	0.00310884	0.0281898	KIF13A	63971	FALSE	FALSE	FALSE
ENSG00000167972	792.06	0.94	0.32	2.96	0.00311173	0.0282009	ABCA3	21	FALSE	FALSE	FALSE
ENSG00000203797	42.6	1.65	0.56	2.96	0.00311799	0.0282425	DDO	8528	FALSE	FALSE	FALSE
ENSG00000104872	3505.4	0.59	0.2	2.96	0.0031234	0.0282726	PIH1D1	55011	FALSE	FALSE	TRUE
ENSG00000152601	10108.6	-0.7	0.24	-2.96	0.00312627	0.0282726	MBNL1	4154	FALSE	FALSE	FALSE
ENSG00000189079	1227.94	-0.78	0.26	-2.96	0.00312634	0.0282726	ARID2	196528	TRUE	FALSE	TRUE
ENSG00000174365	522.3	0.71	0.24	2.95	0.0031362	0.0283466	SNHG11	128439	FALSE	FALSE	FALSE
ENSG00000160469	91.7	0.96	0.33	2.95	0.00314405	0.0283759	BRSK1	84446	FALSE	FALSE	FALSE
ENSG00000170684	722.33	0.58	0.2	2.95	0.00314448	0.0283759	ZNF296	162979	FALSE	FALSE	FALSE
ENSG00000196562	11419.6	-0.65	0.22	-2.95	0.00314371	0.0283759	SULF2	55959	FALSE	FALSE	FALSE
ENSG00000135392	761.74	-0.66	0.22	-2.95	0.00315081	0.0284179	DNAJC14	85406	FALSE	FALSE	FALSE
ENSG00000135736	595.57	0.94	0.32	2.95	0.0031545	0.028436	CCDC102A	92922	FALSE	FALSE	FALSE
ENSG00000076108	13226.1	-0.77	0.26	-2.95	0.00317729	0.0286261	BAZ2A	11176	FALSE	FALSE	FALSE
ENSG00000139436	3017.58	-0.75	0.26	-2.95	0.0031839	0.028664	GIT2	9815	FALSE	FALSE	FALSE
ENSG00000170835	51.83	1.27	0.43	2.95	0.00318489	0.028664	CEL	1056	FALSE	FALSE	FALSE
ENSG00000111639	1734.8	0.71	0.24	2.95	0.00319105	0.0287041	MRPL51	51258	FALSE	FALSE	TRUE
ENSG00000145555	100.32	-2.15	0.73	-2.95	0.00320293	0.0287804	MYO10	4651	FALSE	FALSE	TRUE
ENSG00000154127	1720.59	-0.69	0.23	-2.95	0.00320846	0.0288148	UBASH3B	84959	FALSE	FALSE	FALSE
ENSG00000138594	2715.16	-0.61	0.21	-2.95	0.00321748	0.0288804	TMOD3	29766	FALSE	FALSE	FALSE
ENSG00000078081	127.85	-1.74	0.59	-2.95	0.00322273	0.0289058	LAMP3	27074	FALSE	FALSE	FALSE
ENSG00000162869	2248.57	-0.71	0.24	-2.95	0.00322393	0.0289058	PPP1R21	129285	FALSE	FALSE	FALSE
ENSG00000243199	245.18	0.9	0.3	2.95	0.00322545	0.0289058	RPL6P10	642828	FALSE	FALSE	FALSE
ENSG00000107438	2853.58	0.56	0.19	2.95	0.00322765	0.0289102	PDLIM1	9124	FALSE	FALSE	TRUE
ENSG00000060237	9504.65	-0.77	0.26	-2.94	0.00323263	0.0289395	WNK1	65125	FALSE	FALSE	TRUE
ENSG00000162946	1144.17	-1.04	0.35	-2.94	0.003235	0.0289454	DISC1	27185	FALSE	FALSE	FALSE
ENSG00000138035	620.68	-0.75	0.26	-2.94	0.00324153	0.0289885	PNPT1	87178	TRUE	FALSE	FALSE
ENSG00000102001	178.51	1.04	0.35	2.94	0.00326025	0.0291404	CACNA1F	778	FALSE	FALSE	FALSE
ENSG00000100483	1000.77	-0.96	0.33	-2.94	0.00326972	0.0292051	VCPKMT	79609	FALSE	FALSE	FALSE
ENSG00000101574	754.33	-0.6	0.2	-2.94	0.00327255	0.0292051	METTL4	64863	FALSE	FALSE	FALSE
ENSG00000196839	1782.69	0.71	0.24	2.94	0.00327267	0.0292051	ADA	100	FALSE	FALSE	FALSE
ENSG00000180667	717.46	-1.18	0.4	-2.94	0.00327699	0.0292282	YOD1	55432	FALSE	FALSE	FALSE
ENSG00000163104	807.51	-0.7	0.24	-2.94	0.00328659	0.0292983	SMARCAD1	56916	FALSE	FALSE	FALSE
ENSG00000119927	212.18	-1.3	0.44	-2.94	0.00329413	0.0293037	GPAM	57678	FALSE	FALSE	TRUE
ENSG00000169696	2798.75	0.6	0.2	2.94	0.00329249	0.0293037	ASPSCR1	79058	FALSE	FALSE	FALSE
ENSG00000173578	28.18	-1.91	0.65	-2.94	0.00329299	0.0293037	XCR1	2829	FALSE	FALSE	FALSE
ENSG00000213020	522.92	-0.69	0.24	-2.94	0.00329068	0.0293037	ZNF611	81856	FALSE	FALSE	FALSE
ENSG00000197599	225.41	1	0.34	2.94	0.00330182	0.0293566	CCDC154	645811	FALSE	FALSE	FALSE
ENSG00000119396	4670.96	-0.6	0.21	-2.94	0.00330369	0.0293578	RAB14	51552	FALSE	FALSE	FALSE
ENSG00000171049	14927.2	-1.41	0.48	-2.94	0.00330551	0.0293586	FPR2	2358	FALSE	FALSE	FALSE
ENSG00000145287	7146.3	0.73	0.25	2.94	0.0033086	0.0293705	PLAC8	51316	FALSE	TRUE	FALSE
ENSG00000226360	85.11	1.08	0.37	2.94	0.00333271	0.0295536	RPL10AP6	100128936	FALSE	FALSE	FALSE
ENSG00000108465	2285.79	0.62	0.21	2.94	0.0033345	0.0295539	CDK5RAP3	80279	FALSE	FALSE	TRUE
ENSG00000109606	4384.65	-0.51	0.17	-2.93	0.00334329	0.0296163	DHX15	1665	FALSE	FALSE	FALSE
ENSG00000047315	5272.2	-0.51	0.17	-2.93	0.00337439	0.0298761	POLR2B	5431	FALSE	FALSE	FALSE
ENSG00000090054	2059.95	-0.66	0.22	-2.93	0.00340198	0.0300833	SPTLC1	10558	FALSE	FALSE	FALSE
ENSG00000121350	453.74	-0.74	0.25	-2.93	0.00340078	0.0300833	PYROXD1	79912	FALSE	FALSE	FALSE
ENSG00000170185	1295.78	-0.82	0.28	-2.93	0.00341232	0.0301487	USP38	84640	FALSE	FALSE	FALSE
ENSG00000177830	1833.2	0.69	0.23	2.93	0.00341614	0.0301667	CHID1	66005	FALSE	FALSE	FALSE
ENSG00000131652	1586.9	0.57	0.19	2.93	0.00342379	0.0302184	THOC6	79228	TRUE	FALSE	FALSE
ENSG00000146066	2431.13	0.65	0.22	2.93	0.00342709	0.0302318	HIGD2A	192286	FALSE	FALSE	FALSE
ENSG00000170242	2408.64	-0.69	0.24	-2.93	0.00343153	0.0302552	USP47	55031	FALSE	FALSE	FALSE
ENSG00000132507	10001.6	0.54	0.18	2.92	0.00344881	0.0303917	EIF5A	1984	TRUE	FALSE	FALSE
ENSG00000158555	3488.99	1.12	0.38	2.92	0.00345277	0.0304107	GDPD5	81544	FALSE	FALSE	FALSE
ENSG00000008086	625.85	-0.95	0.32	-2.92	0.00346507	0.0304872	CDKL5	6792	TRUE	FALSE	FALSE
ENSG00000137642	52058.6	-1.16	0.4	-2.92	0.00346481	0.0304872	SORL1	6653	FALSE	FALSE	FALSE
ENSG00000218227	119.68	1.26	0.43	2.92	0.00346854	0.0305019	RPL19P9	653314	FALSE	FALSE	FALSE
ENSG00000111885	1932.45	-1.02	0.35	-2.92	0.00347813	0.0305385	MAN1A1	4121	FALSE	FALSE	FALSE
ENSG00000075914	945.2	0.63	0.22	2.92	0.00348843	0.0305854	EXOSC7	23016	FALSE	FALSE	FALSE
ENSG00000150045	1367.66	1.15	0.39	2.92	0.0034996	0.0306632	KLRF1	51348	FALSE	FALSE	FALSE
ENSG00000182685	1049.84	0.87	0.3	2.92	0.00351422	0.0307753	BRICD5	283870	FALSE	FALSE	FALSE
ENSG00000227057	3067.23	0.55	0.19	2.92	0.00351678	0.0307818	WDR46	9277	FALSE	FALSE	FALSE
ENSG00000254838	1892.63	-0.84	0.29	-2.92	0.00353087	0.0308892	GVINP1	387751	FALSE	FALSE	FALSE
ENSG00000215375	868.66	0.85	0.29	2.92	0.00355121	0.0310189	MYL5	4636	FALSE	FALSE	FALSE
ENSG00000120370	198.52	-0.97	0.33	-2.92	0.00355338	0.0310218	GORAB	92344	FALSE	FALSE	FALSE
ENSG00000078747	4759.41	-0.76	0.26	-2.91	0.00356298	0.0310896	ITCH	83737	TRUE	FALSE	FALSE
ENSG00000225079	92.34	1.3	0.45	2.91	0.00357492	0.0311776	FTH1P22	100462772	FALSE	FALSE	FALSE
ENSG00000143924	4780.66	-0.6	0.2	-2.91	0.00359122	0.031293	EML4	27436	FALSE	FALSE	FALSE
ENSG00000147459	11335.3	-1.1	0.38	-2.91	0.00359185	0.031293	DOCK5	80005	FALSE	FALSE	FALSE
ENSG00000174799	338.48	-1.13	0.39	-2.91	0.0035943	0.0312982	CEP135	9662	TRUE	FALSE	FALSE
ENSG00000135945	1123.77	-0.64	0.22	-2.91	0.00360457	0.0313714	REV1	51455	FALSE	FALSE	FALSE
ENSG00000170525	6929.53	-1.67	0.57	-2.91	0.00361989	0.0314886	PFKFB3	5209	FALSE	FALSE	FALSE
ENSG00000165288	1918.08	-0.87	0.3	-2.91	0.00362894	0.031551	BRWD3	254065	TRUE	FALSE	TRUE
ENSG00000152804	2794.2	-0.99	0.34	-2.91	0.00363882	0.0316207	HHEX	3087	FALSE	FALSE	FALSE
ENSG00000234545	292.36	-0.93	0.32	-2.91	0.00364866	0.0316899	FAM133B	257415	FALSE	FALSE	FALSE
ENSG00000101342	104.19	-1.25	0.43	-2.91	0.00365634	0.0317403	TLDC2	140711	FALSE	FALSE	FALSE
ENSG00000031003	1939.47	-0.58	0.2	-2.91	0.00366422	0.0317917	FAM13B	51306	FALSE	FALSE	FALSE
ENSG00000177721	1380.49	0.77	0.27	2.91	0.00366603	0.0317917	ANXA2R	389289	FALSE	FALSE	FALSE
ENSG00000198408	19252.5	-0.69	0.24	-2.91	0.00367171	0.0318246	OGA	10724	FALSE	FALSE	FALSE
ENSG00000167118	3735.12	0.57	0.2	2.9	0.00368817	0.0319509	URM1	81605	FALSE	FALSE	TRUE
ENSG00000104756	679.81	-0.72	0.25	-2.9	0.00369115	0.0319603	KCTD9	54793	FALSE	FALSE	FALSE
ENSG00000216866	55.2	1.8	0.62	2.9	0.00369423	0.0319706	RPS2P55	286444	FALSE	FALSE	FALSE
ENSG00000130881	792.52	0.94	0.32	2.9	0.00369862	0.0319923	LRP3	4037	FALSE	FALSE	FALSE
ENSG00000125482	789.51	-0.56	0.19	-2.9	0.00370901	0.0320657	TTF1	7270	FALSE	FALSE	FALSE
ENSG00000124786	721.59	-0.64	0.22	-2.9	0.0037269	0.0322038	SLC35B3	51000	FALSE	FALSE	FALSE
ENSG00000105479	116.82	1.28	0.44	2.9	0.00373175	0.0322293	CCDC114	93233	FALSE	FALSE	FALSE
ENSG00000142541	95134	0.73	0.25	2.9	0.00374003	0.0322843	RPL13A	23521	FALSE	FALSE	FALSE
ENSG00000168159	8046.38	0.75	0.26	2.9	0.00374703	0.0323224	RNF187	149603	FALSE	FALSE	FALSE
ENSG00000178075	330.74	-1.17	0.4	-2.9	0.00374827	0.0323224	GRAMD1C	54762	FALSE	FALSE	FALSE
ENSG00000132357	2172.08	-1.12	0.39	-2.9	0.00377697	0.0325367	CARD6	84674	FALSE	FALSE	TRUE
ENSG00000053770	1629	-0.63	0.22	-2.9	0.00378355	0.0325767	AP5M1	55745	FALSE	FALSE	FALSE
ENSG00000174579	4056.86	-0.64	0.22	-2.89	0.00380147	0.0326811	MSL2	55167	FALSE	FALSE	TRUE
ENSG00000105879	1978.91	-0.67	0.23	-2.89	0.00381179	0.0327531	CBLL1	79872	FALSE	FALSE	FALSE
ENSG00000124198	1066.6	-0.96	0.33	-2.89	0.00382715	0.0328683	ARFGEF2	10564	TRUE	FALSE	FALSE
ENSG00000101004	88.26	1.05	0.36	2.89	0.0038295	0.0328719	NINL	22981	FALSE	FALSE	FALSE
ENSG00000141446	818.31	-0.74	0.25	-2.89	0.0038324	0.03288	ESCO1	114799	FALSE	FALSE	TRUE
ENSG00000111300	748.91	-0.59	0.2	-2.89	0.00383801	0.0329114	NAA25	80018	FALSE	FALSE	FALSE
ENSG00000125633	2929.12	-0.55	0.19	-2.89	0.00384691	0.032971	CCDC93	54520	FALSE	FALSE	TRUE
ENSG00000081014	524.94	-0.67	0.23	-2.89	0.00386739	0.0331298	AP4E1	23431	TRUE	FALSE	FALSE
ENSG00000188486	1166.79	0.53	0.18	2.89	0.00388856	0.0332942	H2AX	3014	FALSE	FALSE	TRUE
ENSG00000186432	4219.91	-0.6	0.21	-2.89	0.00390793	0.0334261	KPNA4	3840	FALSE	FALSE	FALSE
ENSG00000142867	1633.03	-0.62	0.22	-2.89	0.00391231	0.0334467	BCL10	8915	FALSE	FALSE	FALSE
ENSG00000047932	948.8	-0.81	0.28	-2.88	0.00392114	0.0334721	GOPC	57120	FALSE	FALSE	FALSE
ENSG00000213413	24.26	-2.03	0.7	-2.88	0.00392123	0.0334721	PVRIG	79037	FALSE	FALSE	FALSE
ENSG00000122121	185.56	1.21	0.42	2.88	0.00394984	0.0336086	XPNPEP2	7512	FALSE	FALSE	FALSE
ENSG00000133250	1307.54	0.69	0.24	2.88	0.00394598	0.0336086	ZNF414	84330	FALSE	FALSE	FALSE
ENSG00000137145	683.76	-0.98	0.34	-2.88	0.00395018	0.0336086	DENND4C	55667	FALSE	FALSE	FALSE
ENSG00000139725	490.16	0.7	0.24	2.88	0.00394937	0.0336086	RHOF	54509	FALSE	FALSE	FALSE
ENSG00000148737	648.45	-0.82	0.29	-2.88	0.00395003	0.0336086	TCF7L2	6934	TRUE	FALSE	FALSE
ENSG00000157353	2010.58	0.53	0.18	2.88	0.00394952	0.0336086	FCSK	197258	TRUE	FALSE	FALSE
ENSG00000178726	1908.5	-1.09	0.38	-2.88	0.00395114	0.0336086	THBD	7056	FALSE	FALSE	FALSE
ENSG00000103647	151.59	1.46	0.51	2.88	0.00395447	0.0336199	CORO2B	10391	FALSE	FALSE	FALSE
ENSG00000167962	2290.66	0.51	0.18	2.88	0.0039655	0.0336968	ZNF598	90850	FALSE	FALSE	TRUE
ENSG00000157985	292.31	1.16	0.4	2.88	0.00397111	0.0337274	AGAP1	116987	FALSE	FALSE	FALSE
ENSG00000241741	20.84	1.74	0.6	2.88	0.00397914	0.0337787	RPL7AP30	441034	FALSE	FALSE	FALSE
ENSG00000160948	12248.6	0.78	0.27	2.88	0.00398339	0.0337978	VPS28	51160	FALSE	FALSE	FALSE
ENSG00000067066	7800.23	-0.85	0.3	-2.88	0.00400177	0.0338857	SP100	6672	FALSE	FALSE	FALSE
ENSG00000102445	4533.92	-0.95	0.33	-2.88	0.00399981	0.0338857	RUBCNL	80183	FALSE	FALSE	FALSE
ENSG00000134709	149.82	-1.1	0.38	-2.88	0.00399661	0.0338857	HOOK1	51361	FALSE	FALSE	FALSE
ENSG00000169981	231.72	0.68	0.24	2.88	0.00400167	0.0338857	ZNF35	7584	FALSE	FALSE	FALSE
ENSG00000182141	446.03	-0.95	0.33	-2.88	0.00402038	0.0340262	ZNF708	7562	FALSE	FALSE	FALSE
ENSG00000170876	6615.22	-0.75	0.26	-2.88	0.00403545	0.0341366	TMEM43	79188	FALSE	TRUE	FALSE
ENSG00000101916	8682.61	-1.19	0.41	-2.87	0.00404195	0.0341745	TLR8	51311	FALSE	FALSE	TRUE
ENSG00000148832	399.23	0.92	0.32	2.87	0.00404741	0.0342035	PAOX	196743	FALSE	FALSE	FALSE
ENSG00000205837	27.34	-2.53	0.88	-2.87	0.00405082	0.0342153	LINC00487	400941	FALSE	FALSE	FALSE
ENSG00000155085	249.21	-0.63	0.22	-2.87	0.00405517	0.0342348	AK9	221264	FALSE	FALSE	FALSE
ENSG00000173281	7843.48	-1.35	0.47	-2.87	0.00406044	0.0342622	PPP1R3B	79660	FALSE	FALSE	FALSE
ENSG00000212694	3910.17	0.62	0.22	2.87	0.00406703	0.0343007	LINC01089	338799	FALSE	FALSE	FALSE
ENSG00000104980	1449.06	0.53	0.19	2.87	0.00407212	0.0343265	TIMM44	10469	FALSE	FALSE	FALSE
ENSG00000211679	3754.65	1.42	0.49	2.87	0.00407657	0.0343469	IGLC3	3539	FALSE	FALSE	FALSE
ENSG00000130517	4045.66	0.6	0.21	2.87	0.00407865	0.0343473	PGPEP1	54858	FALSE	FALSE	FALSE
ENSG00000124422	5130.77	-0.57	0.2	-2.87	0.00408117	0.0343514	USP22	23326	FALSE	FALSE	FALSE
ENSG00000185324	4590.04	0.77	0.27	2.87	0.0040866	0.0343799	CDK10	8558	TRUE	FALSE	FALSE
ENSG00000260032	6843.79	-0.58	0.2	-2.87	0.00409636	0.0344449	NORAD	647979	FALSE	FALSE	FALSE
ENSG00000048828	8037.27	-0.73	0.25	-2.87	0.00413449	0.0347298	FAM120A	23196	FALSE	FALSE	TRUE
ENSG00000182557	779.38	1.03	0.36	2.87	0.00413641	0.0347298	SPNS3	201305	FALSE	FALSE	FALSE
ENSG00000157800	1638.29	-1.39	0.49	-2.87	0.00414331	0.0347705	SLC37A3	84255	FALSE	FALSE	FALSE
ENSG00000118785	194.28	-1.06	0.37	-2.87	0.00415531	0.0348193	SPP1	6696	FALSE	FALSE	FALSE
ENSG00000125352	1640	0.54	0.19	2.87	0.0041553	0.0348193	RNF113A	7737	TRUE	FALSE	FALSE
ENSG00000172262	1204.82	-0.67	0.23	-2.87	0.00416476	0.0348811	ZNF131	7690	FALSE	FALSE	FALSE
ENSG00000059728	49468.9	-1.21	0.42	-2.86	0.00418896	0.0350491	MXD1	4084	FALSE	FALSE	TRUE
ENSG00000146556	1396.44	0.75	0.26	2.86	0.00418805	0.0350491	WASH2P	375260	FALSE	FALSE	FALSE
ENSG00000108298	71939.8	0.64	0.22	2.86	0.00420127	0.0351173	RPL19	6143	FALSE	FALSE	FALSE
ENSG00000205339	2100.08	-0.79	0.27	-2.86	0.00420038	0.0351173	IPO7	10527	FALSE	FALSE	FALSE
ENSG00000071889	2545.65	0.6	0.21	2.86	0.00421273	0.0351957	FAM3A	60343	FALSE	FALSE	FALSE
ENSG00000090989	2252.84	-0.6	0.21	-2.86	0.00422	0.035239	EXOC1	55763	FALSE	FALSE	FALSE
ENSG00000119397	3495.76	-0.69	0.24	-2.86	0.00422795	0.0352598	CNTRL	11064	FALSE	FALSE	FALSE
ENSG00000182534	681.28	0.93	0.33	2.86	0.00422875	0.0352598	MXRA7	439921	FALSE	FALSE	FALSE
ENSG00000233029	163.08	-2.1	0.73	-2.86	0.00422842	0.0352598	LOC100996318	100996318	FALSE	FALSE	FALSE
ENSG00000073614	5025.73	-0.65	0.23	-2.86	0.00423184	0.0352667	KDM5A	5927	TRUE	FALSE	FALSE
ENSG00000108406	1522.03	-0.6	0.21	-2.86	0.00423513	0.0352667	DHX40	79665	FALSE	FALSE	FALSE
ENSG00000131747	117.91	-1.04	0.36	-2.86	0.00423585	0.0352667	TOP2A	7153	FALSE	FALSE	FALSE
ENSG00000100281	560.5	-0.67	0.23	-2.86	0.00425899	0.035442	HMGXB4	10042	FALSE	FALSE	FALSE
ENSG00000079387	1024.9	-0.54	0.19	-2.86	0.00426759	0.035483	SENP1	29843	FALSE	FALSE	TRUE
ENSG00000143952	901.21	-0.72	0.25	-2.86	0.00426812	0.035483	VPS54	51542	FALSE	FALSE	FALSE
ENSG00000005889	1470.19	-0.84	0.29	-2.86	0.00427754	0.0354875	ZFX	7543	FALSE	FALSE	FALSE
ENSG00000065057	431.33	0.89	0.31	2.86	0.00427505	0.0354875	NTHL1	4913	FALSE	FALSE	FALSE
ENSG00000119953	1546.53	-0.63	0.22	-2.86	0.00427918	0.0354875	SMNDC1	10285	FALSE	FALSE	FALSE
ENSG00000167094	2005.14	1.11	0.39	2.86	0.00427891	0.0354875	TTC16	158248	FALSE	FALSE	FALSE
ENSG00000213593	2576.34	0.51	0.18	2.86	0.00427773	0.0354875	TMX2	51075	TRUE	FALSE	FALSE
ENSG00000009724	195.58	-1.04	0.36	-2.86	0.00428864	0.0354964	MASP2	10747	FALSE	FALSE	FALSE
ENSG00000167700	578.91	0.69	0.24	2.86	0.00428563	0.0354964	MFSD3	113655	FALSE	FALSE	FALSE
ENSG00000167930	1132.24	0.75	0.26	2.86	0.00428822	0.0354964	FAM234A	83986	FALSE	FALSE	FALSE
ENSG00000170889	44622.1	0.82	0.29	2.85	0.00430639	0.0356258	RPS9	6203	FALSE	FALSE	FALSE
ENSG00000183735	1103.03	-0.89	0.31	-2.85	0.00431414	0.0356724	TBK1	29110	FALSE	FALSE	FALSE
ENSG00000257335	13826.9	-1.51	0.53	-2.85	0.0043242	0.0357272	MGAM	8972	FALSE	FALSE	FALSE
ENSG00000147123	3322.7	0.66	0.23	2.85	0.0043304	0.0357543	NDUFB11	54539	FALSE	FALSE	FALSE
ENSG00000221937	31.89	-3.31	1.16	-2.85	0.00434247	0.0358365	TAS2R40	259286	FALSE	FALSE	FALSE
ENSG00000123684	7257.76	-0.99	0.35	-2.85	0.00434661	0.0358531	LPGAT1	9926	FALSE	FALSE	FALSE
ENSG00000172590	1685.26	0.57	0.2	2.85	0.00434965	0.0358607	MRPL52	122704	FALSE	FALSE	TRUE
ENSG00000143575	3880.09	0.64	0.23	2.85	0.00435243	0.0358662	HAX1	10456	TRUE	FALSE	FALSE
ENSG00000186063	1292.29	-0.76	0.27	-2.85	0.00436321	0.0359374	AIDA	64853	FALSE	FALSE	FALSE
ENSG00000148334	2355.37	0.52	0.18	2.85	0.00436585	0.0359417	PTGES2	80142	FALSE	TRUE	FALSE
ENSG00000138459	1316.77	-0.65	0.23	-2.85	0.00436814	0.035943	SLC35A5	55032	FALSE	FALSE	FALSE
ENSG00000047188	1200.21	-0.63	0.22	-2.85	0.00437209	0.0359457	YTHDC2	64848	FALSE	FALSE	FALSE
ENSG00000140983	10512.4	0.51	0.18	2.85	0.00438336	0.0359457	RHOT2	89941	FALSE	FALSE	TRUE
ENSG00000144815	1646.1	-0.57	0.2	-2.85	0.00437968	0.0359457	NXPE3	91775	FALSE	FALSE	FALSE
ENSG00000157911	393.85	0.54	0.19	2.85	0.00438227	0.0359457	PEX10	5192	TRUE	FALSE	FALSE
ENSG00000168237	1175.33	0.63	0.22	2.85	0.00438044	0.0359457	GLYCTK	132158	FALSE	FALSE	FALSE
ENSG00000261744	32.69	1.42	0.5	2.85	0.00437399	0.0359457	LOC100128882	100128882	FALSE	FALSE	FALSE
ENSG00000181284	880.09	0.72	0.25	2.85	0.00438916	0.0359583	TMEM102	284114	FALSE	FALSE	FALSE
ENSG00000244165	577.3	0.73	0.26	2.85	0.0043889	0.0359583	P2RY11	5032	FALSE	FALSE	FALSE
ENSG00000184014	15953.2	-1.09	0.38	-2.85	0.00440031	0.0360322	DENND5A	23258	TRUE	FALSE	TRUE
ENSG00000161381	1487.77	0.79	0.28	2.85	0.00441477	0.0361331	PLXDC1	57125	FALSE	FALSE	FALSE
ENSG00000100578	828.33	-0.63	0.22	-2.85	0.0044183	0.0361445	KIAA0586	9786	TRUE	FALSE	FALSE
ENSG00000260220	24.96	2.12	0.74	2.85	0.00442097	0.0361488	CCDC187	399693	FALSE	FALSE	FALSE
ENSG00000196787	99.71	-1.05	0.37	-2.85	0.00442511	0.0361652	H2AC11	8969	FALSE	FALSE	FALSE
ENSG00000179119	1240.07	-0.65	0.23	-2.85	0.00442818	0.0361728	SPTY2D1	144108	FALSE	FALSE	TRUE
ENSG00000148572	6007.94	-1.11	0.39	-2.84	0.00444475	0.0362906	NRBF2	29982	FALSE	FALSE	FALSE
ENSG00000162695	1183.67	-0.65	0.23	-2.84	0.00445407	0.0363316	SLC30A7	148867	FALSE	FALSE	FALSE
ENSG00000146063	3517.84	0.49	0.17	2.84	0.00446549	0.0364071	TRIM41	90933	FALSE	FALSE	FALSE
ENSG00000249667	85.56	-1.45	0.51	-2.84	0.00447252	0.0364292	LINC01259	106144599	FALSE	FALSE	FALSE
ENSG00000268041	368.61	0.98	0.34	2.84	0.00447104	0.0364292	ERFL	390937	FALSE	FALSE	FALSE
ENSG00000072274	1219.28	-0.54	0.19	-2.84	0.00448082	0.0364585	TFRC	7037	FALSE	FALSE	FALSE
ENSG00000165359	1901.19	-0.58	0.2	-2.84	0.00448259	0.0364585	INTS6L	203522	FALSE	FALSE	FALSE
ENSG00000169660	5333.99	0.49	0.17	2.84	0.00448245	0.0364585	HEXD	284004	FALSE	FALSE	FALSE
ENSG00000166501	20535.5	-0.64	0.23	-2.84	0.00448628	0.036471	PRKCB	5579	FALSE	FALSE	FALSE
ENSG00000168701	1123.07	0.69	0.24	2.84	0.00450491	0.0365872	TMEM208	29100	FALSE	FALSE	FALSE
ENSG00000189266	3653.36	-0.68	0.24	-2.84	0.00450403	0.0365872	PNRC2	55629	FALSE	FALSE	FALSE
ENSG00000064545	929.83	0.65	0.23	2.84	0.00451222	0.036629	TMEM161A	54929	FALSE	FALSE	FALSE
ENSG00000041880	800.35	0.64	0.23	2.84	0.00452103	0.0366829	PARP3	10039	FALSE	FALSE	FALSE
ENSG00000162302	5461.55	0.58	0.21	2.84	0.00452541	0.0367008	RPS6KA4	8986	FALSE	FALSE	FALSE
ENSG00000124702	5672.31	0.45	0.16	2.84	0.00453235	0.0367394	KLHDC3	116138	FALSE	FALSE	FALSE
ENSG00000221968	1148.92	0.69	0.24	2.84	0.00454381	0.0368146	FADS3	3995	FALSE	FALSE	FALSE
ENSG00000117228	6374.88	-1	0.35	-2.84	0.00455513	0.0368887	GBP1	2633	FALSE	FALSE	FALSE
ENSG00000160588	7260.59	-1.29	0.46	-2.84	0.00455852	0.0368985	MPZL3	196264	FALSE	FALSE	FALSE
ENSG00000087253	4224.58	-1.3	0.46	-2.84	0.00456246	0.0369127	LPCAT2	54947	FALSE	FALSE	FALSE
ENSG00000072803	1541.12	-0.51	0.18	-2.84	0.00457504	0.036979	FBXW11	23291	TRUE	FALSE	FALSE
ENSG00000012124	8906.65	0.79	0.28	2.83	0.00459666	0.0370651	CD22	933	FALSE	FALSE	FALSE
ENSG00000198821	17929.5	0.8	0.28	2.83	0.00459525	0.0370651	CD247	919	FALSE	FALSE	FALSE
ENSG00000230590	2012.22	-0.5	0.17	-2.83	0.00459397	0.0370651	FTX	100302692	FALSE	FALSE	FALSE
ENSG00000233762	226.29	0.92	0.33	2.83	0.0045929	0.0370651	RPS15P4	401019	FALSE	FALSE	FALSE
ENSG00000139637	1917.75	0.61	0.22	2.83	0.00459947	0.0370701	MYG1	60314	FALSE	FALSE	FALSE
ENSG00000228300	2052.95	0.66	0.23	2.83	0.00461695	0.0371932	FAM174C	55009	FALSE	FALSE	FALSE
ENSG00000189013	157.12	2.03	0.72	2.83	0.00462464	0.0372196	KIR2DL4	3805	FALSE	FALSE	FALSE
ENSG00000227533	38.7	1.51	0.53	2.83	0.0046238	0.0372196	SLC2A1-AS1	440584	FALSE	FALSE	FALSE
ENSG00000135916	3664.81	0.66	0.23	2.83	0.00462913	0.0372203	ITM2C	81618	FALSE	FALSE	FALSE
ENSG00000182749	953.9	1	0.35	2.83	0.00462697	0.0372203	PAQR7	164091	FALSE	FALSE	FALSE
ENSG00000133704	2215.83	-0.58	0.2	-2.83	0.00464111	0.0372845	IPO8	10526	FALSE	FALSE	FALSE
ENSG00000157734	1759.76	0.82	0.29	2.83	0.00464153	0.0372845	SNX22	79856	FALSE	FALSE	FALSE
ENSG00000023445	3913.63	-0.86	0.3	-2.83	0.00467347	0.0375082	BIRC3	330	FALSE	FALSE	FALSE
ENSG00000162923	9277.18	-0.82	0.29	-2.83	0.00467382	0.0375082	WDR26	80232	TRUE	FALSE	FALSE
ENSG00000115109	290.67	-0.73	0.26	-2.83	0.00468774	0.0375318	EPB41L5	57669	FALSE	FALSE	TRUE
ENSG00000119227	128.39	0.82	0.29	2.83	0.0046825	0.0375318	PIGZ	80235	FALSE	FALSE	FALSE
ENSG00000125743	2613.72	0.97	0.34	2.83	0.00468241	0.0375318	SNRPD2	6633	FALSE	FALSE	FALSE
ENSG00000160949	553.5	0.76	0.27	2.83	0.00468787	0.0375318	TONSL	4796	FALSE	FALSE	TRUE
ENSG00000213190	1665.72	-0.7	0.25	-2.83	0.00468467	0.0375318	MLLT11	10962	FALSE	FALSE	FALSE
ENSG00000182004	450.74	0.79	0.28	2.83	0.00469203	0.0375474	SNRPE	6635	FALSE	FALSE	FALSE
ENSG00000140382	914.97	-0.59	0.21	-2.83	0.00469742	0.0375549	HMG20A	10363	FALSE	FALSE	TRUE
ENSG00000156873	3651.16	0.6	0.21	2.83	0.00469628	0.0375549	PHKG2	5261	FALSE	FALSE	FALSE
ENSG00000156162	146.68	-0.85	0.3	-2.83	0.00470385	0.0375885	DPY19L4	286148	FALSE	FALSE	FALSE
ENSG00000137760	375.36	-0.9	0.32	-2.83	0.00470901	0.037612	ALKBH8	91801	TRUE	FALSE	FALSE
ENSG00000126787	32.09	-1.64	0.58	-2.83	0.00471967	0.0376793	DLGAP5	9787	FALSE	FALSE	FALSE
ENSG00000167286	4806.43	0.86	0.31	2.82	0.00472841	0.0377313	CD3D	915	FALSE	FALSE	FALSE
ENSG00000197070	6623.35	0.63	0.22	2.82	0.00474377	0.0378359	ARRDC1	92714	FALSE	FALSE	TRUE
[truncated: 335 more rows]

## Sheet: Gordon's_mouse
Ensemble ID	baseMean	log2FoldChange	lfcSE	stat	pvalue	padj	symbol	Entrez
ENSMUSG00000052040	1571.18	-0.968685	0.039575	-24.4772	2.58305e-132	5.4288e-128	Klf13	50794
ENSMUSG00000033510	442.991	-0.97204	0.0469072	-20.7226	2.16475e-95	2.27483e-91	Otud7a	170711
ENSMUSG00000030522	132.506	-1.01677	0.093032	-10.9292	8.35491e-28	5.85317e-24	Mtmr10	233315
ENSMUSG00000033458	78.7138	-1.07108	0.106339	-10.0723	7.32092e-24	3.84659e-20	Fan1	330554
ENSMUSG00000030525	106.717	-0.812119	0.087848	-9.24459	2.36142e-20	9.92601e-17	Chrna7	11441
ENSMUSG00000002058	296.686	0.219209	0.0511723	4.28375	1.83768e-05	0.0610781	Unc119	22248
ENSMUSG00000043439	1473.41	0.193199	0.046202	4.18162	2.89445e-05	0.0760407	Epop	103551
ENSMUSG00000038524	67.4028	0.354051	0.0966249	3.66417	0.000248137	0.579456	Fchsd1	319262
ENSMUSG00000029123	16.5285	0.720843	0.20538	3.5098	0.000448448	0.870958	Stk32b	64293
ENSMUSG00000025479	493.511	-0.174864	0.050202	-3.4832	0.000495457	0.870958	Sorbs1	20411
ENSMUSG00000025006	3.88276	1.61658	0.464239	3.48221	0.000497288	0.870958	Cyp2e1	13106
ENSMUSG00000051951	4150.18	0.133819	0.0394439	3.39265	0.000692196	0.999793	Ctxn1	330695
ENSMUSG00000025900	306.775	0.296723	0.0878963	3.37583	0.000735935	0.999793	Dkkl1	50722
ENSMUSG00000025902	251.204	0.195942	0.0582799	3.36209	0.000773559	0.999793	Snapc2	102209
ENSMUSG00000103922	11.5279	-0.91011	0.273043	-3.33321	0.000858486	0.999793	Itgal	16408
ENSMUSG00000033845	281.802	0.285104	0.0859416	3.31742	0.000908527	0.999793	Ephx1	13849
ENSMUSG00000025903	2001.65	0.106606	0.0321757	3.31323	0.000922237	0.999793	Npdc1	18146
ENSMUSG00000033813	91.8098	0.281568	0.0856325	3.2881	0.00100866	0.999793	Pafah1b3	18476
ENSMUSG00000002459	1238.86	0.117386	0.0362575	3.23755	0.00120559	0.999793	Swi5	72931
ENSMUSG00000033793	2.13433	2.10366	0.65171	3.22791	0.001247	0.999793	Trim30e-ps1	625321
ENSMUSG00000025905	10.0815	-0.907767	0.286826	-3.16487	0.00155153	0.999793	Best1	24115
ENSMUSG00000033774	76.4142	-0.283251	0.0896478	-3.1596	0.00157985	0.999793	Ttpa	50500
ENSMUSG00000025907	34.7909	0.529601	0.167804	3.15606	0.00159915	0.999793	Lhfpl5	328789
ENSMUSG00000103845	7.53565	0.910036	0.290451	3.13318	0.00172925	0.999793	Mcm10	70024
ENSMUSG00000033740	223.346	-0.205124	0.0666219	-3.07892	0.00207752	0.999793	Nde1	67203
ENSMUSG00000051285	1133.94	-0.123006	0.0403966	-3.04495	0.00232719	0.999793	Ogdhl	239017
ENSMUSG00000025909	979.782	0.17665	0.0582816	3.03097	0.00243768	0.999793	Ppp1r1a	58200
ENSMUSG00000061024	4.61575	-1.22436	0.405661	-3.0182	0.00254284	0.999793	Casp4	12363
ENSMUSG00000025911	2454.72	-0.152702	0.0510011	-2.99409	0.00275263	0.999793	Slc4a4	54403
ENSMUSG00000079671	307.867	0.139679	0.0466888	2.9917	0.00277426	0.999793	Pole4	66979
ENSMUSG00000067879	5.68364	1.02593	0.344365	2.97919	0.00289008	0.999793	Glis1	230587
ENSMUSG00000025912	77.6949	-0.303339	0.101956	-2.9752	0.00292801	0.999793	Gm973	381260
ENSMUSG00000045210	395.993	-0.218607	0.0739587	-2.9558	0.0031186	0.999793	Nfia	18027
ENSMUSG00000025915	1433.02	0.134502	0.0456933	2.94359	0.00324425	0.999793	B4galt2	53418
ENSMUSG00000046101	1109.9	-0.163284	0.0558078	-2.92582	0.00343549	0.999793	Kcnc4	99738
ENSMUSG00000098234	720.692	0.109356	0.037393	2.9245	0.00345011	0.999793	Asb1	65247
ENSMUSG00000093178	265.346	0.163672	0.0562256	2.91098	0.003603	0.999793	Fibp	58249
ENSMUSG00000099032	119.149	-0.257271	0.0890726	-2.88833	0.0038729	0.999793	Lbr	98386
ENSMUSG00000025916	12.623	0.670538	0.232593	2.88289	0.00394051	0.999793	Scn5a	20271
ENSMUSG00000025917	1.082	2.45905	0.866643	2.83744	0.00454765	0.999793	Mgst2	211666
ENSMUSG00000056763	100.825	0.219414	0.0774537	2.83285	0.00461357	0.999793	Rabep2	70314
ENSMUSG00000067851	53.3027	0.308203	0.109842	2.80587	0.00501804	0.999793	Pygl	110095
ENSMUSG00000042501	9.51757	-0.800111	0.286407	-2.79362	0.0052122	0.999793	Kremen2	73016
ENSMUSG00000048960	644.147	-0.127827	0.0457631	-2.79323	0.00521842	0.999793	Vps13b	666173
ENSMUSG00000057715	762.771	0.0915814	0.0328361	2.78905	0.00528635	0.999793	Tomm34	67145
ENSMUSG00000016918	2.66202	-1.80594	0.648852	-2.78329	0.00538105	0.999793	Plac8	231507
ENSMUSG00000025938	69.7916	-0.28991	0.104229	-2.78148	0.00541119	0.999793	Fbn1	14118
ENSMUSG00000005886	475.797	0.138501	0.0498915	2.77604	0.00550249	0.999793	Ppp4r4	74521
ENSMUSG00000025935	260.526	-0.148068	0.0536426	-2.76026	0.00577554	0.999793	Wipi1	52639
ENSMUSG00000025937	17.7326	0.499559	0.181121	2.75815	0.00581297	0.999793	Ttc34	242800
ENSMUSG00000097711	217.806	0.21902	0.0798163	2.74404	0.00606875	0.999793	Medag	70717
ENSMUSG00000025932	861.047	-0.138654	0.0505698	-2.74183	0.00610978	0.999793	Kmt2c	231051
ENSMUSG00000025930	0.698384	2.50768	0.915706	2.73852	0.00617155	0.999793	Slc34a3	142681
ENSMUSG00000032769	1031.71	0.0998752	0.0365711	2.73099	0.0063145	0.999793	Ppm1f	68606
ENSMUSG00000092083	2.91839	-1.29992	0.477545	-2.7221	0.00648692	0.999793	BC024139	271278
ENSMUSG00000025925	2634.47	0.0912941	0.0335532	2.72087	0.00651097	0.999793	Cbarp	100503659
ENSMUSG00000032719	2215.15	0.0714778	0.0263398	2.71368	0.00665405	0.999793	Rnf44	105239
ENSMUSG00000100652	485.895	-0.148196	0.0546644	-2.71101	0.00670782	0.999793	Tshz3	243931
ENSMUSG00000067795	159.968	0.201194	0.0744602	2.70204	0.00689157	0.999793	Nudt2	66401
ENSMUSG00000043716	598.781	0.102613	0.0380403	2.69747	0.00698683	0.999793	Nelfb	58202
ENSMUSG00000025921	756.587	0.103828	0.0385014	2.69673	0.00700235	0.999793	Bod1	69556
ENSMUSG00000025920	122.365	-0.220176	0.0816895	-2.69528	0.0070329	0.999793	Atp13a4	224079
ENSMUSG00000025939	37.2112	0.417867	0.155159	2.69316	0.00707787	0.999793	Shisa2	219134
ENSMUSG00000079658	1.18695	2.25402	0.840892	2.68051	0.00735108	0.999793	Mir3074-1	100526474
ENSMUSG00000025940	96.881	-0.236734	0.0883433	-2.67971	0.00736861	0.999793	Zfp958	233987
ENSMUSG00000025779	35.5499	0.530367	0.198473	2.67224	0.00753465	0.999793	Grid2ip	170935
ENSMUSG00000042686	15.0197	-0.673743	0.252253	-2.6709	0.00756479	0.999793	Dsg2	13511
ENSMUSG00000025777	29.5435	-0.391388	0.146632	-2.66918	0.00760375	0.999793	9430041J12Rik	77323
ENSMUSG00000101589	34.6056	-0.365671	0.137164	-2.66594	0.0076774	0.999793	Foxj1	15223
ENSMUSG00000067780	46.7411	-0.315832	0.118773	-2.65913	0.00783431	0.999793	Mycbp	56309
ENSMUSG00000100053	192.38	0.19549	0.0736152	2.65556	0.00791759	0.999793	Gm1673	381633
ENSMUSG00000085125	244.021	0.140549	0.0530736	2.64818	0.00809257	0.999793	Gpaa1	14731
ENSMUSG00000025776	132.741	-0.231784	0.0875489	-2.64748	0.00810933	0.999793	Chd7	320790
ENSMUSG00000099591	154.357	-0.173635	0.0657154	-2.64223	0.00823624	0.999793	Chkb	12651
ENSMUSG00000042596	425.497	0.127125	0.0481146	2.64213	0.00823862	0.999793	Orai2	269717
ENSMUSG00000025927	1821.47	0.122116	0.0463276	2.63593	0.00839072	0.999793	Gng3	14704
ENSMUSG00000100204	112.383	-0.199278	0.0756041	-2.63581	0.0083937	0.999793	Traf2	22030
ENSMUSG00000043760	1.37981	2.16847	0.822956	2.63498	0.00841415	0.999793	Cfap221	226356
ENSMUSG00000089914	59.1897	0.282661	0.107683	2.62493	0.00866656	0.999793	Cst6	73720
ENSMUSG00000041859	218.009	0.222782	0.0848844	2.62454	0.00867668	0.999793	Galk2	69976
ENSMUSG00000097934	162.981	-0.185582	0.0711242	-2.60927	0.00907359	0.999793	Pigm	67556
ENSMUSG00000025931	9.07272	0.786033	0.302157	2.6014	0.00928434	0.999793	Ebf3	13593
ENSMUSG00000041809	1058.15	0.131239	0.0504662	2.60053	0.00930806	0.999793	Fjx1	14221
ENSMUSG00000041779	3.66694	1.19466	0.462104	2.58526	0.00973043	0.999793	Gm26760	105246020
ENSMUSG00000025933	712.266	0.102438	0.0396371	2.58439	0.00975524	0.999793	Ube2w	66799
ENSMUSG00000025934	3.60885	-1.22277	0.47374	-2.58109	0.00984875	0.999793	Gm19461	100502933
ENSMUSG00000028033	176.638	0.253738	0.0984316	2.57781	0.00994273	0.999793	Rac3	170758
ENSMUSG00000082935	138.961	0.220944	0.0857884	2.57546	0.0100107	0.999793	Reep6	70335
ENSMUSG00000041670	263.115	0.15519	0.0602739	2.57475	0.0100312	0.999793	S100a10	20194
ENSMUSG00000026158	1.30226	-2.10412	0.817934	-2.57248	0.0100973	0.999793	Gm5313	384461
ENSMUSG00000097920	337.341	0.147531	0.0573917	2.57059	0.0101526	0.999793	Arvcf	11877
ENSMUSG00000026156	82.3369	-0.24506	0.0956518	-2.56201	0.0104069	0.999793	Dusp10	63953
ENSMUSG00000026155	1477.38	0.0956069	0.0373409	2.56038	0.0104557	0.999793	Flot2	14252
ENSMUSG00000026154	53237.5	0.140562	0.0550358	2.55401	0.0106491	0.999793	Camk2n1	66259
ENSMUSG00000026153	554.016	0.140594	0.0551051	2.55138	0.0107298	0.999793	Igfbp6	16012
ENSMUSG00000026147	3707.32	0.105133	0.0412625	2.5479	0.0108372	0.999793	Cacnb3	12297
ENSMUSG00000026141	113.484	0.184881	0.0725859	2.54706	0.0108635	0.999793	Gtf3a	66596
ENSMUSG00000067736	1359.09	-0.0806384	0.0316954	-2.54417	0.0109539	0.999793	Fmn2	54418
ENSMUSG00000100862	1.2415	-2.02986	0.798377	-2.54248	0.011007	0.999793	Gm13501	666872
ENSMUSG00000073725	83.5459	-0.243558	0.0959051	-2.53958	0.0110987	0.999793	Zfp174	385674
ENSMUSG00000033569	843.104	0.106369	0.0421108	2.52593	0.0115392	0.999793	Jpt1	15374
ENSMUSG00000101372	78.1242	0.234651	0.092944	2.52465	0.0115812	0.999793	Zbtb7c	207259
ENSMUSG00000099492	104.651	0.197594	0.0783365	2.52237	0.0116567	0.999793	Sec61b	66212
ENSMUSG00000048874	12.7034	0.580253	0.230124	2.52149	0.011686	0.999793	Ldoc1	434784
ENSMUSG00000026064	557.621	-0.129206	0.0513372	-2.51681	0.0118424	0.999793	Phip	83946
ENSMUSG00000026058	4.15374	1.639	0.652007	2.51378	0.0119444	0.999793	Fat2	245827
ENSMUSG00000091318	418.352	-0.155063	0.0619264	-2.50398	0.0122803	0.999793	Ubn2	320538
ENSMUSG00000100481	413.079	0.196827	0.0788183	2.49723	0.0125169	0.999793	Tmem158	72309
ENSMUSG00000026134	43.1984	-0.329587	0.132039	-2.49614	0.0125554	0.999793	Casq2	12373
ENSMUSG00000103746	2.04351	-1.46534	0.587867	-2.49263	0.0126801	0.999793	Trpm1	17364
ENSMUSG00000004768	1918.02	0.0985337	0.0395364	2.49223	0.0126945	0.999793	D430019H16Rik	268595
ENSMUSG00000042215	33.5384	-0.344437	0.138229	-2.49178	0.0127104	0.999793	Adrb3	11556
ENSMUSG00000042197	688.673	-0.172284	0.06916	-2.49109	0.0127351	0.999793	Slc12a2	20496
ENSMUSG00000042182	3.06637	1.13912	0.45736	2.49065	0.0127511	0.999793	Rbm3os	70226
ENSMUSG00000026131	451.414	-0.105302	0.0423149	-2.48853	0.0128271	0.999793	Osbpl9	100273
ENSMUSG00000042111	220.636	-0.145784	0.0585858	-2.48838	0.0128327	0.999793	Traf6	22034
ENSMUSG00000026127	18.2438	-0.482556	0.194149	-2.48549	0.0129374	0.999793	Cited1	12705
ENSMUSG00000026126	159.758	-0.156875	0.0631302	-2.48494	0.0129573	0.999793	Cep295	319675
ENSMUSG00000045174	466.476	0.206668	0.0833471	2.47961	0.0131526	0.999793	Tesc	57816
ENSMUSG00000037509	3.60361	-1.03653	0.418423	-2.47724	0.0132403	0.999793	Siglec1	20612
ENSMUSG00000037503	0.886553	2.12457	0.858878	2.47366	0.0133736	0.999793	Il23a	83430
ENSMUSG00000026123	1241.13	0.126238	0.0510654	2.47208	0.0134331	0.999793	Mgat5b	268510
ENSMUSG00000045216	11534.5	0.0435487	0.0176267	2.47062	0.013488	0.999793	Ppp2r2c	269643
ENSMUSG00000037470	2325.75	0.0659084	0.0267805	2.46106	0.0138525	0.999793	Slc9a6	236794
ENSMUSG00000047180	84.952	-0.230623	0.0937965	-2.45876	0.0139418	0.999793	Dglucy	217830
ENSMUSG00000037447	328.013	-0.182981	0.0744488	-2.45781	0.0139789	0.999793	Rapgef3	223864
ENSMUSG00000010453	28.9261	-0.390032	0.158856	-2.45526	0.0140782	0.999793	Efcab12	212516
ENSMUSG00000037432	35.065	-0.459347	0.187356	-2.45173	0.014217	0.999793	Hif3a	53417
ENSMUSG00000001143	166.532	-0.255396	0.104174	-2.45164	0.0142209	0.999793	H2-T23	15040
ENSMUSG00000037408	9.65378	-0.653397	0.266902	-2.44808	0.014362	0.999793	Spin4	270624
ENSMUSG00000001138	1.96341	-1.38655	0.566733	-2.44656	0.0144227	0.999793	Apoa1	11806
ENSMUSG00000067653	179.329	0.199587	0.0817372	2.44181	0.0146138	0.999793	Kctd15	233107
ENSMUSG00000079610	1.06958	-2.09564	0.859877	-2.43714	0.0148038	0.999793	Gm12530	329851
ENSMUSG00000026121	479.633	0.127112	0.0521808	2.43599	0.014851	0.999793	Agfg2	231801
ENSMUSG00000046337	110.28	0.190905	0.0784843	2.4324	0.0149991	0.999793	Tnip2	231130
ENSMUSG00000061518	127.906	-0.179451	0.0738278	-2.43066	0.0150712	0.999793	Smarcd2	83796
ENSMUSG00000037351	623.128	-0.108114	0.0445448	-2.42709	0.0152205	0.999793	Sfxn1	14057
ENSMUSG00000102416	0.852177	-2.09712	0.86438	-2.42615	0.0152598	0.999793	Gm21284	100861870
ENSMUSG00000026117	243.504	-0.132121	0.0545265	-2.42305	0.0153907	0.999793	Thoc5	107829
ENSMUSG00000026116	926.575	-0.0868213	0.0358344	-2.42285	0.0153994	0.999793	Ranbp9	56705
ENSMUSG00000050122	23681.4	0.093279	0.0385291	2.421	0.015478	0.999793	Calm3	12315
ENSMUSG00000026113	39.8149	0.355104	0.146755	2.41971	0.015533	0.999793	Cd84	12523
ENSMUSG00000026112	50.4819	-0.27445	0.113493	-2.4182	0.0155975	0.999793	Anxa4	11746
ENSMUSG00000026111	378.047	-0.151676	0.0627401	-2.41752	0.0156266	0.999793	Slain1	105439
ENSMUSG00000026110	2.73607	-1.19925	0.496199	-2.41687	0.0156544	0.999793	Tekt4	71840
ENSMUSG00000026090	242.427	0.205168	0.084998	2.4138	0.0157872	0.999793	Ccdc148	227933
ENSMUSG00000060771	880.621	-0.0991059	0.0410635	-2.41348	0.0158011	0.999793	Kat6a	244349
ENSMUSG00000037216	326.669	-0.130402	0.0541494	-2.40818	0.0160322	0.999793	Prodh	19125
ENSMUSG00000026088	1109.17	-0.0770314	0.0320465	-2.40374	0.0162284	0.999793	Hnrnpul1	232989
ENSMUSG00000026087	46.3386	-0.325702	0.135616	-2.40166	0.016321	0.999793	Syk	20963
ENSMUSG00000058407	6.94385	0.718903	0.299405	2.40111	0.0163456	0.999793	2700046A07Rik	78449
ENSMUSG00000026083	27.1151	0.403609	0.168145	2.40036	0.0163788	0.999793	A330040F15Rik	74333
ENSMUSG00000026082	2480.07	0.0650916	0.027216	2.39167	0.016772	0.999793	Gnl1	14670
ENSMUSG00000037138	6651.99	0.0842792	0.0352589	2.3903	0.0168346	0.999793	Dgkz	104418
ENSMUSG00000048814	27.7719	-0.418021	0.175654	-2.3798	0.0173218	0.999793	Nrtn	18188
ENSMUSG00000026080	280.577	-0.120697	0.050719	-2.37971	0.0173262	0.999793	Acbd4	67131
ENSMUSG00000026078	263.937	0.142074	0.0597191	2.37903	0.0173582	0.999793	Fam220a	67238
ENSMUSG00000026077	365.259	-0.162903	0.0684754	-2.379	0.0173595	0.999793	Cbs	12411
ENSMUSG00000073702	416.769	-0.12235	0.0514414	-2.37843	0.0173864	0.999793	Xrn1	24127
ENSMUSG00000003134	259.065	0.243778	0.102597	2.37607	0.0174983	0.999793	Clmp	71566
ENSMUSG00000003135	1.07559	2.82288	1.18819	2.37579	0.0175114	0.999793	Tfap2d	226896
ENSMUSG00000077704	2.84782	1.12295	0.472756	2.37533	0.0175333	0.999793	Vsx2	12677
ENSMUSG00000048234	84.5082	-0.279679	0.117951	-2.37115	0.0177331	0.999793	Uvssa	71101
ENSMUSG00000050967	737.072	0.0958425	0.0404804	2.36762	0.0179027	0.999793	Mea1	17256
ENSMUSG00000057173	5172.36	-0.101744	0.0429963	-2.36635	0.0179645	0.999793	Dync1h1	13424
ENSMUSG00000026074	1224.37	-0.11451	0.0484178	-2.36505	0.0180278	0.999793	Sirt2	64383
ENSMUSG00000026073	164.783	-0.198214	0.0838401	-2.36419	0.0180695	0.999793	Fam135b	70363
ENSMUSG00000097899	216.868	0.144597	0.0611732	2.36372	0.0180924	0.999793	Zfp467	68910
ENSMUSG00000026072	4.66277	-0.890761	0.377008	-2.36271	0.0181417	0.999793	Tex26	75860
ENSMUSG00000070942	546.218	0.0992318	0.0420552	2.35956	0.0182965	0.999793	Set	56086
ENSMUSG00000026069	1.00746	-1.99334	0.845525	-2.35752	0.0183974	0.999793	Arid3c	550619
ENSMUSG00000026068	55.9839	-0.260369	0.110455	-2.35724	0.0184113	0.999793	Atp8b1	54670
ENSMUSG00000026065	5.74426	-0.830596	0.352413	-2.35688	0.0184291	0.999793	Tns4	217169
ENSMUSG00000026062	193.82	-0.171395	0.0727258	-2.35673	0.0184367	0.999793	Tmc7	209760
ENSMUSG00000041945	63.9025	0.231225	0.0981805	2.3551	0.0185177	0.999793	Nipal2	223473
ENSMUSG00000079588	115.255	0.222889	0.0947568	2.35222	0.0186619	0.999793	Hook2	170833
ENSMUSG00000060424	0.852762	-2.09578	0.891985	-2.34957	0.0187952	0.999793	Treml4	224840
ENSMUSG00000045515	52.5064	0.279187	0.118829	2.34948	0.0187997	0.999793	Plppr1	272031
ENSMUSG00000097063	5.46697	-0.759644	0.323556	-2.3478	0.0188847	0.999793	Cdiptos	381922
ENSMUSG00000099784	4273.42	-0.0866923	0.0370151	-2.34208	0.0191768	0.999793	Dzank1	241688
ENSMUSG00000060679	5.0999	-1.13625	0.485485	-2.34044	0.019261	0.999793	S100a9	20202
ENSMUSG00000041907	107.559	-0.271266	0.116033	-2.33784	0.0193958	0.999793	Cyyr1	224405
ENSMUSG00000070939	1273.2	-0.0891458	0.0381545	-2.33644	0.0194682	0.999793	Luc7l2	192196
ENSMUSG00000010290	44.2896	-0.351035	0.150263	-2.33614	0.019484	0.999793	Tor4a	227612
ENSMUSG00000008136	273.524	0.168895	0.0724278	2.33191	0.0197056	0.999793	Cib2	56506
ENSMUSG00000066877	1.15135	-1.8829	0.807717	-2.33114	0.0197462	0.999793	Mettl7a3	668178
ENSMUSG00000026051	4.93397	-0.840254	0.360534	-2.33058	0.0197754	0.999793	Rgs22	626596
ENSMUSG00000057363	50.1562	0.423432	0.181813	2.32895	0.0198619	0.999793	Klhl1	93688
ENSMUSG00000041763	679.243	-0.135385	0.0582493	-2.32423	0.0201132	0.999793	Serinc5	218442
ENSMUSG00000047343	396.65	-0.23947	0.103058	-2.32363	0.0201451	0.999793	Etnppl	71760
ENSMUSG00000026049	345.937	-0.105723	0.0455127	-2.32294	0.0201826	0.999793	Mdga2	320772
ENSMUSG00000026047	48.4483	0.272637	0.117452	2.32127	0.020272	0.999793	Mettl15	76894
ENSMUSG00000041684	20.4553	0.38652	0.166592	2.32016	0.0203323	0.999793	Spc24	67629
ENSMUSG00000026048	164.207	0.153237	0.0660729	2.31921	0.0203839	0.999793	Mrps16	66242
ENSMUSG00000046828	407.419	0.157524	0.0679263	2.31904	0.020393	0.999793	Fkbp1b	14226
ENSMUSG00000056870	225.911	0.149702	0.0645609	2.31877	0.0204075	0.999793	Mylip	218203
ENSMUSG00000026043	887.386	-0.142365	0.0614001	-2.31864	0.0204147	0.999793	Daam2	76441
ENSMUSG00000026042	60.1015	0.240701	0.10394	2.31577	0.0205706	0.999793	Plk4	20873
ENSMUSG00000025995	195.231	-0.251691	0.108834	-2.31261	0.0207443	0.999793	Lfng	16848
ENSMUSG00000025993	8.92789	-0.632707	0.273671	-2.31193	0.0207815	0.999793	Gins1	69270
ENSMUSG00000041144	1923.4	0.125048	0.0541598	2.30887	0.0209508	0.999793	Adcy5	224129
ENSMUSG00000101337	243.521	-0.128223	0.0555419	-2.30859	0.0209665	0.999793	Garre1	233103
ENSMUSG00000025986	1.43142	-1.67923	0.728013	-2.30659	0.0210774	0.999793	Cnksr1	194231
ENSMUSG00000100033	1166.54	-0.095928	0.0416281	-2.3044	0.0212001	0.999793	Vps13d	230895
ENSMUSG00000096973	7.99967	0.683291	0.296816	2.30206	0.0213315	0.999793	Sh3rf2	269016
ENSMUSG00000097883	4.52342	0.914083	0.397194	2.30135	0.0213717	0.999793	Prss54	70993
ENSMUSG00000026109	456.565	0.0980852	0.0426376	2.30044	0.0214234	0.999793	2610301B20Rik	67157
ENSMUSG00000101799	117.83	0.199285	0.0866375	2.30021	0.0214361	0.999793	Ppp1r18	76448
ENSMUSG00000045954	79.8279	0.208265	0.0907085	2.29598	0.0216771	0.999793	Pigh	110417
ENSMUSG00000026107	15.0973	-0.444267	0.193822	-2.29214	0.0218977	0.999793	Spata9	75571
ENSMUSG00000099413	182.149	0.162835	0.0711372	2.28903	0.0220779	0.999793	H2az1	51788
ENSMUSG00000018417	411.038	-0.115651	0.0505622	-2.2873	0.0221782	0.999793	Hspa2	15512
ENSMUSG00000062939	52.4186	0.336336	0.147075	2.28683	0.022206	0.999793	Zfp57	22715
ENSMUSG00000026104	26.6912	-0.341447	0.14937	-2.28592	0.0222589	0.999793	Rarres2	71660
ENSMUSG00000026103	557.681	0.149736	0.0655305	2.28499	0.0223135	0.999793	Klf16	118445
ENSMUSG00000002881	30.6225	0.327894	0.143509	2.28483	0.0223229	0.999793	Apex2	77622
ENSMUSG00000097833	8.82519	-0.64011	0.280356	-2.2832	0.0224184	0.999793	1700109H08Rik	77036
ENSMUSG00000043015	6.12172	-0.751752	0.329362	-2.28245	0.022463	0.999793	Spink8	78709
ENSMUSG00000041439	115.379	-0.304928	0.133614	-2.28216	0.02248	0.999793	Ryr3	20192
ENSMUSG00000026102	199.845	-0.183917	0.0807861	-2.2766	0.0228104	0.999793	Sox1	20664
ENSMUSG00000041426	450.976	0.112333	0.0493509	2.27621	0.0228332	0.999793	Gpsm1	67839
ENSMUSG00000043629	128.76	0.200631	0.0882286	2.27399	0.0229663	0.999793	H2-DMa	14998
ENSMUSG00000026100	3001.64	0.0680913	0.0299449	2.27389	0.0229726	0.999793	Ap1s1	11769
ENSMUSG00000060715	139.605	-0.259697	0.114239	-2.27328	0.023009	0.999793	Itga4	16401
ENSMUSG00000026098	297.293	-0.140511	0.0620522	-2.2644	0.0235496	0.999793	Usp53	99526
ENSMUSG00000026097	2140.77	-0.0948661	0.041921	-2.26297	0.0236374	0.999793	Sf3b1	81898
ENSMUSG00000026096	712.29	-0.0993475	0.0439024	-2.26292	0.0236407	0.999793	Ivd	56357
ENSMUSG00000026095	1244.79	0.11721	0.0519003	2.25837	0.0239224	0.999793	Npy	109648
ENSMUSG00000096141	10.4464	-0.649101	0.287429	-2.2583	0.0239272	0.999793	Adam8	11501
ENSMUSG00000026094	352.517	-0.133068	0.0589601	-2.25691	0.0240136	0.999793	Fam135a	68187
ENSMUSG00000042807	0.960583	2.28438	1.01232	2.25657	0.0240351	0.999793	Prl	19109
ENSMUSG00000025983	5.38742	-0.796334	0.353144	-2.25498	0.0241344	0.999793	Mmp25	240047
ENSMUSG00000041303	961.538	0.14921	0.0661842	2.25446	0.0241673	0.999793	Rtn4r	65079
ENSMUSG00000073678	646.774	0.171655	0.0762404	2.2515	0.024354	0.999793	Prmt2	15468
ENSMUSG00000052331	105.821	0.179572	0.0797605	2.25139	0.0243608	0.999793	Nubp1	26425
ENSMUSG00000025982	4.86309	-0.829096	0.368832	-2.2479	0.0245827	0.999793	Htr4	15562
ENSMUSG00000025981	13.3715	-0.506469	0.225351	-2.24747	0.0246101	0.999793	H2-DMb1	14999
ENSMUSG00000101122	73.3253	0.235152	0.104699	2.24599	0.0247048	0.999793	Pcdhb3	93874
ENSMUSG00000025980	778.848	0.103277	0.0460932	2.24061	0.0250513	0.999793	Trim46	360213
ENSMUSG00000073676	389.118	-0.112676	0.0503461	-2.23802	0.0252195	0.999793	Nbas	71169
ENSMUSG00000025979	16.1718	-0.431896	0.193108	-2.23655	0.0253156	0.999793	Calr3	73316
ENSMUSG00000025978	4.3495	0.851913	0.381259	2.23447	0.0254521	0.999793	Tdgf1	21667
ENSMUSG00000097649	12.1631	-0.520607	0.233012	-2.23425	0.0254666	0.999793	Actrt3	76652
ENSMUSG00000046994	555.605	0.152863	0.0685269	2.23071	0.0257006	0.999793	Tspan17	74257
ENSMUSG00000100215	128.272	-0.189979	0.0852094	-2.22955	0.025777	0.999793	Dusp15	252864
ENSMUSG00000038349	61.3887	-0.235992	0.105862	-2.22924	0.0257977	0.999793	Nrg2	100042150
ENSMUSG00000099950	3.81765	-0.895437	0.401739	-2.2289	0.0258205	0.999793	Oas1a	246730
ENSMUSG00000038331	1077.26	-0.100451	0.0451133	-2.22664	0.0259715	0.999793	Birc6	12211
ENSMUSG00000087022	553.684	0.0975175	0.0437968	2.22659	0.0259749	0.999793	Cdk9	107951
ENSMUSG00000101429	974.709	-0.073226	0.0328887	-2.22648	0.0259819	0.999793	Usp24	329908
ENSMUSG00000038323	17.5066	0.460697	0.207009	2.22549	0.0260483	0.999793	Actg1	11465
ENSMUSG00000048495	3590.85	0.06628	0.0297872	2.22512	0.0260732	0.999793	Mtch1	56462
ENSMUSG00000025971	0.796131	-1.98003	0.889993	-2.22477	0.0260966	0.999793	4931403E22Rik	70942
ENSMUSG00000038305	0.959391	-2.296	1.03217	-2.22443	0.0261193	0.999793	Tnfsf8	21949
ENSMUSG00000054770	1.95809	1.35666	0.610009	2.22401	0.026148	0.999793	Sdr9c7	70061
ENSMUSG00000026039	17.499	-0.443042	0.199218	-2.22391	0.0261547	0.999793	Irf6	54139
ENSMUSG00000063558	17.4518	-0.451331	0.203018	-2.22311	0.0262082	0.999793	6330549D23Rik	229613
ENSMUSG00000064294	215.555	0.139621	0.0628376	2.22193	0.0262881	0.999793	Tmem41b	233724
ENSMUSG00000038242	1144.74	0.0831046	0.0374176	2.221	0.0263508	0.999793	Chmp7	105513
ENSMUSG00000051223	29.5914	-0.318348	0.143344	-2.22086	0.0263602	0.999793	C3ar1	12267
ENSMUSG00000026034	10.863	0.559481	0.252065	2.21959	0.0264469	0.999793	Dmkn	73712
ENSMUSG00000026035	327.646	0.104921	0.047272	2.21952	0.0264514	0.999793	Cdk4	12567
ENSMUSG00000026036	50.1021	-0.338259	0.152407	-2.21945	0.0264565	0.999793	A330008L17Rik	234624
ENSMUSG00000026037	1652.76	-0.0614393	0.0276867	-2.21909	0.0264804	0.999793	Hnrnpl	15388
ENSMUSG00000094245	751	-0.102536	0.04628	-2.21556	0.0267218	0.999793	Ppargc1a	19017
ENSMUSG00000038174	53.2385	-0.237475	0.107237	-2.21449	0.0267949	0.999793	Kank4	242553
ENSMUSG00000026032	2.25718	1.16497	0.526232	2.2138	0.0268422	0.999793	Gm11733	432615
ENSMUSG00000047528	11.6893	-0.504424	0.228226	-2.21019	0.0270919	0.999793	Zkscan7	382118
ENSMUSG00000102059	86.7048	0.200023	0.0905105	2.20994	0.0271093	0.999793	H1f10	243529
ENSMUSG00000026031	162.011	-0.179233	0.0811335	-2.20911	0.0271669	0.999793	Zbtb37	240869
ENSMUSG00000026029	2166.22	0.0743453	0.0336671	2.20825	0.0272269	0.999793	Ski	20481
ENSMUSG00000026028	9.76489	0.547014	0.247731	2.2081	0.0272371	0.999793	5730405O15Rik	70489
ENSMUSG00000026027	274.769	-0.1885	0.0854732	-2.20537	0.027428	0.999793	Itpr2	16439
ENSMUSG00000038079	322.3	0.140692	0.0637968	2.20532	0.0274316	0.999793	Acd	497652
ENSMUSG00000079550	1166.95	0.0733642	0.033271	2.20505	0.0274504	0.999793	Myl6	17904
ENSMUSG00000026024	59.0174	-0.23062	0.104597	-2.20485	0.0274647	0.999793	Efcc1	58229
ENSMUSG00000026023	30.8663	0.360734	0.163696	2.20368	0.0275469	0.999793	Scx	20289
ENSMUSG00000041075	27.6514	0.321825	0.146113	2.20257	0.0276249	0.999793	Ftl1	14325
ENSMUSG00000047361	184.491	-0.154919	0.070368	-2.20155	0.0276972	0.999793	Mccc1	72039
ENSMUSG00000026021	744.359	0.105979	0.0481775	2.19976	0.0278239	0.999793	Atpif1	11983
ENSMUSG00000026020	134.75	0.158886	0.0723974	2.19464	0.0281897	0.999793	Cyb561d2	56368
ENSMUSG00000067336	71.3304	0.249279	0.113588	2.19459	0.0281934	0.999793	Tbc1d31	210544
ENSMUSG00000041040	387.771	0.0992922	0.0452542	2.1941	0.0282285	0.999793	Ptges2	96979
ENSMUSG00000026018	32.9829	-0.300871	0.137203	-2.19289	0.0283156	0.999793	Tha1	71776
ENSMUSG00000026019	5.66423	-0.835858	0.381792	-2.1893	0.0285751	0.999793	Acsm5	272428
ENSMUSG00000026017	66.392	0.202846	0.092659	2.18917	0.0285846	0.999793	Eda	13607
ENSMUSG00000073664	241.32	0.255284	0.117143	2.17925	0.0293134	0.999793	Kcnh4	380728
ENSMUSG00000049439	52.7027	0.413244	0.189634	2.17916	0.0293195	0.999793	Tnfrsf8	21941
ENSMUSG00000026782	35.2219	0.280969	0.129035	2.17746	0.0294462	0.999793	Pmf1	67037
ENSMUSG00000026014	65.0194	-0.271867	0.124922	-2.1763	0.029533	0.999793	1700001O22Rik	73598
ENSMUSG00000026012	366.745	-0.237961	0.109417	-2.17481	0.0296442	0.999793	Gjc3	118446
ENSMUSG00000026011	0.954578	1.84487	0.848616	2.17397	0.0297072	0.999793	Gm13056	100503810
ENSMUSG00000081382	23.8288	0.411876	0.190066	2.16701	0.0302338	0.999793	Scml4	268297
ENSMUSG00000026009	1073.53	0.174752	0.0806836	2.16589	0.0303196	0.999793	Camk2n2	73047
ENSMUSG00000082804	1.10622	-1.7922	0.827925	-2.16469	0.0304114	0.999793	Pzp	11287
ENSMUSG00000052062	630.919	0.0838493	0.0387452	2.16412	0.030455	0.999793	Cbx1	12412
ENSMUSG00000025969	100.051	-0.170273	0.0786911	-2.16382	0.0304782	0.999793	Pskh1	244631
ENSMUSG00000040865	0.931915	1.83242	0.846883	2.16372	0.0304858	0.999793	Gm6855	628211
ENSMUSG00000084799	1.765	1.33659	0.618185	2.16212	0.0306087	0.999793	Large2	228366
ENSMUSG00000025968	197.525	0.15988	0.074064	2.15868	0.0308751	0.999793	Marchf9	216438
ENSMUSG00000025967	1.88822	1.26526	0.586829	2.1561	0.0310762	0.999793	Prm1	19118
ENSMUSG00000046856	33.4011	0.38378	0.178065	2.15528	0.0311403	0.999793	Diaph3	56419
ENSMUSG00000027520	4.50572	-0.779553	0.362161	-2.1525	0.0313577	0.999793	Asb14	142687
ENSMUSG00000025964	3028.59	-0.0911027	0.0423255	-2.15243	0.0313633	0.999793	Herc2	15204
ENSMUSG00000025963	1.39477	-1.60173	0.744605	-2.15111	0.0314676	0.999793	Gm13394	100033452
ENSMUSG00000025962	507.054	-0.0963042	0.0448679	-2.1464	0.0318414	0.999793	Slc25a36	192287
ENSMUSG00000025961	6.9814	0.606776	0.282819	2.14546	0.0319163	0.999793	Spef2	320277
ENSMUSG00000082373	670.397	0.0922835	0.0430206	2.1451	0.0319447	0.999793	Rab8b	235442
ENSMUSG00000044689	387.823	0.304866	0.142128	2.145	0.0319527	0.999793	Gpr153	100129
ENSMUSG00000025959	1.24175	1.62631	0.758261	2.14479	0.03197	0.999793	Cdh3	12560
ENSMUSG00000025958	196.434	0.160889	0.0750895	2.14263	0.0321425	0.999793	Glt8d2	74782
ENSMUSG00000025956	319.395	-0.228756	0.106774	-2.14244	0.0321578	0.999793	Hsd11b1	15483
ENSMUSG00000087213	36.7331	-0.279287	0.130435	-2.14119	0.0322587	0.999793	Gpr157	269604
ENSMUSG00000070871	1.44636	-1.67674	0.783146	-2.14103	0.0322719	0.999793	Calml4	75600
ENSMUSG00000045005	49.832	0.315989	0.147596	2.14091	0.0322813	0.999793	Sh2b2	23921
ENSMUSG00000051344	154.269	0.251894	0.1177	2.14013	0.0323443	0.999793	Ace	11421
ENSMUSG00000084416	905.848	0.0959721	0.0448623	2.13926	0.0324146	0.999793	Chpf	74241
ENSMUSG00000044429	81.8064	0.214694	0.100526	2.1357	0.0327037	0.999793	Rpl29	19944
ENSMUSG00000044816	88.4877	0.205674	0.096346	2.13475	0.0327815	0.999793	Zfp575	101544
ENSMUSG00000025950	562.333	0.090888	0.0426156	2.13274	0.032946	0.999793	Fbxl18	231863
ENSMUSG00000025949	940.1	0.194178	0.0910922	2.13166	0.0330345	0.999793	Plch2	269615
ENSMUSG00000025946	101.357	0.172745	0.0811147	2.12964	0.0332012	0.999793	Sft2d1	106489
ENSMUSG00000015222	1.46868	1.42295	0.668868	2.1274	0.0333868	0.999793	H4c4	319156
ENSMUSG00000055567	159.433	-0.150863	0.0709693	-2.12575	0.033524	0.999793	Plcd4	18802
ENSMUSG00000026005	15.549	-0.447373	0.210506	-2.12523	0.0335678	0.999793	Ccrl2	54199
ENSMUSG00000026004	0.94936	1.85038	0.870776	2.12498	0.0335883	0.999793	H4c3	319155
ENSMUSG00000082057	43.0488	-0.410872	0.193707	-2.12111	0.0339128	0.999793	1700047M11Rik	67330
ENSMUSG00000026003	181.195	-0.155991	0.0735863	-2.11984	0.0340194	0.999793	Eva1a	232146
ENSMUSG00000061816	27.8741	0.33007	0.15597	2.11624	0.0343247	0.999793	Pcdha3	192163
ENSMUSG00000026000	41.1926	-0.272368	0.128748	-2.1155	0.034387	0.999793	Lacc1	210808
ENSMUSG00000025991	1.48319	1.44068	0.681411	2.11425	0.0344936	0.999793	Rab38	72433
ENSMUSG00000062209	4.17278	-0.804869	0.381159	-2.11163	0.0347179	0.999793	4930556M19Rik	75259
ENSMUSG00000025997	1672.86	0.0726204	0.0344208	2.10978	0.0348773	0.999793	Myl12b	67938
ENSMUSG00000053153	954.839	0.0869866	0.041236	2.10948	0.034903	0.999793	Rtl8c	72865
ENSMUSG00000045648	14.3694	-0.42534	0.201783	-2.10791	0.0350385	0.999793	F630040K05Rik	433111
ENSMUSG00000026196	2.82824	-1.0366	0.491845	-2.10758	0.0350677	0.999793	Spn	20737
ENSMUSG00000050296	8.19424	0.553586	0.26267	2.10753	0.0350713	0.999793	Mndal	100040462
ENSMUSG00000026192	398.479	-0.108487	0.0514912	-2.1069	0.0351262	0.999793	Tmem43	74122
ENSMUSG00000026193	36.966	-0.293112	0.139123	-2.10686	0.03513	0.999793	Kcnu1	16532
ENSMUSG00000073652	237.978	-0.17782	0.0844637	-2.10528	0.0352671	0.999793	Csmd3	239420
ENSMUSG00000039395	51.4802	0.472133	0.224282	2.10509	0.0352838	0.999793	Ccdc3	74186
ENSMUSG00000093843	13.2629	0.509966	0.242309	2.10461	0.0353254	0.999793	Csf2rb	12983
ENSMUSG00000026189	1040.83	-0.105072	0.0499288	-2.10444	0.03534	0.999793	Mtdh	67154
ENSMUSG00000026188	46.2305	0.267875	0.127331	2.10376	0.0353992	0.999793	Palm3	74337
ENSMUSG00000026187	94.7488	-0.169358	0.0805331	-2.10296	0.0354692	0.999793	Zfp128	243833
ENSMUSG00000039372	3807.9	0.103314	0.0491406	2.10241	0.0355176	0.999793	Shank3	58234
ENSMUSG00000085812	54.9828	0.215852	0.102888	2.09794	0.0359107	0.999793	Cyb5rl	230582
ENSMUSG00000039354	268.85	-0.219192	0.104506	-2.09741	0.0359569	0.999793	Itih3	16426
ENSMUSG00000046330	364.44	0.102041	0.0486791	2.09619	0.0360655	0.999793	Gskip	66787
ENSMUSG00000039323	236.03	0.231441	0.110427	2.09587	0.0360938	0.999793	Lpl	16956
ENSMUSG00000026185	10.7732	-0.558698	0.266629	-2.09541	0.0361344	0.999793	Zfp804b	207618
ENSMUSG00000100301	172.367	0.139378	0.0665883	2.09314	0.0363369	0.999793	Uchl3	50933
ENSMUSG00000055322	75.2354	-0.283637	0.135508	-2.09313	0.0363373	0.999793	Abca8a	217258
ENSMUSG00000061815	652.676	0.0790205	0.0377776	2.09173	0.0364629	0.999793	Tesk1	21754
ENSMUSG00000006304	20.0619	-0.373443	0.178611	-2.09081	0.0365452	0.999793	Cyp4f17	208285
ENSMUSG00000006299	20.1439	-0.378879	0.181424	-2.08836	0.036765	0.999793	Hcrtr2	387285
ENSMUSG00000026179	10.4815	0.835244	0.399972	2.08826	0.0367745	0.999793	Rmrp	19782
ENSMUSG00000006301	386.039	0.200294	0.0959848	2.08673	0.0369125	0.999793	Rasl10a	75668
ENSMUSG00000073650	37.1618	0.267758	0.128374	2.08576	0.0370007	0.999793	Kcnmb4os2	100504412
ENSMUSG00000026177	969.003	0.0823007	0.0394666	2.08532	0.0370399	0.999793	Egln2	112406
ENSMUSG00000026176	4.67231	-0.719103	0.344886	-2.08505	0.0370651	0.999793	Pnp2	667034
ENSMUSG00000026175	151.671	-0.193897	0.0930631	-2.0835	0.0372053	0.999793	Cd82	12521
ENSMUSG00000033364	4.3711	-0.769182	0.369446	-2.08199	0.0373435	0.999793	Plcz1	114875
ENSMUSG00000026174	1364.96	-0.0553419	0.0265945	-2.08096	0.037438	0.999793	Klhdc10	76788
ENSMUSG00000026173	67.3561	0.302617	0.145435	2.08076	0.0374554	0.999793	Lrrc32	434215
ENSMUSG00000026135	11.9846	0.482458	0.232174	2.07801	0.0377089	0.999793	Maats1	320214
ENSMUSG00000026172	551.781	-0.16849	0.081185	-2.07538	0.0379515	0.999793	Acot11	329910
ENSMUSG00000026171	178.176	0.124533	0.0600223	2.07479	0.0380062	0.999793	Dolpp1	57170
ENSMUSG00000033276	346.122	0.137251	0.0662088	2.07301	0.0381717	0.999793	Fabp3	14077
ENSMUSG00000033257	2014.43	0.109852	0.0529933	2.07295	0.0381768	0.999793	Itpka	228550
ENSMUSG00000026170	58.9214	-0.21039	0.101501	-2.07279	0.0381921	0.999793	Zfp472	224691
ENSMUSG00000033227	38.556	0.357103	0.172289	2.0727	0.0381998	0.999793	Slc16a12	240638
ENSMUSG00000026167	1236.28	-0.0731663	0.0353133	-2.07192	0.0382729	0.999793	Eif5b	226982
ENSMUSG00000089964	3.61449	-1.13669	0.548969	-2.0706	0.0383961	0.999793	Klhdc7b	546648
ENSMUSG00000090071	46.9315	-0.267647	0.129273	-2.0704	0.0384145	0.999793	Trim36	28105
ENSMUSG00000006546	480.747	0.0888338	0.0429124	2.07012	0.0384414	0.999793	Cep20	66086
ENSMUSG00000047021	891.52	-0.0616175	0.0297997	-2.06772	0.038666	0.999793	Slc25a51	230125
ENSMUSG00000006538	0.644766	1.96688	0.951421	2.06731	0.038705	0.999793	Gm14648	676253
ENSMUSG00000026162	8.06777	-0.556066	0.268993	-2.06722	0.0387136	0.999793	Mylpf	17907
ENSMUSG00000026205	3814.23	0.0839437	0.0406108	2.06703	0.0387316	0.999793	Nlgn2	216856
ENSMUSG00000033159	2920.79	0.0689191	0.0333573	2.06609	0.0388204	0.999793	Crtc1	382056
ENSMUSG00000049339	10.9987	-0.698104	0.338014	-2.06531	0.0388939	0.999793	Grb7	14786
ENSMUSG00000026197	259.675	-0.150964	0.0731109	-2.06486	0.0389364	0.999793	Tet2	214133
ENSMUSG00000026198	80.6932	-0.228346	0.110599	-2.06464	0.0389575	0.999793	4930503L19Rik	269033
ENSMUSG00000033124	177.246	-0.126848	0.0614512	-2.0642	0.0389984	0.999793	Cep97	74201
ENSMUSG00000026199	3551.62	-0.0980173	0.0475019	-2.06344	0.0390707	0.999793	Macf1	11426
ENSMUSG00000026200	0.638394	1.96064	0.950658	2.06241	0.0391691	0.999793	Gm22573	115490009
ENSMUSG00000026201	5981.54	0.085741	0.0415784	2.06215	0.0391931	0.999793	Dlgap3	242667
ENSMUSG00000026202	168.947	0.136166	0.0660527	2.06148	0.0392574	0.999793	Slc46a1	52466
ENSMUSG00000096094	73.4309	-0.306301	0.14865	-2.06055	0.0393461	0.999793	Hhip	15245
ENSMUSG00000026203	3.82364	0.956595	0.464316	2.06022	0.0393773	0.999793	Atp6v0a4	140494
ENSMUSG00000026204	284.367	0.134525	0.0653286	2.0592	0.039475	0.999793	Rnf166	68718
ENSMUSG00000033061	1189.64	0.0678493	0.0330027	2.05587	0.0397951	0.999793	Tafa5	106014
ENSMUSG00000026209	192.577	-0.894343	0.435058	-2.05569	0.0398127	0.999793	Tshz2	228911
ENSMUSG00000026208	51.2454	-0.269006	0.13091	-2.05489	0.0398894	0.999793	Fbln2	14115
ENSMUSG00000026207	1.79199	-1.41726	0.690466	-2.05262	0.0401095	0.999793	Rgs13	246709
ENSMUSG00000033021	187.644	-0.149852	0.0730566	-2.05118	0.0402493	0.999793	Fam76b	72826
ENSMUSG00000033007	343.993	-0.154392	0.0753022	-2.0503	0.0403356	0.999793	Cplane1	73692
ENSMUSG00000032997	56.9682	0.203803	0.0995562	2.04712	0.0406463	0.999793	Ndufb4	68194
ENSMUSG00000026211	170.396	0.145692	0.0711752	2.04695	0.0406631	0.999793	Gtf2e2	68153
ENSMUSG00000051703	1293.65	0.108838	0.0531881	2.04628	0.0407286	0.999793	C1qtnf4	67445
ENSMUSG00000032968	164.626	0.137846	0.0673968	2.04529	0.0408261	0.999793	Skap2	54353
ENSMUSG00000026213	13.8731	-0.43252	0.2115	-2.04501	0.040854	0.999793	Neurl3	214854
ENSMUSG00000006576	85.9281	-0.176057	0.0861135	-2.04447	0.0409069	0.999793	Entpd3	215446
ENSMUSG00000100553	144.872	0.139274	0.0681867	2.04254	0.0410984	0.999793	Mrpl32	75398
ENSMUSG00000026235	241.478	-0.105901	0.0518578	-2.04214	0.0411374	0.999793	Mtpap	67440
ENSMUSG00000032908	70.9023	-0.227446	0.111477	-2.0403	0.04132	0.999793	Sfi1	78887
ENSMUSG00000026245	231.663	0.130785	0.0641203	2.03967	0.0413827	0.999793	Pisd	320951
ENSMUSG00000012187	863.206	0.0704101	0.0345285	2.03918	0.0414316	0.999793	Ralgps1	241308
ENSMUSG00000032883	8.53676	-1.56494	0.767494	-2.03902	0.0414479	0.999793	Ch25h	12642
ENSMUSG00000079470	71.8174	-0.191565	0.094127	-2.03517	0.0418336	0.999793	Pcdhb18	93889
ENSMUSG00000099377	1144.65	0.0983067	0.0483048	2.03513	0.0418374	0.999793	Chchd10	103172
ENSMUSG00000047330	161.26	0.142277	0.0699229	2.03477	0.0418744	0.999793	Lrrc75a	192976
ENSMUSG00000050711	0.503085	1.9798	0.973225	2.03427	0.0419243	0.999793	Rpl13-ps6	100040416
ENSMUSG00000054702	6960.17	0.098279	0.0483421	2.03299	0.0420535	0.999793	Ptn	19242
ENSMUSG00000073643	10.4452	-0.615996	0.30306	-2.03259	0.0420941	0.999793	H2-T-ps	667803
ENSMUSG00000026248	139.783	-0.189209	0.0931589	-2.03103	0.0422518	0.999793	Rhog	56212
ENSMUSG00000026249	788.511	-0.0825887	0.0406852	-2.02994	0.0423622	0.999793	Pik3r3	18710
ENSMUSG00000043230	831.646	0.102657	0.0505789	2.02965	0.0423926	0.999793	Auts2	319974
ENSMUSG00000004364	490.725	0.0957559	0.0471958	2.02891	0.0424676	0.999793	Maged2	80884
ENSMUSG00000038608	22550.5	0.129853	0.0640061	2.02876	0.0424823	0.999793	Nrgn	64011
ENSMUSG00000054976	352.887	0.0949177	0.0468079	2.02781	0.0425794	0.999793	Usp21	30941
ENSMUSG00000055980	83.8274	0.178634	0.08815	2.02648	0.0427153	0.999793	Erh	13877
ENSMUSG00000026142	1.44615	-1.4136	0.697661	-2.0262	0.0427441	0.999793	Pmch	110312
ENSMUSG00000067158	40.6109	0.633385	0.312696	2.02556	0.0428097	0.999793	Cdhr1	170677
ENSMUSG00000079465	0.511488	-2.03961	1.00694	-2.02555	0.0428107	0.999793	Dynlt1c	100040563
ENSMUSG00000026150	378.627	0.104672	0.0516775	2.02549	0.0428169	0.999793	Adck1	72113
ENSMUSG00000026159	196.836	-0.178809	0.0882886	-2.02528	0.0428387	0.999793	Mcam	84004
ENSMUSG00000038496	13.7452	-0.43488	0.214835	-2.02426	0.0429439	0.999793	Ctnna3	216033
ENSMUSG00000026163	39.6785	0.320079	0.158166	2.02369	0.0430018	0.999793	Spata6	67946
ENSMUSG00000045658	15.3009	-1.07263	0.530086	-2.0235	0.043022	0.999793	C1ql2	226359
ENSMUSG00000036766	26.9516	0.381322	0.188615	2.02169	0.0432082	0.999793	Adamts13	279028
ENSMUSG00000026219	189.569	-0.125567	0.0621242	-2.02123	0.043256	0.999793	Nhlrc3	212114
ENSMUSG00000073633	2714.83	0.104693	0.0518022	2.02102	0.0432781	0.999793	Napa	108124
ENSMUSG00000026220	12.1538	0.507995	0.251361	2.02098	0.043282	0.999793	Terb1	320022
ENSMUSG00000070034	295.536	-0.206589	0.102239	-2.02065	0.0433165	0.999793	Hunk	26559
ENSMUSG00000070031	29.5172	-0.348674	0.172599	-2.02014	0.0433686	0.999793	Cd46	17221
ENSMUSG00000026222	170.971	-0.139773	0.0691915	-2.02009	0.0433745	0.999793	Nfkb1	18033
ENSMUSG00000052760	266.896	-0.112167	0.0555487	-2.01926	0.04346	0.999793	Pdcd11	18572
ENSMUSG00000036707	821.256	-0.0670681	0.0332255	-2.01857	0.0435315	0.999793	U2surp	67958
ENSMUSG00000026223	875.329	-0.0802004	0.0397339	-2.01844	0.0435458	0.999793	Pdcd6ip	18571
ENSMUSG00000026224	27.5691	0.341037	0.168972	2.01831	0.0435589	0.999793	Alas2	11656
ENSMUSG00000049608	326.429	-0.0965491	0.0478517	-2.01767	0.0436255	0.999793	Mysm1	320713
ENSMUSG00000099342	4263.34	0.0414494	0.0205588	2.01614	0.0437849	0.999793	Atxn7l3	217218
ENSMUSG00000026226	3.993	-0.836971	0.415169	-2.01598	0.0438025	0.999793	Synpo2l	68760
ENSMUSG00000026227	0.906508	-2.57058	1.27717	-2.01271	0.0441448	0.999793	Shox2	20429
ENSMUSG00000026229	431.273	0.107522	0.0534398	2.01201	0.0442185	0.999793	Ndufa7	66416
ENSMUSG00000026228	418.375	-0.154671	0.0768994	-2.01134	0.0442891	0.999793	Mdn1	100019
ENSMUSG00000062590	87.4947	0.16968	0.084395	2.01055	0.0443733	0.999793	Tmem138	72982
ENSMUSG00000079445	13629.5	0.0684833	0.0340649	2.01038	0.044391	0.999793	Fbxl16	214931
ENSMUSG00000026234	110.347	-0.179245	0.0892047	-2.00937	0.0444982	0.999793	Mphosph6	68533
ENSMUSG00000026237	156.742	0.177229	0.0883151	2.00677	0.0447736	0.999793	Armc7	276905
ENSMUSG00000026238	607.433	-0.0939328	0.0468217	-2.00618	0.0448371	0.999793	Zfp612	234725
ENSMUSG00000026239	7.55876	0.600729	0.299981	2.00256	0.0452245	0.999793	Rad54l	19366
ENSMUSG00000026240	248.107	-0.123005	0.0615578	-1.9982	0.0456946	0.999793	Lipa	16889
ENSMUSG00000026241	1523.01	0.0963898	0.0482591	1.99734	0.0457885	0.999793	Flot1	14251
ENSMUSG00000053333	242.718	-0.114634	0.0574352	-1.99589	0.0459457	0.999793	Kcnn1	84036
ENSMUSG00000084106	32.9744	0.273534	0.137051	1.99586	0.0459487	0.999793	Zfp119a	104349
ENSMUSG00000026247	548.461	-0.158792	0.0795884	-1.99516	0.0460254	0.999793	Fyco1	17281
ENSMUSG00000036480	121.503	0.217859	0.109201	1.99503	0.0460393	0.999793	Nupr1	56312
ENSMUSG00000026254	241.775	-0.134561	0.0674534	-1.99487	0.0460571	0.999793	Mcc	328949
ENSMUSG00000026255	186.529	-0.196104	0.098347	-1.994	0.0461519	0.999793	Pde8a	18584
ENSMUSG00000048000	300.983	0.11543	0.0579043	1.99346	0.0462114	0.999793	Commd10	69456
ENSMUSG00000079436	20.2962	-0.357218	0.179209	-1.9933	0.0462281	0.999793	Zfp955a	77652
ENSMUSG00000026258	376.193	0.0986578	0.0495077	1.99278	0.046286	0.999793	Kif17	16559
ENSMUSG00000026259	87.7902	-0.220098	0.110455	-1.99264	0.0463009	0.999793	Lama3	16774
ENSMUSG00000079434	6858.54	-0.0539473	0.0270759	-1.99244	0.0463223	0.999793	Slc6a1	232333
ENSMUSG00000026288	372.893	0.114051	0.0572961	1.99055	0.0465301	0.999793	Phf1	21652
ENSMUSG00000026289	416.555	0.0984022	0.0494719	1.98905	0.0466954	0.999793	Smarcd3	66993
ENSMUSG00000087968	2.94111	-0.884557	0.445299	-1.98644	0.046985	0.999793	Gm14150	100043840
ENSMUSG00000089281	3.06432	-0.964192	0.485713	-1.9851	0.0471328	0.999793	Ankrd61	66729
ENSMUSG00000056055	33.0211	0.444884	0.224188	1.98443	0.0472083	0.999793	Agmat	75986
ENSMUSG00000070738	262.267	0.169706	0.0855344	1.98407	0.0472484	0.999793	Prdm8	77630
ENSMUSG00000101942	44.3361	0.326843	0.164921	1.98182	0.0474995	0.999793	Rcn3	52377
ENSMUSG00000005501	85.824	-0.195086	0.0984752	-1.98107	0.0475838	0.999793	Septin10	103080
ENSMUSG00000090124	334.332	-0.0901279	0.0455093	-1.98043	0.0476554	0.999793	Rab23	19335
ENSMUSG00000054545	20.2854	0.336615	0.170114	1.97876	0.0478426	0.999793	Slc16a5	217316
ENSMUSG00000081984	4695.96	0.0808899	0.0408943	1.97802	0.047926	0.999793	Stx1a	20907
ENSMUSG00000079429	1745.04	0.122252	0.061821	1.97751	0.0479835	0.999793	Stk32c	57740
ENSMUSG00000044783	0.740943	1.80023	0.910776	1.97659	0.048088	0.999793	Gm5354	384852
ENSMUSG00000036251	67.3879	-0.216188	0.109378	-1.97653	0.0480952	0.999793	Zc3h11a	70579
ENSMUSG00000026295	4391.72	0.0613912	0.0310687	1.97598	0.0481568	0.999793	Rnf11	29864
ENSMUSG00000062310	143.23	0.147959	0.0749078	1.97522	0.0482437	0.999793	Atn1	13498
ENSMUSG00000049866	2.21911	-1.15895	0.58687	-1.9748	0.0482913	0.999793	Zbbx	213234
ENSMUSG00000036206	3.43377	0.90482	0.458449	1.97365	0.0484214	0.999793	Slc9a4	110895
ENSMUSG00000055013	1.79765	-1.22246	0.620179	-1.97114	0.0487078	0.999793	Acot12	74156
ENSMUSG00000067081	1126.71	-0.0757144	0.0384223	-1.97058	0.0487715	0.999793	Rbm25	67039
ENSMUSG00000026301	6.14992	-0.647463	0.328609	-1.97031	0.0488024	0.999793	Sp7	170574
ENSMUSG00000044337	1831.37	0.0665712	0.0338032	1.96938	0.0489096	0.999793	Ccny	67974
ENSMUSG00000034432	472.976	-0.0818373	0.0415554	-1.96936	0.0489122	0.999793	Igbp1	18518
ENSMUSG00000048126	9.83662	-0.490164	0.248925	-1.96912	0.048939	0.999793	H2-Ob	15002
ENSMUSG00000026303	220.479	0.128066	0.0651189	1.96665	0.0492237	0.999793	Ascc3	77987
ENSMUSG00000026305	1181.62	0.0915973	0.0465789	1.9665	0.049241	0.999793	Ola1	67059
ENSMUSG00000100018	256.454	0.214248	0.109056	1.96457	0.0494645	0.999793	S100a6	20200
ENSMUSG00000034353	201.459	0.126326	0.0644098	1.96129	0.0498451	0.999793	Ciao2b	68523
ENSMUSG00000034343	8.339	-0.599074	0.305574	-1.96049	0.0499385	0.999793	Sec14l3	380683

## Sheet: Al-Absi’s _mouse
Ensemble ID	log2FoldChange	pvalue	padj	symbol	Entrez
ENSMUSG00000030522	-1.27955	8.73e-12	2.13e-07	Mtmr10	233315
ENSMUSG00000052040	-1.05782	4.39e-11	5.04e-07	Klf13	50794
ENSMUSG00000033510	-1.01231	6.19e-11	5.04e-07	Otud7a	170711
ENSMUSG00000030525	-1.10439	6.42e-07	0.00391837	Chrna7	11441
ENSMUSG00000020357	-0.717144	3.71e-06	0.0181369	Flt4	14257
ENSMUSG00000033458	-1.20027	4.63e-06	0.0188467	Fan1	330554
ENSMUSG00000008398	-0.54035	1.43e-05	0.0499384	Elk3	13713
ENSMUSG00000064120	0.484805	3.79e-05	0.115637	Mocs1	56738
ENSMUSG00000002885	-0.573893	5.4e-05	0.122125	Adgre5	26364
ENSMUSG00000026483	-0.792475	5.44e-05	0.122125	Niban1	63913
ENSMUSG00000030235	-0.447401	5.83e-05	0.122125	Slco1c1	58807
ENSMUSG00000031825	-0.88736	6e-05	0.122125	Crispld2	78892
ENSMUSG00000027901	1.25122	8.32e-05	0.145965	Dennd2d	72121
ENSMUSG00000025324	-0.56414	8.7e-05	0.145965	Atp10a	11982
ENSMUSG00000016087	-0.67249	8.97e-05	0.145965	Fli1	14247
ENSMUSG00000002831	-0.80917	0.000107712	0.1571	Plin4	57435
ENSMUSG00000062252	0.710903	0.000109365	0.1571	Lhfpl5	328789
ENSMUSG00000053897	-0.921291	0.00013057	0.17714	Slc39a8	67547
ENSMUSG00000116275	-8.01602	0.000138528	0.178045	Zc3h11a	70579
ENSMUSG00000039031	-0.363372	0.00016036	0.191568	Arhgap18	73910
ENSMUSG00000041134	-0.584644	0.000164739	0.191568	Cyyr1	224405
ENSMUSG00000039167	-0.617248	0.000173605	0.192701	Adgrl4	170757
ENSMUSG00000021904	-0.647164	0.000214677	0.22793	Sema3g	218877
ENSMUSG00000015766	-0.364805	0.000248921	0.250939	Eps8	13860
ENSMUSG00000034738	-1.04262	0.000256899	0.250939	Nostrin	329416
ENSMUSG00000002332	0.302179	0.000274746	0.254398	Dhrs1	52585
ENSMUSG00000027276	-0.749183	0.000287494	0.254398	Jag1	16449
ENSMUSG00000021069	0.705184	0.000297121	0.254398	Pygl	110095
ENSMUSG00000030208	-0.978381	0.000309443	0.254398	Emp1	13730
ENSMUSG00000027985	-0.569374	0.000320158	0.254398	Lef1	16842
ENSMUSG00000018830	-0.869297	0.000322946	0.254398	Myh11	17880
ENSMUSG00000051169	0.331679	0.000345537	0.259039	Rpusd3	101122
ENSMUSG00000014361	-0.389164	0.000356776	0.259039	Mertk	17289
ENSMUSG00000032679	0.353631	0.000362002	0.259039	Cd59a	12509
ENSMUSG00000034037	-0.407636	0.000374816	0.259039	Fgd5	232237
ENSMUSG00000026814	-0.515951	0.000389048	0.259039	Eng	13805
ENSMUSG00000031821	2.4984	0.000402958	0.259039	Gins2	272551
ENSMUSG00000027452	-0.263775	0.000421739	0.259039	Acss1	68738
ENSMUSG00000022111	0.257649	0.000429995	0.259039	Uchl3	50933
ENSMUSG00000024965	-0.617851	0.000461906	0.259039	Fermt3	108101
ENSMUSG00000039158	-0.525227	0.000466736	0.259039	Akna	100182
ENSMUSG00000045092	-0.319174	0.000491499	0.259039	S1pr1	13609
ENSMUSG00000031871	-0.609112	0.00049293	0.259039	Cdh5	12562
ENSMUSG00000003623	-0.305727	0.000495803	0.259039	Crot	74114
ENSMUSG00000029648	-0.703232	0.000498479	0.259039	Flt1	14254
ENSMUSG00000042286	-0.577469	0.000501379	0.259039	Stab1	192187
ENSMUSG00000107219	-0.741195	0.000504408	0.259039	Gm42738
ENSMUSG00000056492	-0.862926	0.000509167	0.259039	Adgrf5	224792
ENSMUSG00000001768	-0.250127	0.000551907	0.263223	Rin2	74030
ENSMUSG00000035109	-0.546964	0.000554612	0.263223	Shc4	271849
ENSMUSG00000035021	-1.0276	0.000563476	0.263223	Baz1a	217578
ENSMUSG00000008129	0.577262	0.000570729	0.263223	Brme1	74666
ENSMUSG00000027474	-0.548933	0.000588818	0.263223	Ccm2l	228788
ENSMUSG00000082938	0.312318	0.000641723	0.263223	Gm2810
ENSMUSG00000025812	-0.375133	0.00064421	0.263223	Pard3	93742
ENSMUSG00000031549	0.519336	0.000658154	0.263223	Ido2	209176
ENSMUSG00000015994	0.225564	0.000671519	0.263223	Fnta
ENSMUSG00000030319	0.330127	0.000671817	0.263223	Cand2	67088
ENSMUSG00000046805	-0.410504	0.00067821	0.263223	Mpeg1	17476
ENSMUSG00000057286	-0.477985	0.000685458	0.263223	St6galnac2	20446
ENSMUSG00000028199	0.430991	0.000695537	0.263223	Cryz	12972
ENSMUSG00000029086	-0.54501	0.000714962	0.263223	Prom1	19126
ENSMUSG00000046229	0.744475	0.000716965	0.263223	Scand1	19018
ENSMUSG00000022469	-0.338147	0.000739823	0.263223	Rapgef3	223864
ENSMUSG00000071042	-0.508316	0.000755475	0.263223	Rasgrp3	240168
ENSMUSG00000032440	-0.396328	0.000756499	0.263223	Tgfbr2
ENSMUSG00000040732	-0.545513	0.000782403	0.263223	Erg	13876
ENSMUSG00000082286	0.27584	0.000794371	0.263223	Pisd-ps1
ENSMUSG00000040584	-0.6355	0.000802453	0.263223	Abcb1a
ENSMUSG00000021186	-0.874396	0.000806075	0.263223	Fbln5	23876
ENSMUSG00000092187	-0.701663	0.000831535	0.263223	Gm20457
ENSMUSG00000028645	-0.595051	0.000837715	0.263223	Slc2a1	20525
ENSMUSG00000055322	-0.425178	0.000838031	0.263223	Tns1	21961
ENSMUSG00000030921	-0.610615	0.000852138	0.263223	Trim30a	20128
ENSMUSG00000025787	-0.932007	0.000857165	0.263223	Tgm4	331046
ENSMUSG00000032359	-0.603649	0.000863793	0.263223	Ctsh	13036
ENSMUSG00000007570	0.337382	0.000871566	0.263223	Fance	72775
ENSMUSG00000025498	-0.803457	0.000872148	0.263223	Irf7	54123
ENSMUSG00000014852	0.617979	0.000879763	0.263223	Adamts13	279028
ENSMUSG00000006342	0.54649	0.000889606	0.263223	Susd2	71733
ENSMUSG00000032265	-0.754101	0.00091787	0.263223	Tent5a	212943
ENSMUSG00000021798	0.470945	0.000919161	0.263223	Ldb3	24131
ENSMUSG00000074579	-0.881464	0.000936409	0.263223	Lekr1	624866
ENSMUSG00000022468	-1.04843	0.000943733	0.263223	Endou	19011
ENSMUSG00000050926	0.504289	0.000974112	0.263223	Dcaf12l2	245403
ENSMUSG00000044033	-0.505773	0.000983328	0.263223	Ccdc141	545428
ENSMUSG00000105482	-0.891013	0.000988577	0.263223	Gm42596
ENSMUSG00000028763	-0.76078	0.000999061	0.263223	Hspg2	15530
ENSMUSG00000051262	-0.425807	0.0010137	0.263223	Nat8f3	93674
ENSMUSG00000067370	0.357709	0.00102437	0.263223	B3galt4	54218
ENSMUSG00000003032	-1.19213	0.00103129	0.263223	Klf4	16600
ENSMUSG00000046312	-0.339189	0.00104073	0.263223	Myorg	329828
ENSMUSG00000027435	-0.564547	0.00104255	0.263223	Cd93	17064
ENSMUSG00000053158	-0.424973	0.00106689	0.263223	Fes	14159
ENSMUSG00000018604	-0.521682	0.00110293	0.263223	Tbx3	21386
ENSMUSG00000035783	-0.644049	0.00110629	0.263223	Acta2	11475
ENSMUSG00000025780	-0.509715	0.00111277	0.263223	Itih5	209378
ENSMUSG00000117484	-0.557393	0.00111877	0.263223	Gm5500
ENSMUSG00000032232	-0.470756	0.00112486	0.263223	Cgnl1	68178
ENSMUSG00000086796	-0.476863	0.00113337	0.263223	4932702P03Rik	73326
ENSMUSG00000109057	-1.37261	0.00113679	0.263223	Gm44741
ENSMUSG00000086513	-0.757322	0.0011537	0.263223	Gvin-ps1
ENSMUSG00000038007	-0.663509	0.00116657	0.263223	Acer2	230379
ENSMUSG00000035713	0.338159	0.0011763	0.263223	Usp35	244144
ENSMUSG00000070327	-0.749973	0.00117757	0.263223	Rnf213	672511
ENSMUSG00000049502	-0.315208	0.00119173	0.263223	Dtx3l	209200
ENSMUSG00000032667	-0.306805	0.00119397	0.263223	Pon2	330260
ENSMUSG00000083477	0.218647	0.00120585	0.263223	Gm5555
ENSMUSG00000015305	-0.285002	0.00120624	0.263223	Sash1	70097
ENSMUSG00000020439	-0.668227	0.00121664	0.263223	Smtn	29856
ENSMUSG00000047343	-0.909851	0.00121931	0.263223	Mettl21c	433294
ENSMUSG00000027624	-0.377636	0.00121936	0.263223	Epb41l1	13821
ENSMUSG00000035245	-0.322709	0.00122175	0.263223	Eogt	101351
ENSMUSG00000038347	0.707938	0.00123761	0.263223	Tcte2	21646
ENSMUSG00000027962	-0.384588	0.00128537	0.263223	Vcam1	22329
ENSMUSG00000021903	-0.457667	0.00129162	0.263223	Galnt15	78754
ENSMUSG00000029313	-0.390184	0.00129721	0.263223	Aff1	17355
ENSMUSG00000030237	-0.460061	0.00131813	0.263223	Slco1a4	28250
ENSMUSG00000062960	-0.664724	0.001329	0.263223	Kdr	16542
ENSMUSG00000023959	-0.468561	0.00135116	0.263223	Clic5	224796
ENSMUSG00000038235	-0.428081	0.00135409	0.263223	F11r	16456
ENSMUSG00000043336	-0.562647	0.00142609	0.263223	Filip1l	78749
ENSMUSG00000031365	-0.247	0.00142859	0.263223	Zfp275	27081
ENSMUSG00000072679	0.887139	0.00144759	0.263223	D6Ertd474e
ENSMUSG00000079657	0.494316	0.00147611	0.263223	Rab26	328778
ENSMUSG00000029461	-0.439784	0.00147923	0.263223	Fam168a	319604
ENSMUSG00000040451	-0.228202	0.00148227	0.263223	Sgms1	208449
ENSMUSG00000003423	0.247132	0.00149182	0.263223	Pih1d1	68845
ENSMUSG00000029337	0.553728	0.00151352	0.263223	Fgf5
ENSMUSG00000036357	1.50325	0.00152338	0.263223	Gpr101	245424
ENSMUSG00000028188	0.995358	0.00155794	0.263223	Spata1	70951
ENSMUSG00000021959	-0.381406	0.00156632	0.263223	Lats2	50523
ENSMUSG00000063511	-0.250938	0.00156756	0.263223	Snrnp70	20637
ENSMUSG00000034471	-0.391329	0.00156869	0.263223	Caskin2	140721
ENSMUSG00000028776	-0.552394	0.00157303	0.263223	Tinagl1	94242
ENSMUSG00000085335	-1.09465	0.00160564	0.263223	Gm13684
ENSMUSG00000028163	-0.239585	0.00160815	0.263223	Nfkb1	18033
ENSMUSG00000017119	-0.432353	0.0016106	0.263223	Nbr1	17966
ENSMUSG00000116594	0.40773	0.00161857	0.263223	Gm49601
ENSMUSG00000006386	-0.502167	0.00162254	0.263223	Tek	21687
ENSMUSG00000041741	-0.574451	0.00164146	0.263223	Pde3a	54611
ENSMUSG00000040842	-0.203907	0.00166234	0.263223	Szrd1	213491
ENSMUSG00000033191	-0.621764	0.00166478	0.263223	Tie1	21846
ENSMUSG00000025083	-0.383874	0.00167647	0.263223	Afap1l2	226250
ENSMUSG00000027803	-0.445885	0.00168354	0.263223	Wwtr1	97064
ENSMUSG00000095649	-0.712258	0.00168633	0.263223	Gvin-ps3
ENSMUSG00000064373	-0.289101	0.00172059	0.263223	Selenop	20363
ENSMUSG00000026473	-0.261356	0.00172845	0.263223	Glul	14645
ENSMUSG00000033542	-0.73524	0.00173092	0.263223	Arhgef5	54324
ENSMUSG00000031954	0.244394	0.00173482	0.263223	Cfdp1	23837
ENSMUSG00000026799	0.199072	0.0017486	0.263223	Med27	68975
ENSMUSG00000049791	-0.538517	0.00175417	0.263223	Fzd4	14366
ENSMUSG00000030042	0.36411	0.00175488	0.263223	Pole4	66979
ENSMUSG00000026972	0.364233	0.00175506	0.263223	Arrdc1	215705
ENSMUSG00000007682	-0.63397	0.00176651	0.263223	Dio2	13371
ENSMUSG00000082955	2.85404	0.00177017	0.263223	Gm8036
ENSMUSG00000043421	0.435892	0.00177677	0.263223	Hilpda	69573
ENSMUSG00000001946	-0.339289	0.00178502	0.263223	Esam	69524
ENSMUSG00000029802	-0.396585	0.0018038	0.263223	Abcg2	26357
ENSMUSG00000058325	-0.441814	0.00180381	0.263223	Dock1	330662
ENSMUSG00000055214	-0.369165	0.00181365	0.263223	Pld5	319455
ENSMUSG00000026288	-0.317403	0.00182322	0.263223	Inpp5d	16331
ENSMUSG00000018012	0.300145	0.00182491	0.263223	Rac3
ENSMUSG00000022799	-0.404391	0.00184027	0.263223	Arhgap31	12549
ENSMUSG00000051497	-0.273154	0.00184037	0.263223	Kcnj16	16517
ENSMUSG00000054944	0.616462	0.00184772	0.263223	5330416C01Rik	403201
ENSMUSG00000037003	-0.490827	0.00186103	0.263223	Tns2	209039
ENSMUSG00000034210	-0.221328	0.0018614	0.263223	Efcab14	230648
ENSMUSG00000112254	0.671019	0.00186193	0.263223	Gm47690
ENSMUSG00000022893	-0.663408	0.00186383	0.263223	Adamts1	11504
ENSMUSG00000115109	0.707839	0.00187608	0.263223	Gm49032
ENSMUSG00000020788	-0.343556	0.00191745	0.263223	Atp2a3	53313
ENSMUSG00000057722	-0.875436	0.00191929	0.263223	Lepr	16847
ENSMUSG00000053931	-0.337407	0.00192	0.263223	Cnn3	71994
ENSMUSG00000029223	0.363072	0.00193907	0.263223	Uchl1	22223
ENSMUSG00000108681	-0.972509	0.00193988	0.263223	Gm17825
ENSMUSG00000111864	-1.21232	0.00194301	0.263223	Rpl26-ps6
ENSMUSG00000031562	-0.252924	0.00195925	0.263223	Dctd	320685
ENSMUSG00000028681	0.900584	0.00196045	0.263223	Ptch2	19207
ENSMUSG00000030737	-0.381701	0.00196878	0.263223	Slco2b1	101488
ENSMUSG00000031586	-0.492928	0.00197576	0.263223	Rbpms	19663
ENSMUSG00000031937	0.31422	0.00197746	0.263223	Vstm5	69137
ENSMUSG00000095115	-0.50985	0.00198279	0.263223	Itpripl2	319622
ENSMUSG00000024140	-0.369494	0.00198334	0.263223	Epas1	13819
ENSMUSG00000074364	-0.515533	0.00200277	0.263339	Ehd2	259300
ENSMUSG00000041797	-0.831543	0.00200578	0.263339	Abca9	217262
ENSMUSG00000020044	-0.39814	0.00201801	0.263528	Timp3	21859
ENSMUSG00000041261	-0.34547	0.00205396	0.266796	Car8	12319
ENSMUSG00000033739	0.260112	0.00209295	0.266932	Fkbpl
ENSMUSG00000053965	-0.392378	0.00210164	0.266932	Pde5a	242202
ENSMUSG00000034903	-0.472966	0.00210756	0.266932	Cobll1	319876
ENSMUSG00000020773	-0.337493	0.00211836	0.266932	Trim47	217333
ENSMUSG00000030669	2.6162	0.00211865	0.266932	Calca	12310
ENSMUSG00000066721	0.2996	0.00212059	0.266932	Zfp575	101544
ENSMUSG00000022817	-0.240665	0.00214309	0.267018	Itgb5	16419
ENSMUSG00000015289	0.267089	0.00214314	0.267018	Lage3	66192
ENSMUSG00000040488	-0.232739	0.00216985	0.267844	Ltbp4	108075
ENSMUSG00000040046	1.07052	0.00217721	0.267844	Tph1	21990
ENSMUSG00000025931	-0.280128	0.00219145	0.267844	Paqr8	74229
ENSMUSG00000050786	0.326837	0.00219485	0.267844	Ccdc126	57895
ENSMUSG00000111563	-1.30414	0.00220461	0.267844	Gm47485
ENSMUSG00000109606	-1.18194	0.00223436	0.270115	Gm45537
ENSMUSG00000031949	0.364371	0.00225048	0.270719	Adat1	30947
ENSMUSG00000036208	-0.375385	0.00226153	0.270719	Nepro	212547
ENSMUSG00000022556	0.202901	0.00230066	0.27374	Hsf1	15499
ENSMUSG00000041479	-0.559592	0.00231631	0.27374	Syt15	319508
ENSMUSG00000041390	-0.471105	0.00232264	0.27374	Mdfic	16543
ENSMUSG00000102493	-1.04866	0.00233161	0.27374	Gm8010
ENSMUSG00000020717	-0.42371	0.00236657	0.276515	Pecam1	18613
ENSMUSG00000049536	0.27289	0.00239712	0.278058	Tceal1	237052
ENSMUSG00000027007	-0.299014	0.00240827	0.278058	Itprid2	70599
ENSMUSG00000095079	3.71025	0.00242109	0.278058	Igha
ENSMUSG00000036986	-0.215717	0.00243263	0.278058	Pml	18854
ENSMUSG00000050103	-0.353876	0.00244322	0.278058	Agmo	319660
ENSMUSG00000066571	-0.518922	0.00246774	0.278058	Garre1	233103
ENSMUSG00000033730	-0.794079	0.00246914	0.278058	Egr3	13655
ENSMUSG00000059482	0.203915	0.00247087	0.278058	Cfap418	67157
ENSMUSG00000003271	0.250726	0.00248345	0.278192	Sult2b1	54200
ENSMUSG00000006850	0.363039	0.00250191	0.278897	Tmco6	71983
ENSMUSG00000027357	0.22198	0.00251259	0.278897	Crls1	66586
ENSMUSG00000035805	-0.221315	0.00255006	0.281775	Mlc1	170790
ENSMUSG00000016933	-0.207359	0.00256783	0.282461	Plcg1	18803
ENSMUSG00000032565	0.348946	0.00261671	0.286469	Nudt16	75686
ENSMUSG00000038876	0.498555	0.00262773	0.286469	Rnf146	68031
ENSMUSG00000063286	-0.690258	0.00268591	0.287564	Gvin-ps7	668139
ENSMUSG00000111361	1.01503	0.00271178	0.287564	Gm47445
ENSMUSG00000024451	-0.365674	0.00271495	0.287564	Arap3	106952
ENSMUSG00000026339	-0.288473	0.00271818	0.287564	Ccdc93	70829
ENSMUSG00000002602	-0.323013	0.00272608	0.287564	Axl	26362
ENSMUSG00000021998	-0.334444	0.00273418	0.287564	Lcp1	18826
ENSMUSG00000079470	-0.779097	0.00277281	0.287564	Utp14b	195434
ENSMUSG00000027263	-0.265529	0.00277425	0.287564	Tubgcp4	51885
ENSMUSG00000031207	-0.403718	0.00278137	0.287564	Msn	17698
ENSMUSG00000033502	-0.476583	0.0027842	0.287564	Cdc14a	229776
ENSMUSG00000037712	-0.261508	0.00279398	0.287564	Fermt2	218952
ENSMUSG00000016534	-0.246637	0.00281703	0.287564	Lamp2	16784
ENSMUSG00000043943	-0.727173	0.00281915	0.287564	Naalad2	72560
ENSMUSG00000025875	0.238892	0.00282731	0.287564	Tspan17	74257
ENSMUSG00000102918	-0.455673	0.00284189	0.287564	Pcdhgc3	93706
ENSMUSG00000026193	-0.935011	0.00285633	0.287564	Fn1	14268
ENSMUSG00000034853	-0.348153	0.00286281	0.287564	Acot11	329910
ENSMUSG00000062797	0.301636	0.00287638	0.287564	Hikeshi	67669
ENSMUSG00000024960	-0.376224	0.00288357	0.287564	Plcb3	18797
ENSMUSG00000069763	-0.217178	0.00288471	0.287564	Tmem100	67888
ENSMUSG00000028443	0.347382	0.00290575	0.287564	Nudt2	66401
ENSMUSG00000056888	1.31925	0.00291668	0.287564	Glipr1	73690
ENSMUSG00000043463	0.350928	0.00293055	0.287564	Rab9b	319642
ENSMUSG00000053062	-0.339434	0.00293649	0.287564	Jam2	67374
ENSMUSG00000019803	-0.326006	0.00296762	0.287564	Nr2e1	21907
ENSMUSG00000048402	-0.51255	0.0029851	0.287564	Gli2	14633
ENSMUSG00000013275	-0.248946	0.00299323	0.287564	Slc41a1	98396
ENSMUSG00000108092	-0.780212	0.00302554	0.287564	Gm44189
ENSMUSG00000033720	-0.232726	0.00302802	0.287564	Sfxn5	94282
ENSMUSG00000031931	0.221747	0.00302874	0.287564	Ankrd49	56503
ENSMUSG00000069020	0.575776	0.00302998	0.287564	Urm1	68205
ENSMUSG00000032035	-0.378024	0.00305647	0.287564	Ets1	23871
ENSMUSG00000024070	-0.375906	0.0030667	0.287564	Prkd3	75292
ENSMUSG00000038622	0.379124	0.00307849	0.287564	Med30	69790
ENSMUSG00000034663	-0.291899	0.00308506	0.287564	Bmp2k	140780
ENSMUSG00000071847	-0.321596	0.00309816	0.287564	Apcdd1
ENSMUSG00000004730	-0.427057	0.00310286	0.287564	Adgre1	13733
ENSMUSG00000029705	-0.441001	0.00310997	0.287564	Cux1	13047
ENSMUSG00000040711	-0.403918	0.00311416	0.287564	Sh3pxd2b	268396
ENSMUSG00000106825	-0.462123	0.00312637	0.287564	2510016D11Rik
ENSMUSG00000048960	-0.501347	0.00313039	0.287564	Prex2	109294
ENSMUSG00000062761	0.157857	0.00314355	0.287564	Zfp512	269639
ENSMUSG00000073293	0.21189	0.00315273	0.287564	Nudt10	102954
ENSMUSG00000048572	-0.760199	0.00316485	0.287564	Tmem252	226040
ENSMUSG00000107772	0.444665	0.00320478	0.287564	Gm5311
ENSMUSG00000067279	-0.368962	0.00320687	0.287564	Ppp1r3c	53412
ENSMUSG00000057497	0.289378	0.00321058	0.287564	Fam136a	66488
ENSMUSG00000033061	0.412294	0.00321636	0.287564	Resp18	19711
ENSMUSG00000019518	0.199935	0.00323514	0.287564	Ap4m1	11781
ENSMUSG00000018451	0.2802	0.00325002	0.287564	6330403K07Rik	103712
ENSMUSG00000027580	-0.623851	0.00325209	0.287564	Helz2	229003
ENSMUSG00000046280	-0.570522	0.00327835	0.287564	She	214547
ENSMUSG00000020122	-0.494166	0.00330003	0.287564	Egfr	13649
ENSMUSG00000001105	0.290505	0.0033122	0.287564	Ift20	55978
ENSMUSG00000050796	0.314373	0.0033198	0.287564	B3galt6	117592
ENSMUSG00000102246	1.07581	0.00333014	0.287564	9430037O13Rik
ENSMUSG00000104860	-0.77979	0.00333479	0.287564	Gm42510
ENSMUSG00000068329	0.293534	0.0033378	0.287564	Htra2
ENSMUSG00000010663	-0.168181	0.00334028	0.287564	Fads1	76267
ENSMUSG00000014226	0.202026	0.00334629	0.287564	Cacybp	12301
ENSMUSG00000034226	0.495208	0.00335609	0.287564	Rhov	228543
ENSMUSG00000039257	0.313475	0.00347929	0.295944	Vstm2b	58188
ENSMUSG00000031224	0.372478	0.0035009	0.295944	Magee2	272790
ENSMUSG00000103636	-0.768354	0.00351231	0.295944	Gm38331
ENSMUSG00000020805	-0.369269	0.0035229	0.295944	Slc13a5	237831
ENSMUSG00000039952	-0.277737	0.00352661	0.295944	Dag1	13138
ENSMUSG00000052397	-0.38144	0.00354578	0.296534	Ezr	22350
ENSMUSG00000035435	0.773569	0.00355948	0.296664	Abca17	381072
ENSMUSG00000054690	-0.490562	0.00357728	0.296701	Emcn	59308
ENSMUSG00000096361	0.316194	0.00359407	0.296701	Gm5814
ENSMUSG00000073433	0.271246	0.00361338	0.296701	Arhgdig	14570
ENSMUSG00000050919	-0.638356	0.00362033	0.296701	Zfp366	238803
ENSMUSG00000044231	0.292529	0.00363105	0.296701	Nhlrc1	105193
ENSMUSG00000089694	-0.378834	0.00364525	0.296701	Nat8f7	100043497
ENSMUSG00000026923	-0.376885	0.00364927	0.296701	Notch1	18128
ENSMUSG00000037211	-0.330579	0.00365712	0.296701	Spry1	24063
ENSMUSG00000085521	0.369773	0.00367728	0.296891	4930526A20Rik
ENSMUSG00000042675	-0.515305	0.00368379	0.296891	Ypel3	66090
ENSMUSG00000015224	-0.222385	0.00370672	0.297452	Cyp2j9	74519
ENSMUSG00000113581	2.41795	0.00371511	0.297452	Dio3os	353504
ENSMUSG00000020865	-0.589551	0.00374122	0.298197	Abcc3	76408
ENSMUSG00000028465	-0.321126	0.00374883	0.298197	Tln1	21894
ENSMUSG00000024732	-0.192858	0.0038106	0.301183	Ccdc86	108673
ENSMUSG00000047669	0.327753	0.00381104	0.301183	Msl3l2	73390
ENSMUSG00000063172	0.34945	0.0038365	0.301384	Hspb11	72938
ENSMUSG00000033420	-0.377851	0.00384949	0.301384	Antxr1	69538
ENSMUSG00000020021	-0.340721	0.00385185	0.301384	Fgd6	13998
ENSMUSG00000033152	0.246821	0.00387516	0.301384	Podxl2	319655
ENSMUSG00000045854	0.391901	0.00389212	0.301384	Lyrm2	108755
ENSMUSG00000113310	0.983327	0.00389661	0.301384	Gm47884
ENSMUSG00000027163	0.280851	0.00390087	0.301384	Commd9
ENSMUSG00000057880	-0.157601	0.00391232	0.301384	Abat	268860
ENSMUSG00000032714	-0.328897	0.00395457	0.303681	Syde1	71709
ENSMUSG00000106537	2.18076	0.00398824	0.30527	Gm43502
ENSMUSG00000039621	-0.307827	0.00402369	0.30527	Prex1	277360
ENSMUSG00000074576	0.232101	0.00402416	0.30527	Mocs3	69372
ENSMUSG00000022884	0.22549	0.00402527	0.30527	Eif4a2	13682
ENSMUSG00000029484	-0.386864	0.00406176	0.307084	Anxa3	11745
ENSMUSG00000082100	-0.335373	0.00407671	0.307263	Glns-ps1
ENSMUSG00000030417	0.226904	0.00411113	0.308904	Pdcd5	56330
ENSMUSG00000047867	-0.65128	0.00412825	0.309238	Gimap6	231931
ENSMUSG00000026072	-0.691808	0.00415817	0.310394	Il1r1	16177
ENSMUSG00000025809	-0.307039	0.00419635	0.310394	Itgb1	16412
ENSMUSG00000042369	0.203674	0.00420085	0.310394	Rbm45	241490
ENSMUSG00000078945	-0.699771	0.00420332	0.310394	Naip2	17948
ENSMUSG00000000811	0.42941	0.00421728	0.310394	Txnrd3	232223
ENSMUSG00000042918	0.85519	0.00423121	0.310394	Mamstr	74490
ENSMUSG00000022906	-0.572562	0.00426045	0.310394	Parp9	80285
ENSMUSG00000069892	-0.575544	0.00427324	0.310394	9930111J21Rik2	245240
ENSMUSG00000108349	-0.97871	0.00428982	0.310394	Gm18599
ENSMUSG00000096687	0.221128	0.00430163	0.310394	Mfsd4b4	213332
ENSMUSG00000067787	0.260948	0.0043026	0.310394	Blcap	53619
ENSMUSG00000049744	0.445584	0.00431285	0.310394	Arhgap15	76117
ENSMUSG00000038954	0.245234	0.00433584	0.310394	Supt3	109115
ENSMUSG00000112967	-1.13946	0.00434052	0.310394	4930428E07Rik	73867
ENSMUSG00000020621	0.217265	0.00434372	0.310394	Rdh14	105014
ENSMUSG00000051236	-0.343052	0.0043589	0.310394	Msrb3	320183
ENSMUSG00000022272	-0.308979	0.00435975	0.310394	Myo10	17909
ENSMUSG00000048120	-0.272987	0.00439137	0.310812	Entpd1	12495
ENSMUSG00000036949	-0.432186	0.00440105	0.310812	Slc39a12	277468
ENSMUSG00000049891	0.248992	0.00441166	0.310812	Gm7984
ENSMUSG00000020611	-0.25538	0.00441653	0.310812	Gna13	14674
ENSMUSG00000004317	-0.238877	0.00445765	0.312595	Clcn5	12728
ENSMUSG00000026456	0.384861	0.00446747	0.312595	Cyb5r1	72017
ENSMUSG00000028334	0.28486	0.00449319	0.312879	Nans	94181
ENSMUSG00000053111	0.396568	0.00449716	0.312879	Fank1	66930
ENSMUSG00000002221	-0.129196	0.00454367	0.314314	Paxip1	55982
ENSMUSG00000028128	-0.325925	0.00454904	0.314314	F3	14066
ENSMUSG00000102828	-3.00224	0.00455639	0.314314	Gm38182
ENSMUSG00000020733	-0.214621	0.00459791	0.316285	Slc9a3r1	26941
ENSMUSG00000026426	0.585937	0.00461835	0.316798	Arl8a	68724
ENSMUSG00000033377	-0.310459	0.00465316	0.318267	Palmd	114301
ENSMUSG00000028517	-0.241855	0.00467022	0.318267	Plpp3	67916
ENSMUSG00000051439	-0.520626	0.00467887	0.318267	Cd14	12475
ENSMUSG00000033792	-0.691754	0.00471614	0.318736	Atp7a
ENSMUSG00000004018	0.372109	0.00472651	0.318736	Fancl	67030
ENSMUSG00000110393	-0.62283	0.00472746	0.318736	Gm36445
ENSMUSG00000001247	-0.491922	0.00477079	0.318736	Lsr	54135
ENSMUSG00000037493	0.462269	0.00477992	0.318736	Cib2	56506
ENSMUSG00000039391	1.51134	0.00478011	0.318736	Ccdc81	70884
ENSMUSG00000022747	-0.224647	0.00478574	0.318736	St3gal6	54613
ENSMUSG00000018599	0.375904	0.00479416	0.318736	Mief2	237781
ENSMUSG00000022220	-0.742085	0.00481729	0.318736	Adcy4	104110
ENSMUSG00000036585	-0.246378	0.00482677	0.318736	Fgf1	14164
ENSMUSG00000048668	0.327136	0.00482933	0.318736	Rhno1	72440
ENSMUSG00000022383	-0.605005	0.0048887	0.319437	Ppara	19013
ENSMUSG00000038462	0.243206	0.0048931	0.319437	Uqcrfs1	66694
ENSMUSG00000028461	0.240437	0.00489324	0.319437	Ccdc107	622404
ENSMUSG00000055302	0.246346	0.00489373	0.319437	Mrfap1	67568
ENSMUSG00000030942	0.187227	0.00490536	0.319437	Thumpd1
ENSMUSG00000041837	0.237671	0.00493678	0.319614	Pdcd7	50996
ENSMUSG00000044456	-0.387962	0.00494549	0.319614	Rin3	217835
ENSMUSG00000050908	0.143605	0.00495028	0.319614	Tvp23a	383103
ENSMUSG00000046463	-0.511736	0.00496043	0.319614	5930403N24Rik
ENSMUSG00000035027	0.149084	0.00499818	0.320789	Map2k2	26396
ENSMUSG00000033278	-0.254428	0.00501352	0.320789	Ptprm	19274
ENSMUSG00000050424	0.273367	0.00502399	0.320789	Pnma5	385377
ENSMUSG00000116775	0.779871	0.00512288	0.320789	Gm49769
ENSMUSG00000059714	0.188894	0.00512419	0.320789	Flot1	14251
ENSMUSG00000031239	-0.445325	0.0051257	0.320789	Itm2a	16431
ENSMUSG00000030792	0.359431	0.00514332	0.320789	Dkkl1	50722
ENSMUSG00000022325	-0.234725	0.00515359	0.320789	Pop1	67724
ENSMUSG00000005360	-0.247617	0.00515466	0.320789	Slc1a3	20512
ENSMUSG00000054426	0.250399	0.00519541	0.320789	A930005H10Rik	68161
ENSMUSG00000095478	0.21533	0.00520446	0.320789	Gm9824
ENSMUSG00000021550	0.257867	0.00521708	0.320789	2210016F16Rik	70153
ENSMUSG00000048905	0.349984	0.00523382	0.320789	Bnip5	207819
ENSMUSG00000029309	-0.197228	0.00524174	0.320789	Sparcl1	13602
ENSMUSG00000000317	-0.574942	0.00524292	0.320789	Bcl6b	12029
ENSMUSG00000034640	-0.908309	0.00527169	0.320789	Tiparp
ENSMUSG00000034422	-0.711569	0.00529127	0.320789	Parp14	547253
ENSMUSG00000042190	-0.481808	0.00529867	0.320789	Cmklr1	14747
ENSMUSG00000038481	-0.283885	0.00529962	0.320789	Cdk19	78334
ENSMUSG00000095041	0.203796	0.00532008	0.320789
ENSMUSG00000066595	-0.267046	0.00533827	0.320789	Flvcr1	226844
ENSMUSG00000104882	0.254805	0.00538208	0.320789	Gm43096
ENSMUSG00000030224	0.142141	0.00540021	0.320789	Strap	20901
ENSMUSG00000020091	-0.238128	0.00543941	0.320789	Eif4ebp2
ENSMUSG00000071076	0.258384	0.00544866	0.320789	Jund	16478
ENSMUSG00000057123	-1.33914	0.00545735	0.320789	Gja5	14613
ENSMUSG00000015947	-0.377215	0.00546217	0.320789	Fcgr1	14129
ENSMUSG00000004849	0.200731	0.00547827	0.320789	Ap1s1	11769
ENSMUSG00000021638	-0.505463	0.00548805	0.320789	Ocln	18260
ENSMUSG00000050558	0.485829	0.00549892	0.320789	Prokr2	246313
ENSMUSG00000059277	0.378087	0.00549958	0.320789	R74862	97423
ENSMUSG00000025366	-0.430948	0.00550049	0.320789	Esyt1
ENSMUSG00000010054	0.172067	0.0055137	0.320789	Tusc2
ENSMUSG00000054252	-0.454148	0.0055159	0.320789	Fgfr3	14184
ENSMUSG00000056412	0.252082	0.00553864	0.320789	Psenen-ps
ENSMUSG00000117575	1.61889	0.00553898	0.320789	Gm36486
ENSMUSG00000105787	0.224252	0.00562098	0.320789	Gm8099
ENSMUSG00000052584	0.238091	0.00563863	0.320789	Serp2	72661
ENSMUSG00000026389	-0.412619	0.00563987	0.320789	Steap3	68428
ENSMUSG00000020715	-0.329135	0.0056402	0.320789	Ern1	78943
ENSMUSG00000009013	0.289518	0.00564616	0.320789	Dynll1	56455
ENSMUSG00000030516	-0.376931	0.00568658	0.320789	Tjp1	21872
ENSMUSG00000000792	0.60542	0.00570071	0.320789	Slc5a5	114479
ENSMUSG00000036835	0.264242	0.00572988	0.320789	Psenen
ENSMUSG00000046240	-0.233056	0.00573826	0.320789	Hepacam	72927
ENSMUSG00000040852	-0.395311	0.00574149	0.320789	Plekhh2	213556
ENSMUSG00000017176	0.170367	0.00576118	0.320789	Nt5c3b	68106
ENSMUSG00000069833	-0.723316	0.00578474	0.320789	Ahnak	66395
ENSMUSG00000009585	-0.427219	0.00579412	0.320789	Apobec3	80287
ENSMUSG00000046879	-0.381966	0.00579676	0.320789	Irgm1	15944
ENSMUSG00000020475	0.729305	0.00580772	0.320789	Pgam2	56012
ENSMUSG00000005142	-0.141776	0.00581349	0.320789	Man2b1	17159
ENSMUSG00000029426	-0.159636	0.00581775	0.320789	Scarb2	12492
ENSMUSG00000069895	-0.204887	0.00582102	0.320789	Atxn1l	52335
ENSMUSG00000074461	0.2896	0.00582737	0.320789	Gm10699
ENSMUSG00000071646	-0.175001	0.00582901	0.320789	Mta2	23942
ENSMUSG00000053182	-0.897402	0.00587115	0.320789	Gm609	208166
ENSMUSG00000000708	-0.319622	0.00587269	0.320789	Kat2b	18519
ENSMUSG00000071856	-0.305014	0.0058731	0.320789	Mcc	328949
ENSMUSG00000032849	-0.370658	0.00587615	0.320789	Abcc4	239273
ENSMUSG00000027878	-0.409907	0.00589239	0.320789	Notch2	18129
ENSMUSG00000102935	-1.44397	0.00590389	0.320789	Gm38355
ENSMUSG00000116170	0.320563	0.00590583	0.320789	Gm6332
ENSMUSG00000030287	-0.355747	0.00592145	0.320789	Itpr2	16439
ENSMUSG00000068798	0.41236	0.0059538	0.320789	Rap1a	109905
ENSMUSG00000024812	-0.246908	0.00596117	0.320789	Tjp2	21873
ENSMUSG00000001930	-0.827135	0.00596147	0.320789	Vwf	22371
ENSMUSG00000025993	-0.299099	0.00597836	0.320789	Slc40a1	53945
ENSMUSG00000066043	-0.388083	0.00598915	0.320789	Phactr4	100169
ENSMUSG00000019846	-0.622383	0.00600219	0.320789	Lama4	16775
ENSMUSG00000019978	-0.248806	0.00600724	0.320789	Epb41l2	13822
ENSMUSG00000056758	-2.00767	0.00601402	0.320789	Hmga2	15364
ENSMUSG00000034520	-0.392994	0.00601997	0.320789	Gjc1	14615
ENSMUSG00000018169	-0.412437	0.0060322	0.320789	Mfng	17305
ENSMUSG00000116305	-0.35749	0.00603247	0.320789	Lncppara
ENSMUSG00000024913	-0.379318	0.00603248	0.320789	Lrp5	16973
ENSMUSG00000033068	0.202148	0.00603714	0.320789	Entpd6	12497
ENSMUSG00000026173	-0.200233	0.00604247	0.320789	Plcd4	18802
ENSMUSG00000043279	-0.401807	0.00604918	0.320789	Trim56	384309
ENSMUSG00000039959	-0.29697	0.0060539	0.320789	Hip1	215114
ENSMUSG00000003062	0.160265	0.00606544	0.320789	Stard3nl	76205
ENSMUSG00000044991	0.263291	0.00606898	0.320789	Shld1	73747
ENSMUSG00000067818	-0.441275	0.0060877	0.321083	Myl9	98932
ENSMUSG00000114251	-0.24581	0.00613049	0.322219	Tmed10-ps
ENSMUSG00000069874	-0.536467	0.00616581	0.322219	Irgm2	54396
ENSMUSG00000035824	0.361213	0.00617109	0.322219	Tk2	57813
ENSMUSG00000029570	-0.379045	0.00617863	0.322219	Lfng	16848
ENSMUSG00000022899	-0.31185	0.00619669	0.322219	Slc15a2	57738
ENSMUSG00000038648	-0.356457	0.00619964	0.322219	Creb3l2	208647
ENSMUSG00000042644	-0.562839	0.0062016	0.322219	Itpr3	16440
ENSMUSG00000028488	0.241235	0.00625964	0.322374	Sh3gl2	20404
ENSMUSG00000028247	0.22341	0.00626142	0.322374	Coq3	230027
ENSMUSG00000115783	0.584828	0.00628691	0.322374	Bc1	100568459
ENSMUSG00000031700	-0.253159	0.00629168	0.322374	Gpt2	108682
ENSMUSG00000106390	0.396028	0.0063132	0.322374	Gm5551
ENSMUSG00000031540	-0.290948	0.00632051	0.322374	Kat6a	244349
ENSMUSG00000086691	0.37139	0.00634308	0.322374	Gm15432
ENSMUSG00000000037	0.695713	0.00637569	0.322374	Scml2	107815
ENSMUSG00000102277	-0.802575	0.00637663	0.322374	A130050O07Rik
ENSMUSG00000052033	0.293648	0.00638916	0.322374	Pfdn4	109054
ENSMUSG00000027207	0.249873	0.00639315	0.322374	Galk2	69976
ENSMUSG00000042284	-0.538006	0.00640862	0.322374	Itga1
ENSMUSG00000032228	-0.226336	0.00641031	0.322374	Tcf12	21406
ENSMUSG00000029775	-0.186988	0.00641292	0.322374	Klhdc10	76788
ENSMUSG00000039701	-0.290432	0.00643234	0.322374	Usp53	99526
ENSMUSG00000057411	0.22784	0.00643351	0.322374	Antkmt
ENSMUSG00000024593	-0.425664	0.0064422	0.322374	Megf10	70417
ENSMUSG00000024085	-0.320832	0.00647507	0.32264	Man2a1	17158
ENSMUSG00000076438	1.02618	0.0064798	0.32264	Oxct2b	353371
ENSMUSG00000040624	-0.323481	0.0065148	0.32264	Plekhg1	213783
ENSMUSG00000115685	0.878472	0.00652179	0.32264	D730044K07Rik
ENSMUSG00000020289	0.151097	0.00654139	0.32264	Nprl3	17168
ENSMUSG00000116461	-0.929721	0.00656063	0.32264	Gm44502
ENSMUSG00000010025	0.18335	0.00658203	0.32264	Aldh3a2	11671
ENSMUSG00000028859	-0.39904	0.00659366	0.32264	Csf3r	12986
ENSMUSG00000054034	0.222923	0.00660707	0.32264	Tceal5
ENSMUSG00000030917	0.495239	0.00662614	0.32264	Tmem159	233806
ENSMUSG00000023186	-0.335867	0.00662753	0.32264	Vwa5a	67776
ENSMUSG00000024937	0.201616	0.00668447	0.32264	Ehbp1l1	114601
ENSMUSG00000028029	0.256592	0.00670201	0.32264	Aimp1	13722
ENSMUSG00000116632	0.270545	0.00670954	0.32264	Magef1	76222
ENSMUSG00000048096	-0.592036	0.00671091	0.32264	Lmod1	93689
ENSMUSG00000031636	-0.930866	0.00671479	0.32264	Pdlim3	53318
ENSMUSG00000041445	-0.466101	0.00676023	0.32264	Mmrn2	105450
ENSMUSG00000115852	-0.354675	0.00676839	0.32264	Gm52969
ENSMUSG00000094257	0.188532	0.00678194	0.32264	Ap3s1-ps2
ENSMUSG00000039997	-0.558754	0.00680497	0.32264	Ifi203	15950
ENSMUSG00000057836	2.77188	0.00681608	0.32264	Xlr3a	22445
ENSMUSG00000029161	0.302185	0.00682252	0.32264	Cgref1	68567
ENSMUSG00000102270	-0.530936	0.00683218	0.32264	Gm8388
ENSMUSG00000017418	-0.681998	0.00683586	0.32264	Arl5b	75869
ENSMUSG00000089991	-1.1133	0.00683918	0.32264	Gm16332
ENSMUSG00000105516	-0.581015	0.00685145	0.32264	Gm36823
ENSMUSG00000029135	-0.821166	0.00686031	0.32264	Fosl2	14284
ENSMUSG00000024621	-0.274513	0.00686293	0.32264	Csf1r	12978
ENSMUSG00000038550	-0.467566	0.00686538	0.32264	Ciart	229599
ENSMUSG00000083646	-0.716629	0.00688394	0.32264	Gm6088
ENSMUSG00000040043	-0.325788	0.00688683	0.32264	Rbms2	56516
ENSMUSG00000029575	0.213821	0.00692698	0.32264	Mmab	77697
ENSMUSG00000048772	0.547551	0.0069437	0.32264	Tmem53	68777
ENSMUSG00000005533	-0.204782	0.00700228	0.32264	Igf1r	16001
ENSMUSG00000022617	0.362301	0.00703052	0.32264	Chkb	12651
ENSMUSG00000027602	0.219742	0.00703104	0.32264	Map1lc3a	66734
ENSMUSG00000022661	0.338931	0.0070637	0.32264	Cd200	17470
ENSMUSG00000027281	0.207215	0.00706999	0.32264	Slx4ip	74243
ENSMUSG00000037519	-0.174009	0.00707447	0.32264	Ppfia1	233977
ENSMUSG00000045107	0.242013	0.00708978	0.32264	Saysd1	67509
ENSMUSG00000111360	-1.2598	0.00709868	0.32264	Gm38642
ENSMUSG00000107432	0.716813	0.00711124	0.32264	Gm36189
ENSMUSG00000036931	-0.606408	0.00713016	0.32264	Nfkbid	243910
ENSMUSG00000073010	-1.08508	0.00715893	0.32264	Gm5127	331493
ENSMUSG00000045725	0.453308	0.00716243	0.32264	Prr15	78004
ENSMUSG00000054622	2.23997	0.00717257	0.32264	D730045B01Rik
ENSMUSG00000037649	0.208577	0.00718975	0.32264	H2-DMa	14998
ENSMUSG00000040843	0.185724	0.00719701	0.32264	Tiprl	226591
ENSMUSG00000030088	-0.323016	0.00722244	0.32264	Aldh1l1	107747
ENSMUSG00000059323	0.260977	0.00722316	0.32264	Tonsl	72749
ENSMUSG00000021756	-0.297327	0.0072447	0.32264	Il6st	16195
ENSMUSG00000097825	0.511674	0.00724697	0.32264	9630001P10Rik	319251
ENSMUSG00000026029	-0.318883	0.00725603	0.32264	Casp8	12370
ENSMUSG00000034247	-0.214835	0.00726745	0.32264	Plekhm1
ENSMUSG00000013091	-1.05685	0.0072713	0.32264	Tmem190	78052
ENSMUSG00000022837	0.227599	0.00729069	0.32264	Iqcb1	320299
ENSMUSG00000038642	-0.193455	0.00729827	0.32264	Ctss	13040
ENSMUSG00000028037	-0.861244	0.00731274	0.32264	Ifi44	99899
ENSMUSG00000062691	0.266944	0.00731903	0.32264	Cebpzos	68554
ENSMUSG00000052062	-0.41706	0.00731947	0.32264	Pard3b	72823
ENSMUSG00000023022	-0.422832	0.00732168	0.32264	Lima1	65970
ENSMUSG00000018654	-0.347934	0.00733701	0.32264	Ikzf1	22778
ENSMUSG00000090019	-0.750254	0.00733816	0.32264	Gimap1	16205
ENSMUSG00000032403	0.279801	0.00734036	0.32264	2300009A05Rik	69478
ENSMUSG00000004891	-0.654195	0.00735064	0.32264	Nes	18008
ENSMUSG00000036862	-0.26235	0.00736223	0.32264	Dchs1	233651
ENSMUSG00000045954	-0.26488	0.00736968	0.32264	Cavin2	20324
ENSMUSG00000020422	-0.341017	0.00738315	0.32264	Tns3	319939
ENSMUSG00000021643	0.276071	0.00741502	0.32264	Serf1	20365
ENSMUSG00000068699	-1.49332	0.0074433	0.32264	Flnc	68794
ENSMUSG00000020075	-0.188443	0.00744335	0.32264	Ddx21	56200
ENSMUSG00000052353	-0.305539	0.00746342	0.32264	Cemip	80982
ENSMUSG00000059182	0.265603	0.00747371	0.32264	Skap2	54353
ENSMUSG00000036840	0.168206	0.00747452	0.32264	Siah1a	20437
ENSMUSG00000114433	-1.47803	0.00749739	0.32264	Gm48488
ENSMUSG00000070705	0.282653	0.00750205	0.32264	Eid2b	434156
ENSMUSG00000038894	-0.624844	0.00751011	0.32264	Irs2	384783
ENSMUSG00000039005	-0.635496	0.00751146	0.32264	Tlr4	21898
ENSMUSG00000051920	0.523578	0.00751206	0.32264	Rspo2	239405
ENSMUSG00000027358	0.503449	0.00752104	0.32264	Bmp2	12156
ENSMUSG00000027800	-0.428266	0.00755962	0.32264	Tm4sf1	17112
ENSMUSG00000025521	0.253116	0.00757577	0.32264	Tmem192	73067
ENSMUSG00000002325	-0.582882	0.00759525	0.32264	Irf9	16391
ENSMUSG00000072949	0.347287	0.00759598	0.32264	Acot1	26897
ENSMUSG00000061589	-0.422138	0.00760735	0.32264	Dot1l	208266
ENSMUSG00000093565	0.454136	0.00760813	0.32264	Rab26os	75614
ENSMUSG00000054910	0.492581	0.00761342	0.32264	4931415C17Rik	70966
ENSMUSG00000030226	0.615136	0.00762339	0.32264	Lmo3	109593
ENSMUSG00000029826	-0.509732	0.00764063	0.32281	Zc3hav1	78781
ENSMUSG00000031665	-0.338434	0.00766321	0.322818	Sall1	58198
ENSMUSG00000038147	-0.455141	0.00767884	0.322818	Cd84	12523
ENSMUSG00000041870	-0.250168	0.00768113	0.322818	Ankrd13a	68420
ENSMUSG00000032741	-0.225835	0.0076937	0.322818	Tpcn1	252972
ENSMUSG00000033777	-0.471255	0.00774296	0.324328	Tlr13	279572
ENSMUSG00000027509	0.135209	0.00778097	0.324856	Rae1	66679
ENSMUSG00000068270	-0.552264	0.00778218	0.324856	Shroom4	208431
ENSMUSG00000020806	-0.95389	0.00783407	0.325026	Rhbdf2	217344
ENSMUSG00000028843	0.30563	0.00787087	0.325026	Sh3bgrl3	73723
ENSMUSG00000056501	0.485951	0.00788013	0.325026	Cebpb	12608
ENSMUSG00000102439	-1.50157	0.00791107	0.325026	Flg	14246
ENSMUSG00000039316	0.624722	0.00791171	0.325026	Rftn1	76438
ENSMUSG00000030560	-0.302526	0.00791742	0.325026	Ctsc	13032
ENSMUSG00000021750	-0.356754	0.00791764	0.325026	Fam107a	268709
ENSMUSG00000100362	-0.339131	0.00791797	0.325026	Gm1833
ENSMUSG00000052085	-0.571557	0.00791844	0.325026	Dock8	76088
ENSMUSG00000015839	-0.409365	0.00791935	0.325026	Nfe2l2	18024
ENSMUSG00000049872	0.346991	0.00799832	0.32675	Calhm5	103511
ENSMUSG00000022390	-0.163666	0.00801499	0.32675	Zc3h7b	20286
ENSMUSG00000024827	-0.314457	0.00801616	0.32675	Gldc	104174
ENSMUSG00000026466	-0.227208	0.00803322	0.32675	Tor1aip1	208263
ENSMUSG00000021263	-0.515024	0.00804053	0.32675	Degs2	70059
ENSMUSG00000034209	0.304128	0.00805452	0.32675	Rasl10a	75668
ENSMUSG00000050069	0.321178	0.00806891	0.32675	Grem2	23893
ENSMUSG00000020635	0.267888	0.0080797	0.32675	Fkbp1b
ENSMUSG00000040010	-0.195098	0.00808177	0.32675	Slc7a5	20539
ENSMUSG00000045275	0.385487	0.00810843	0.327286	Lca5l	385668
ENSMUSG00000067149	0.580256	0.00813236	0.32771	Jchain	16069
ENSMUSG00000062510	0.657147	0.00814718	0.327766	Nsl1	381318
ENSMUSG00000100383	-0.288383	0.00816099	0.327782	Gm28688
ENSMUSG00000036966	0.157586	0.00824254	0.327827	Spryd3	223918
ENSMUSG00000045284	0.208442	0.00824262	0.327827	Dcaf12l1	245404
ENSMUSG00000083907	-0.458702	0.0082608	0.327827	Plk-ps1
ENSMUSG00000028669	0.277423	0.00827404	0.327827	Pithd1	66193
ENSMUSG00000047261	0.438658	0.00829321	0.327827	Gap43	14432
ENSMUSG00000021773	0.442287	0.00830505	0.327827	Comtd1	69156
ENSMUSG00000029810	-0.28602	0.00831582	0.327827	Tmem176b	65963
ENSMUSG00000048307	0.145405	0.00832047	0.327827	Ankrd46	68839
ENSMUSG00000003617	-0.55192	0.00833578	0.327827	Cp	12870
ENSMUSG00000105698	0.673462	0.00834227	0.327827	Gm31881
ENSMUSG00000019820	-0.276695	0.00837253	0.327827	Utrn	22288
ENSMUSG00000026578	0.219796	0.00840545	0.327827	Ccdc181	74895
ENSMUSG00000038295	0.561604	0.00841999	0.327827	Atg9b	213948
ENSMUSG00000024505	0.354223	0.00849206	0.327827	Dtwd2	68857
ENSMUSG00000022780	0.586155	0.008505	0.327827	Meltf	30060
ENSMUSG00000056917	-0.311546	0.00853715	0.327827	Sipa1	20469
ENSMUSG00000086851	0.441199	0.00854444	0.327827	A430108G06Rik	319650
ENSMUSG00000108421	-0.729967	0.00855568	0.327827	Gm44718
ENSMUSG00000085227	0.911679	0.00856337	0.327827	6330418K02Rik	69004
ENSMUSG00000021613	-0.360323	0.00856843	0.327827	Hapln1	12950
ENSMUSG00000036553	-0.545658	0.00857716	0.327827	Sh3tc1	231147
ENSMUSG00000042228	-0.403004	0.00858458	0.327827	Lyn	17096
ENSMUSG00000001383	0.139848	0.00858491	0.327827	Zmat2
ENSMUSG00000033088	-0.429569	0.00861066	0.327827	Triobp	110253
ENSMUSG00000037143	0.745984	0.00861316	0.327827	Cfap61	78774
ENSMUSG00000100615	0.204138	0.00861458	0.327827	Gm5511
ENSMUSG00000038679	-0.333261	0.00861599	0.327827	Trps1	83925
ENSMUSG00000030271	0.299321	0.00861616	0.327827	Ogg1	18294
ENSMUSG00000031112	0.642258	0.00863199	0.327827	Stk26	70415
ENSMUSG00000090449	0.852734	0.00865613	0.327827	Gm17076
ENSMUSG00000030079	0.150092	0.00865901	0.327827	Ruvbl1	56505
ENSMUSG00000058057	-0.363525	0.00866558	0.327827	Mettl7a3	668178
ENSMUSG00000037013	-0.1882	0.00869463	0.327827	Ss18	268996
ENSMUSG00000029675	-0.679265	0.00869899	0.327827	Eln	13717
ENSMUSG00000008734	-0.171112	0.00873157	0.327827	Gprc5b	64297
ENSMUSG00000034573	-0.285562	0.00875075	0.327827	Ptpn13	19249
ENSMUSG00000108348	0.154896	0.00877008	0.327827	Pnma8c	105247240
ENSMUSG00000020277	0.197086	0.00877695	0.327827	Pfkl	18641
ENSMUSG00000022505	-0.238274	0.00878528	0.327827	Emp2
ENSMUSG00000021340	-0.27999	0.0087868	0.327827	Gpld1	14756
ENSMUSG00000041798	0.695875	0.00883192	0.327827	Gck	103988
ENSMUSG00000004626	0.3805	0.00884821	0.327827	Stxbp2	20911
ENSMUSG00000029761	-0.303135	0.00888466	0.327827	Cald1	109624
ENSMUSG00000028955	-0.197918	0.00890373	0.327827	Vamp3	22319
ENSMUSG00000030523	-0.860685	0.00893384	0.327827	Trpm1	17364
ENSMUSG00000040848	-0.270431	0.00895465	0.327827	Sft2d2	108735
ENSMUSG00000115018	-2.02822	0.00896422	0.327827	Ndor1
ENSMUSG00000031380	1.00511	0.00897103	0.327827	Vegfd	14205
ENSMUSG00000056515	-0.203783	0.00900209	0.327827	Rab31	106572
ENSMUSG00000028042	-0.315405	0.00901644	0.327827	Zbtb7b	22724
ENSMUSG00000105489	-0.543139	0.00902109	0.327827	Gm38562
ENSMUSG00000074811	0.310828	0.009038	0.327827	Hps6	20170
ENSMUSG00000026135	-0.233013	0.00904429	0.327827	Zfp142	77264
ENSMUSG00000021007	0.20822	0.00906014	0.327827	Spata7	104871
ENSMUSG00000043614	0.275949	0.00906107	0.327827	Vps37d	194309
ENSMUSG00000071713	-0.824297	0.00906545	0.327827	Csf2rb	12983
ENSMUSG00000025813	-0.397222	0.00908541	0.327827	Homer2	26557
ENSMUSG00000003476	1.02442	0.00911381	0.327827	Crhr2	12922
ENSMUSG00000031639	-0.466051	0.00913319	0.327827	Tlr3	142980
ENSMUSG00000046470	-0.448918	0.00914268	0.327827	Sox18	20672
ENSMUSG00000041777	0.235726	0.00914339	0.327827	Cir1	66935
ENSMUSG00000020782	0.872153	0.00915467	0.327827	Llgl2	217325
ENSMUSG00000060530	0.232989	0.00915525	0.327827	A930017M01Rik	69659
ENSMUSG00000035382	-0.286872	0.00916251	0.327827	Pcsk7	18554
ENSMUSG00000027314	-0.575784	0.00917519	0.327827	Dll4	54485
ENSMUSG00000033970	0.384859	0.00918062	0.327827	Rfc3	69263
ENSMUSG00000033306	-0.406908	0.00919389	0.327827	Lpp	210126
ENSMUSG00000030255	-0.321546	0.00919909	0.327827	Sspn	16651
ENSMUSG00000020019	-0.322927	0.00921149	0.327827	Ntn4	57764
ENSMUSG00000021388	-0.357395	0.00921315	0.327827	Aspn	66695
ENSMUSG00000103186	-1.02976	0.00922663	0.327827	Gm37088
ENSMUSG00000045555	0.79989	0.00922891	0.327827	Mettl24	327747
ENSMUSG00000024426	0.191163	0.00925521	0.327827	Atat1	73242
ENSMUSG00000038058	-0.509656	0.00925802	0.327827	Nod1	107607
ENSMUSG00000084781	-0.500299	0.00927269	0.327827	D930015M05Rik	320507
ENSMUSG00000112368	0.388498	0.00928028	0.327827	Gm49376
ENSMUSG00000005373	-0.315091	0.00928503	0.327827	Mlxipl	58805
ENSMUSG00000109869	1.55652	0.00929323	0.327827	Gm39158
ENSMUSG00000025555	-0.186288	0.00929788	0.327827	Farp1	223254
ENSMUSG00000024654	-0.172849	0.00929986	0.327827	Asrgl1	66514
ENSMUSG00000054728	-0.849837	0.00931529	0.327827	Phactr1	218194
ENSMUSG00000033083	-0.355029	0.00933151	0.327827	Tbc1d4	210789
ENSMUSG00000082809	0.212729	0.00933894	0.327827	Gm14150
ENSMUSG00000111521	-1.58235	0.00934317	0.327827	Gm48529
ENSMUSG00000074872	0.451875	0.00934624	0.327827	Ctxn2	381418
ENSMUSG00000021703	-0.191703	0.0093611	0.327827	Serinc5	218442
ENSMUSG00000071691	0.433281	0.00939499	0.327827	Gm960	381196
ENSMUSG00000057716	-0.30597	0.00940092	0.327827	Tmem178b	434008
ENSMUSG00000034607	0.494155	0.00941189	0.327827	Pof1b	69693
ENSMUSG00000051483	0.623584	0.00941724	0.327827	Cbr1	12408
ENSMUSG00000044786	-0.576066	0.00944508	0.327827	Zfp36
ENSMUSG00000038014	-0.19046	0.00945011	0.327827	Fam120a	218236
ENSMUSG00000052566	0.35093	0.00945677	0.327827	Hook2	170833
ENSMUSG00000114733	-0.367782	0.00946042	0.327827	Gm4815
ENSMUSG00000081552	0.220741	0.00946933	0.327827	Gm12328
ENSMUSG00000105917	0.548479	0.00947297	0.327827	Gm43612
ENSMUSG00000042745	-0.610068	0.00951394	0.327827	Id1	15901
ENSMUSG00000028655	-0.434932	0.00951621	0.327827	Mfsd2a	76574
ENSMUSG00000022091	-0.340782	0.00952611	0.327827	Sorbs3	20410
ENSMUSG00000032125	-0.400882	0.00953353	0.327827	Robo4	74144
ENSMUSG00000081002	-0.538504	0.00954503	0.327827	Gm14240
ENSMUSG00000051335	-0.329377	0.00955658	0.327827	Gfod1
ENSMUSG00000028028	-0.369158	0.00955979	0.327827	Alpk1	71481
ENSMUSG00000024900	-0.3236	0.00956509	0.327827	Cpt1a	12894
ENSMUSG00000034685	0.183227	0.00957168	0.327827	Fam171a2	217219
ENSMUSG00000050050	0.570223	0.00959626	0.328208	Ccdc158	320696
ENSMUSG00000086968	-0.152119	0.00962248	0.328645	4933431E20Rik	329735
ENSMUSG00000070493	0.283536	0.00965502	0.329295	Chchd2	14004
ENSMUSG00000002679	0.239413	0.00969604	0.330233	Med6	69792
ENSMUSG00000020651	0.824191	0.00975221	0.331261	Slc26a4	23985
ENSMUSG00000053390	0.159067	0.00975334	0.331261	Zfp952	240067
ENSMUSG00000070637	-0.620297	0.00979255	0.331661	Srarp	277744
ENSMUSG00000105894	0.615394	0.00981625	0.331661	Gm42710
ENSMUSG00000095457	-0.641419	0.00981821	0.331661	Gvin-ps5
ENSMUSG00000038619	0.141899	0.00982058	0.331661	Ensa	56205
ENSMUSG00000103751	0.754386	0.00983834	0.331661	Gm37283
ENSMUSG00000086837	-0.667294	0.00984661	0.331661	Gm16618	100504291
ENSMUSG00000034664	0.506792	0.00991759	0.331922	Itga2b	16399
ENSMUSG00000117386	0.281302	0.00992338	0.331922	Gm4837
ENSMUSG00000018669	0.207033	0.00994066	0.331922	Cdk5rap3	80280
ENSMUSG00000026087	0.180173	0.00994243	0.331922	Mrpl30	107734
ENSMUSG00000018927	-0.836538	0.00996068	0.331922	Ccl6	20305
ENSMUSG00000101431	-0.313466	0.00996435	0.331922	Gm7901
ENSMUSG00000085779	-0.384396	0.00996713	0.331922	Atcayos
ENSMUSG00000037112	-0.575434	0.00998298	0.331922	Sik2	235344
ENSMUSG00000046062	-0.219681	0.00999082	0.331922	Ppp1r15b	108954
ENSMUSG00000039046	-0.365034	0.00999216	0.331922	Usp6nl	98910
ENSMUSG00000030168	-0.221061	0.0100039	0.331922	Adipor2	68465
ENSMUSG00000058625	0.225485	0.010035	0.33199	Gm17383
ENSMUSG00000040282	0.197545	0.0100425	0.33199	Cdin1	399568
ENSMUSG00000019872	-0.18923	0.0100557	0.33199	Smpdl3a	57319
ENSMUSG00000031647	-0.31633	0.0100632	0.33199	Mfap3l	71306
ENSMUSG00000009566	0.383969	0.0100739	0.33199	Fpgs	14287
ENSMUSG00000095588	0.252394	0.0100899	0.332068	Gm12350
ENSMUSG00000028975	0.174593	0.0101277	0.332866	Pex14
ENSMUSG00000026678	-0.357222	0.0102043	0.334903	Rgs5	19737
ENSMUSG00000067722	0.149274	0.0102355	0.334903	BC003965	214489
ENSMUSG00000003974	-0.304668	0.0102416	0.334903	Grm3	108069
ENSMUSG00000038145	-0.142392	0.0102567	0.334903	Snrk	20623
ENSMUSG00000106664	-0.312632	0.0102583	0.334903	Gm17936
ENSMUSG00000047084	0.259225	0.0103331	0.336471	Ngrn	83485
ENSMUSG00000027500	0.215827	0.0103523	0.336471	Stmn2	20257
ENSMUSG00000000275	-0.383026	0.010357	0.336471	Trim25	217069
ENSMUSG00000068748	-0.34292	0.0103739	0.336471	Ptprz1	19283
ENSMUSG00000043432	0.270661	0.0103863	0.336471	Leng9	243813
ENSMUSG00000028970	-0.464251	0.010389	0.336471	Abcb1b	18669
ENSMUSG00000045912	0.435565	0.0104344	0.337138	C2cd4c	237397
ENSMUSG00000035596	0.112462	0.0104372	0.337138	Mboat7	77582
ENSMUSG00000066151	-0.143493	0.0104584	0.337376	Fkbp15	338355
ENSMUSG00000097007	0.536248	0.0104755	0.337481	4930432B10Rik
ENSMUSG00000043505	-0.869576	0.0104901	0.337509	Gimap5	317757
ENSMUSG00000031409	0.210585	0.0105263	0.338228	Tceal6	66104
ENSMUSG00000034902	-0.533447	0.0105492	0.338418	Pip5k1c	18717
ENSMUSG00000085178	-0.762805	0.01056	0.338418	Kdm6bos
ENSMUSG00000026712	-0.827143	0.0105741	0.338427	Mrc1	17533
ENSMUSG00000045658	0.281719	0.010631	0.338678	Pid1	98496
ENSMUSG00000035585	0.321081	0.0106312	0.338678	Tsen34	66078
ENSMUSG00000016239	-0.519808	0.0106503	0.338678	Lonrf3	74365
ENSMUSG00000032333	0.188019	0.010665	0.338678	Stoml1	69106
ENSMUSG00000026932	-0.251842	0.0106734	0.338678	Nacc2	67991
ENSMUSG00000026281	0.155295	0.0106784	0.338678	Dtymk	21915
ENSMUSG00000022577	0.417848	0.010679	0.338678	Ly6h	23934
ENSMUSG00000046999	0.299117	0.010706	0.339092	1110032F04Rik	68725
ENSMUSG00000036885	-0.260719	0.0107221	0.339157	Arhgef26	622434
ENSMUSG00000039166	0.361537	0.0107434	0.339157	Akap7	432442
ENSMUSG00000017009	-0.277015	0.0107823	0.339157	Sdc4	20971
ENSMUSG00000064317	0.262549	0.0107859	0.339157	Gm10146
ENSMUSG00000044258	-0.415034	0.0107861	0.339157	Ctla2a	13024
ENSMUSG00000081487	-0.722055	0.010812	0.339157	Gm13689
ENSMUSG00000054452	0.445936	0.010816	0.339157	Tle5	14797
ENSMUSG00000097403	1.22453	0.010837	0.339157	9230116N13Rik	320054
ENSMUSG00000010406	0.253248	0.0108448	0.339157	Mrpl52	68836
ENSMUSG00000001240	-0.275774	0.0108575	0.339157	Ramp2	54409
ENSMUSG00000085767	0.332689	0.0108608	0.339157	Gm13563
ENSMUSG00000030304	0.149097	0.0108756	0.339184	Ergic2	67456
ENSMUSG00000111977	0.20779	0.0108947	0.339348	Gm47163
ENSMUSG00000031323	0.285036	0.0109553	0.340424	Dmrtc1a	70887
ENSMUSG00000025889	0.235518	0.0110477	0.340424	Snca	20617
ENSMUSG00000024742	0.216977	0.0110485	0.340424	Fen1	14156
ENSMUSG00000063060	-0.483759	0.0110868	0.340424	Sox7	20680
ENSMUSG00000103898	0.39236	0.0111007	0.340424	Gm30238
ENSMUSG00000018415	-0.15316	0.0111083	0.340424	Gid4	66771
ENSMUSG00000046341	0.279372	0.0111092	0.340424	Gm11223
ENSMUSG00000104719	1.33175	0.01111	0.340424	4933437G19Rik
ENSMUSG00000111656	0.601288	0.0111212	0.340424	Gm47232
ENSMUSG00000090665	-0.282956	0.0111457	0.340424	Gad1-ps
ENSMUSG00000024414	0.351424	0.0111496	0.340424	Mrpl27	94064
ENSMUSG00000087038	0.223855	0.0111551	0.340424	2900079G21Rik	620760
ENSMUSG00000085172	0.20443	0.0111586	0.340424	Gm6542
ENSMUSG00000070471	0.45327	0.0111652	0.340424	Erich6	545527
ENSMUSG00000024533	-0.115112	0.0111664	0.340424	Spire1	68166
ENSMUSG00000102599	1.62932	0.0111743	0.340424	Gm38386
ENSMUSG00000039473	-0.171035	0.0111885	0.340424	Ubn1	170644
ENSMUSG00000026249	-0.124	0.0111937	0.340424	Serpine2	20720
ENSMUSG00000027430	0.235884	0.0111941	0.340424	Dtd1	66044
ENSMUSG00000069132	0.625231	0.0112421	0.340505	Nxph2	18232
ENSMUSG00000037710	0.26348	0.0112601	0.340505	Cisd1	52637
ENSMUSG00000068206	0.11984	0.0112608	0.340505	Pick1	18693
ENSMUSG00000039830	-0.239311	0.0112633	0.340505	Olig2	50913
ENSMUSG00000046854	0.287899	0.0112704	0.340505	Pip5kl1	227733
ENSMUSG00000043388	0.254685	0.0112915	0.340505	Tmem130	243339
ENSMUSG00000104195	0.853198	0.0112944	0.340505	B230377A18Rik
ENSMUSG00000030043	0.880404	0.0113287	0.341117	Tacr1	21336
ENSMUSG00000058571	-0.528231	0.0113649	0.34112	Gpc6	23888
ENSMUSG00000034023	0.624383	0.0113733	0.34112	Fancd2	211651
ENSMUSG00000022280	-0.215825	0.0113834	0.34112	Rnf19a	30945
ENSMUSG00000048170	-0.18272	0.0113846	0.34112	Mcmbp
ENSMUSG00000021540	-0.237801	0.0114151	0.341404	Smad5	17129
ENSMUSG00000017716	0.489374	0.0114221	0.341404	Birc5	11799
ENSMUSG00000034177	-0.358001	0.0114736	0.342525	Rnf43	207742
ENSMUSG00000064202	0.350475	0.0115384	0.343736	Spata6l	381218
ENSMUSG00000051817	0.267742	0.0115423	0.343736	Sox12	20667
ENSMUSG00000027253	-0.362289	0.0115695	0.344127	Lrp4	228357
ENSMUSG00000050567	-0.238012	0.0116089	0.344489	Maml1	103806
ENSMUSG00000024785	0.297442	0.0116099	0.344489	Rcl1	59028
ENSMUSG00000046550	0.224178	0.011643	0.34505	Spin2c	278240
ENSMUSG00000003528	0.196953	0.0116711	0.345416	Slc25a1	13358
ENSMUSG00000033960	-0.285368	0.0116906	0.345416	Jcad	240185
ENSMUSG00000041272	0.55206	0.0116977	0.345416	Tox	252838
ENSMUSG00000019873	-0.262369	0.0117365	0.34547	Reep3	28193
ENSMUSG00000033933	0.145073	0.0117424	0.34547	Vhl
ENSMUSG00000057234	0.317694	0.0117545	0.34547	Mettl15	76894
ENSMUSG00000020077	-0.377736	0.0117562	0.34547	Srgn	19073
ENSMUSG00000024411	-0.388657	0.011788	0.34599	Aqp4	11829
ENSMUSG00000087344	1.41407	0.0118219	0.346568	Gm15627
ENSMUSG00000019899	-0.318839	0.0118412	0.346716	Lama2	16773
ENSMUSG00000086496	-0.234231	0.0118592	0.346829	Gm14204	100045469
ENSMUSG00000067199	0.367401	0.0118915	0.347356	Frat1	14296
ENSMUSG00000027080	0.163965	0.0119212	0.347809	Med19	381379
ENSMUSG00000112795	-0.530527	0.0119495	0.348219	Gm2027
ENSMUSG00000040055	-0.316808	0.0119817	0.348654	Gjb6	14623
ENSMUSG00000037474	0.517161	0.011993	0.348654	Dtl	76843
ENSMUSG00000100596	0.72713	0.012114	0.351049	Gm29502
ENSMUSG00000037820	-0.42548	0.0121166	0.351049	Tgm2	21817
ENSMUSG00000029851	-1.33626	0.0121525	0.351049	Tcaf2	232748
ENSMUSG00000025961	-0.414627	0.0121545	0.351049	4933402D24Rik	74426
ENSMUSG00000045440	0.787881	0.0121701	0.351049	Insm2	56856
ENSMUSG00000047216	-0.384616	0.0121741	0.351049	Cdh19	227485
ENSMUSG00000021986	-0.295812	0.012182	0.351049	Amer2	72125
ENSMUSG00000028007	0.240812	0.0121904	0.351049	Snx7	76561
ENSMUSG00000019027	0.272646	0.012258	0.352479	Dnah1	110084
ENSMUSG00000034158	-0.180621	0.0122807	0.352479	Lrrc58	320184
ENSMUSG00000045962	-0.316431	0.0122987	0.352479	Wnk1	232341
ENSMUSG00000039410	-0.325853	0.0123111	0.352479	Prdm16	70673
ENSMUSG00000045083	-0.318033	0.0123129	0.352479	Lingo2	242384
ENSMUSG00000041679	0.545399	0.0123266	0.352479	Lrrc29	234684
ENSMUSG00000021504	0.181013	0.0123688	0.35327	B4galt7	218271
ENSMUSG00000022488	-0.29006	0.0123969	0.353296	Nckap1l	105855
ENSMUSG00000030282	0.166996	0.0123986	0.353296	Cmas	12764
ENSMUSG00000057098	-0.386642	0.0124267	0.353499	Ebf1	13591
ENSMUSG00000066235	0.196659	0.0124433	0.353499	Pomgnt2	215494
ENSMUSG00000109198	-0.449974	0.0124492	0.353499	D7Bwg0826e
ENSMUSG00000030310	-0.185505	0.0124679	0.35362	Slc6a1	232333
ENSMUSG00000030020	-0.182036	0.0124919	0.353889	Prickle2	243548
ENSMUSG00000032536	-0.234921	0.0125088	0.353957	Trak1	67095
ENSMUSG00000031375	-0.545355	0.0125461	0.354551	Bgn	12111
ENSMUSG00000033701	0.147851	0.0125588	0.354551	Acbd6	72482
ENSMUSG00000024665	-0.194001	0.012586	0.35474	Fads2	56473
ENSMUSG00000059659	0.355503	0.0125946	0.35474	Gm10069	791299
ENSMUSG00000035273	-0.563802	0.0126901	0.356627	Hpse	15442
ENSMUSG00000072235	0.21735	0.0127152	0.356627	Tuba1a	22142
ENSMUSG00000023951	-0.220843	0.0127216	0.356627	Vegfa	22339
ENSMUSG00000107143	0.447768	0.0127488	0.356627	Gm6598
ENSMUSG00000020961	-0.354632	0.0127509	0.356627	Ston2	108800
ENSMUSG00000116041	0.286688	0.0127578	0.356627	Gm20369
ENSMUSG00000038372	0.230972	0.0127765	0.356627	Gmds	218138
ENSMUSG00000060147	0.211871	0.0127855	0.356627	Serpinb6a	20719
ENSMUSG00000031641	0.268934	0.0128052	0.356627	Cbr4	234309
ENSMUSG00000103434	1.05518	0.0128076	0.356627	Gm36993
ENSMUSG00000021928	0.219946	0.0128314	0.356882	Ebpl	68177
ENSMUSG00000082872	0.176687	0.0128629	0.357351	Gm15773
ENSMUSG00000029925	-0.350407	0.0129298	0.358803	Tbxas1	21391
ENSMUSG00000097840	0.640655	0.0129974	0.360038	Gm26756
ENSMUSG00000068120	0.196942	0.0130119	0.360038	Gm10231
ENSMUSG00000006715	1.05265	0.0130186	0.360038	Gmnn	57441
ENSMUSG00000094483	-0.214546	0.0130464	0.36023	Purb	19291
ENSMUSG00000030946	0.296878	0.013055	0.36023	Lhpp	76429
ENSMUSG00000037577	-1.27817	0.0131604	0.362443	Ephx3	71932
ENSMUSG00000026566	-0.21376	0.0131649	0.362443	Mpzl1	68481
ENSMUSG00000024978	-0.411536	0.0132211	0.36358	Gpam	14732
ENSMUSG00000074797	0.209131	0.0132611	0.363969	Itpa	16434
ENSMUSG00000031828	0.293008	0.0132769	0.363969	Klhl36	234796
ENSMUSG00000054716	0.283719	0.0132924	0.363969	Zfp771	244216
ENSMUSG00000042043	0.315162	0.0132964	0.363969	Tbca	21371
ENSMUSG00000056130	-0.648567	0.0133427	0.363969	Ticam2	225471
ENSMUSG00000097156	-0.226398	0.0133622	0.363969	Gm3764
ENSMUSG00000103710	-1.15777	0.0134104	0.363969	D030062O11Rik
ENSMUSG00000075312	-0.462248	0.0134173	0.363969	Gm13597
ENSMUSG00000043155	0.555826	0.0134406	0.363969	Hpdl
ENSMUSG00000044674	-0.349123	0.013443	0.363969	Fzd1	14362
ENSMUSG00000087263	-0.414542	0.0134528	0.363969	Gm15726
ENSMUSG00000031344	0.622983	0.0134565	0.363969	Gabrq	57249
ENSMUSG00000041688	-0.269769	0.0134652	0.363969	Amot	27494
ENSMUSG00000044576	-0.291435	0.0134787	0.363969	Garem2	242915
ENSMUSG00000053510	-0.13322	0.0135202	0.363969	Nrd1
ENSMUSG00000085928	-0.913048	0.013552	0.363969	4933427I22Rik	71235
ENSMUSG00000039960	0.231454	0.013552	0.363969	Rhou	69581
ENSMUSG00000102615	-1.86149	0.0136045	0.363969	Gm37844
ENSMUSG00000042436	0.559302	0.0136096	0.363969	Mfap4	76293
ENSMUSG00000093394	0.533055	0.0136331	0.363969	Gm20621
ENSMUSG00000057406	-0.290492	0.0136473	0.363969	Nsd2	107823
ENSMUSG00000039787	0.328954	0.0136634	0.363969	Cercam	99151
ENSMUSG00000097075	-0.767217	0.0136646	0.363969	Cdiptos	381922
ENSMUSG00000018740	-0.558102	0.0136671	0.363969	Slc25a35	71998
ENSMUSG00000029231	-0.285338	0.0136726	0.363969	Pdgfra	18595
ENSMUSG00000035211	0.74486	0.0136949	0.363969	Xrra1	446101
ENSMUSG00000029602	0.178605	0.0137053	0.363969	Rasal1	19415
ENSMUSG00000092124	2.20386	0.0137372	0.363969	B930094E09Rik
ENSMUSG00000092519	0.81283	0.0137422	0.363969	Actl9	69481
ENSMUSG00000090124	-0.607095	0.013746	0.363969	Ugt1a7c	394432
ENSMUSG00000045636	-0.220715	0.0137499	0.363969	Mtus1	102103
ENSMUSG00000062480	-0.84542	0.0137513	0.363969	Acat3	224530
ENSMUSG00000059923	0.129746	0.0137537	0.363969	Grb2	14784
ENSMUSG00000017667	-0.165615	0.0137712	0.363969	Zfp334	228876
ENSMUSG00000010277	-0.218824	0.0137922	0.363969	2610507B11Rik	72503
ENSMUSG00000111241	0.794575	0.0137943	0.363969	Gm19121
ENSMUSG00000003934	0.703092	0.0138019	0.363969	Efnb3	13643
ENSMUSG00000104415	-0.560342	0.0138139	0.363969	Gm37069
ENSMUSG00000032012	-0.398668	0.0138165	0.363969	Nectin1
ENSMUSG00000063975	-0.556615	0.0138909	0.364631	Slco1a5	108096
ENSMUSG00000027194	-0.137894	0.0139207	0.364631	Ttc17	74569
ENSMUSG00000113668	1.05333	0.0139311	0.364631	Gm47451
ENSMUSG00000025184	0.174435	0.0139423	0.364631	R3hcc1l	52013
ENSMUSG00000078768	0.264414	0.0139448	0.364631	Zfp566	72556
ENSMUSG00000049904	0.313938	0.0139571	0.364631	Tmem17	103765
ENSMUSG00000033590	-0.390646	0.0139622	0.364631	Myo5c	208943
ENSMUSG00000107134	-0.4317	0.0139699	0.364631	Gm42528
ENSMUSG00000116597	0.763467	0.0140023	0.364631	Gm536	224098
ENSMUSG00000043165	0.488333	0.014003	0.364631	Lor	16939
ENSMUSG00000004902	-0.214411	0.014029	0.364631	Slc25a18	71803
ENSMUSG00000020415	0.229947	0.0140314	0.364631	Pttg1	30939
ENSMUSG00000030447	-0.181447	0.0140801	0.364631	Cyfip1	20430
ENSMUSG00000002249	-0.479278	0.014096	0.364631	Tead3	21678
ENSMUSG00000028033	-0.363925	0.0141175	0.364631	Kcnq5	226922
ENSMUSG00000019659	0.310275	0.0141226	0.364631	Ccdc12	72654
ENSMUSG00000031480	-0.327167	0.0141491	0.364631	Thsd1	56229
ENSMUSG00000087651	0.224684	0.0141575	0.364631	1500009L16Rik	69784
ENSMUSG00000017858	0.139375	0.0141594	0.364631	Ift52	245866
ENSMUSG00000108425	-1.01949	0.0141736	0.364631	Gm44706
ENSMUSG00000044502	0.16287	0.0141834	0.364631	Bod1	69556
ENSMUSG00000047507	1.09176	0.0141919	0.364631	Baiap3	545192
ENSMUSG00000073295	0.152351	0.0142561	0.364631	Nudt11	58242
ENSMUSG00000047115	0.962226	0.0142921	0.364631	Fam221a	231946
ENSMUSG00000030086	0.226889	0.0143149	0.364631	Chchd6	66098
ENSMUSG00000019923	0.201134	0.0143155	0.364631	Zwint	52696
ENSMUSG00000034402	-0.816423	0.0143315	0.364631	Kcnh5	238271
ENSMUSG00000027569	0.192632	0.0143465	0.364631	Mrgbp
ENSMUSG00000005621	-0.194765	0.0143526	0.364631	Zfp592	233410
ENSMUSG00000059447	-0.269698	0.0143629	0.364631	Hadhb	231086
ENSMUSG00000102571	0.689226	0.0143688	0.364631	Gm37967
ENSMUSG00000113959	0.644715	0.0143876	0.364631	Gm46339
ENSMUSG00000058317	0.179344	0.0143912	0.364631	Ube2e2	218793
ENSMUSG00000035725	-0.232882	0.0143924	0.364631	Prkx	19108
ENSMUSG00000103310	1.47765	0.0143926	0.364631	Pcdha12	192164
ENSMUSG00000032959	0.306932	0.0144156	0.364631	Pebp1	23980
ENSMUSG00000104641	0.427957	0.0144226	0.364631	Gm43290
ENSMUSG00000041046	0.508854	0.0144238	0.364631	Ramp3	56089
ENSMUSG00000024565	-0.367365	0.0144446	0.364631	Sall3	20689
ENSMUSG00000028692	0.212158	0.014458	0.364631	Akr1a1	58810
ENSMUSG00000090698	-0.685059	0.0144719	0.364631	Apold1	381823
ENSMUSG00000032174	0.173408	0.0144753	0.364631	Icam5	15898
ENSMUSG00000032615	0.174906	0.014504	0.364631	Nt5m	103850
ENSMUSG00000045763	0.176174	0.0145092	0.364631	Basp1	70350
ENSMUSG00000045318	0.18249	0.0145136	0.364631	Adra2c	11553
ENSMUSG00000036461	-0.35944	0.0145287	0.364636	Elf1	13709
ENSMUSG00000106746	0.286749	0.0145578	0.364766	2900064F13Rik
ENSMUSG00000005732	0.325357	0.0145777	0.364766	Ranbp1	19385
ENSMUSG00000102258	-0.995843	0.0145787	0.364766	Gm38257
ENSMUSG00000110656	0.309309	0.0146999	0.367046	Gm20735
ENSMUSG00000015981	0.218567	0.0147168	0.367094	Stk32c	57740
ENSMUSG00000078429	-0.634257	0.0147782	0.367406	Ctdsp2	52468
ENSMUSG00000029359	0.231868	0.0147878	0.367406	Tesc
ENSMUSG00000035504	0.2022	0.0147973	0.367406	Reep6	70335
ENSMUSG00000037242	-0.382988	0.0148334	0.367406	Clic4	29876
ENSMUSG00000031774	0.158246	0.0148489	0.367406	Psme3ip1	102122
ENSMUSG00000037736	-0.344688	0.0148573	0.367406	Limch1	77569
ENSMUSG00000005447	0.319158	0.014858	0.367406	Pafah1b3	18476
ENSMUSG00000029203	0.450507	0.0148754	0.367406	Ube2k	53323
ENSMUSG00000006335	0.336642	0.0148798	0.367406	Tfpt	69714
ENSMUSG00000055866	-0.557274	0.0149437	0.367505	Per2	18627
ENSMUSG00000064289	-0.177401	0.0149617	0.367505	Tank	21353
ENSMUSG00000108126	0.399475	0.014971	0.367505	Gm43909
ENSMUSG00000113326	-1.29883	0.0149922	0.367505	Gm47586
ENSMUSG00000029999	-0.198343	0.0150169	0.367505	Tgfa	21802
ENSMUSG00000022518	-2.02839	0.0150734	0.367505	4930562C15Rik	78809
ENSMUSG00000005553	1.25229	0.0150859	0.367505	Atp4a	11944
ENSMUSG00000107666	2.60281	0.0150872	0.367505	4933406J09Rik	102639979
ENSMUSG00000015243	-0.392276	0.0151029	0.367505	Abca1	11303
ENSMUSG00000078816	0.185229	0.0151169	0.367505	Prkcg	18752
ENSMUSG00000057982	-0.354624	0.0151296	0.367505	Zfp809	235047
ENSMUSG00000043969	-0.281025	0.0151336	0.367505	Emx2	13797
ENSMUSG00000024778	-0.636708	0.015158	0.367505	Fas	14102
ENSMUSG00000044197	-0.277222	0.0151836	0.367505	Gpr146	80290
ENSMUSG00000028273	-0.310679	0.015206	0.367505	Pdlim5	56376
ENSMUSG00000104199	-0.661868	0.015212	0.367505	4930420N18Rik
ENSMUSG00000002847	-1.13156	0.015231	0.367505	Pla1a	85031
ENSMUSG00000002661	0.253121	0.01524	0.367505	Alkbh7	66400
ENSMUSG00000034459	-0.560291	0.0152795	0.367505	Ifit1	15957
ENSMUSG00000021025	-0.272625	0.0152854	0.367505	Nfkbia	18035
ENSMUSG00000032301	0.141465	0.0152892	0.367505	Psma4	26441
ENSMUSG00000020614	-0.363469	0.0152898	0.367505	Fam20a	208659
ENSMUSG00000031458	0.219744	0.0153092	0.367505	Coprs	66423
ENSMUSG00000041415	-0.377015	0.0153284	0.367505	Dicer1	192119
ENSMUSG00000058267	0.245615	0.0153294	0.367505	Mrps14	64659
ENSMUSG00000025197	0.744364	0.0153468	0.367505	Cyp2c23	226143
ENSMUSG00000037172	-0.223694	0.0153761	0.367505	Dennd11
ENSMUSG00000002083	0.475686	0.0153812	0.367505	Bbc3	170770
ENSMUSG00000082896	0.150503	0.0153856	0.367505	Gm5844
ENSMUSG00000021794	-0.129933	0.0153996	0.367505	Glud1	14661
ENSMUSG00000021476	0.299774	0.0154012	0.367505	Habp4	56541
ENSMUSG00000116089	0.285118	0.0154076	0.367505	Gm7859
ENSMUSG00000022912	-0.306196	0.0154111	0.367505	Pros1	19128
ENSMUSG00000036948	0.155491	0.0154305	0.367505	Trappc14	231807
ENSMUSG00000081643	0.197144	0.0154605	0.367505	Gm11605
ENSMUSG00000069678	0.240217	0.0154629	0.367505	Pcgf1	69837
ENSMUSG00000050312	0.176773	0.0154703	0.367505	Nsun3	106338
ENSMUSG00000042650	-0.16394	0.0154774	0.367505	Alkbh5	268420
ENSMUSG00000103649	0.421213	0.0154777	0.367505	Gm37768
ENSMUSG00000075268	0.194457	0.0154977	0.367505	Gm10819
ENSMUSG00000074890	0.386127	0.0155068	0.367505	Lcmt2	329504
ENSMUSG00000022678	-0.278326	0.0155853	0.367505	Nde1	67203
ENSMUSG00000031906	-0.161217	0.015588	0.367505	Smpd3	58994
ENSMUSG00000044949	-0.347258	0.015592	0.367505	Ubtd2	327900
ENSMUSG00000109829	0.324767	0.0156124	0.367505	Gm45605
ENSMUSG00000032456	0.431505	0.0156532	0.367505	Nmnat3	74080
ENSMUSG00000026399	0.365178	0.0156573	0.367505	Cd55	13136
ENSMUSG00000111465	0.399845	0.0156618	0.367505	Gm47113
ENSMUSG00000034121	0.33468	0.0156764	0.367505	Mks1	380718
ENSMUSG00000001995	-0.338588	0.0156869	0.367505	Sipa1l2	244668
ENSMUSG00000020477	0.301258	0.0156983	0.367505	Mrps24	64660
ENSMUSG00000107502	-0.31075	0.0156998	0.367505	Gm44065
ENSMUSG00000097613	0.561508	0.0157197	0.367505	Gm17597	100504312
ENSMUSG00000034463	-0.291062	0.0157232	0.367505	Scara3	219151
ENSMUSG00000002365	-0.242653	0.0157323	0.367505	Snx9	66616
ENSMUSG00000029561	-0.410265	0.0157546	0.367505	Oasl2	23962
ENSMUSG00000035868	0.212284	0.0157553	0.367505	Zfp983	73229
ENSMUSG00000025436	0.240819	0.0157567	0.367505	Atp23	68876
ENSMUSG00000001034	0.211595	0.0158069	0.368203	Mapk7	23939
ENSMUSG00000022148	-0.340083	0.0158199	0.368203	Fyb	23880
ENSMUSG00000063200	0.130362	0.0158438	0.368203	Nol7	70078
ENSMUSG00000085565	-0.472182	0.0158626	0.368203	Gm15721
ENSMUSG00000105345	0.224911	0.0158898	0.368203	BC030343
ENSMUSG00000063253	0.19353	0.0159128	0.368203	Scoc	56367
ENSMUSG00000023015	0.228024	0.0159305	0.368203	Racgap1	26934
ENSMUSG00000022443	-0.318795	0.0159472	0.368203	Myh9	17886
ENSMUSG00000081984	0.67423	0.0159477	0.368203	Dnajb3	15504
ENSMUSG00000062949	-0.260867	0.0159505	0.368203	Atp11c	320940
ENSMUSG00000017765	-0.339551	0.0159525	0.368203	Slc12a4	20498
ENSMUSG00000055148	-0.80671	0.0160097	0.368556	Klf2	16598
ENSMUSG00000033237	-0.197944	0.0160257	0.368556	Arid2	77044
ENSMUSG00000002731	0.25409	0.0160444	0.368556	Prkra	23992
ENSMUSG00000001053	0.460803	0.0160554	0.368556	N4bp3	212706
ENSMUSG00000059810	-0.246024	0.016058	0.368556	Rgs3	50780
ENSMUSG00000022565	0.625382	0.0160623	0.368556	Plec	18810
ENSMUSG00000051232	0.228874	0.0160768	0.368556	Tmem199	195040
ENSMUSG00000072324	0.278103	0.0160885	0.368556	Gm8420
ENSMUSG00000022187	-1.24821	0.016116	0.36884	Gm5546
ENSMUSG00000030249	-0.515166	0.0161584	0.369196	Abcc9	20928
ENSMUSG00000026831	0.306622	0.0161622	0.369196	1700007K13Rik	69327
ENSMUSG00000036446	-0.779087	0.0161851	0.369196	Lum	17022
ENSMUSG00000106364	-1.06617	0.016192	0.369196	Gm42994
ENSMUSG00000032463	0.178874	0.016223	0.369536	Faim	23873
ENSMUSG00000032400	0.458823	0.0162372	0.369536	Zwilch	68014
ENSMUSG00000100212	-0.87178	0.0162653	0.36983	Gm5522
ENSMUSG00000066150	-0.179148	0.0162965	0.370195	Slc31a1	20529
ENSMUSG00000099858	0.309631	0.0163166	0.370309	Gm6652
ENSMUSG00000078348	0.242296	0.016357	0.370881	Sf3b5	66125
ENSMUSG00000029919	-0.385717	0.0163832	0.370919	Hpgds	54486
ENSMUSG00000079018	-0.542007	0.0163913	0.370919	Ly6c1	17067
ENSMUSG00000025529	0.202839	0.0164043	0.370919	Zfp711	245595
ENSMUSG00000099227	-0.444068	0.0164224	0.370986	Mir8114	102466257
ENSMUSG00000036915	-0.397339	0.0165278	0.373021	Kirrel2	243911
ENSMUSG00000022122	-0.244832	0.0165866	0.373064	Ednrb	13618
ENSMUSG00000062683	0.181416	0.0165933	0.373064	Atp5g2	67942
ENSMUSG00000021314	0.151032	0.0166237	0.373064	Amph	218038
ENSMUSG00000026728	-0.557411	0.0166247	0.373064	Vim	22352
ENSMUSG00000051041	-0.349562	0.0166254	0.373064	Olfml1	244198
ENSMUSG00000092746	2.44852	0.0166412	0.373064	Rn7s6
ENSMUSG00000085971	-0.403367	0.0166521	0.373064	Gm15411
ENSMUSG00000114603	0.278805	0.0166941	0.373064	Gm17938
ENSMUSG00000049489	0.32372	0.016699	0.373064	Ccnq	69109
ENSMUSG00000081783	0.211293	0.0167071	0.373064	Gm15599
ENSMUSG00000021823	-0.392915	0.0167128	0.373064	Vcl	22330
ENSMUSG00000021318	-0.393779	0.016733	0.373064	Gli3	14634
ENSMUSG00000064284	0.273454	0.0167406	0.373064	Cdpf1	72355
ENSMUSG00000015647	-0.251424	0.0167883	0.373064	Lama5	16776
ENSMUSG00000035953	0.243916	0.016795	0.373064	Pip4p1	219024
ENSMUSG00000031027	1.21358	0.0168027	0.373064	Stk33	117229
ENSMUSG00000039068	-0.434583	0.0168086	0.373064	Zzz3	108946
ENSMUSG00000097350	0.317142	0.0168156	0.373064	4732491K20Rik	224523
ENSMUSG00000016028	-0.595286	0.0168283	0.373064	Celsr1	12614
ENSMUSG00000039929	-0.217564	0.0168492	0.373064	Urb1	207932
ENSMUSG00000024211	0.299446	0.0168632	0.373064	Grm8	14823
ENSMUSG00000041977	-0.22808	0.0168658	0.373064	Arhgef11	213498
ENSMUSG00000090129	-0.546753	0.0169308	0.374163	Olfr287	634104
ENSMUSG00000105711	0.914825	0.0170508	0.375649	Gm42598
ENSMUSG00000103793	-0.338109	0.017054	0.375649	Pcdhga6	93714
ENSMUSG00000029725	0.295791	0.0171113	0.375649	Ppp1r35	69871
ENSMUSG00000020893	-0.612652	0.0171205	0.375649	Per1	18626
ENSMUSG00000038543	-0.474513	0.0171295	0.375649	BC028528	229600
ENSMUSG00000006205	-0.189694	0.0171309	0.375649	Htra1	56213
ENSMUSG00000108808	-0.494948	0.0171338	0.375649	Gm45204
ENSMUSG00000116617	-0.583536	0.0171505	0.375649	Gm49767
ENSMUSG00000082362	0.688709	0.0171525	0.375649	Gm5187
ENSMUSG00000080720	-0.847617	0.0172667	0.375649	Gm16077
ENSMUSG00000037740	0.147021	0.0172671	0.375649	Mrps26	99045
ENSMUSG00000034755	-0.542804	0.0172771	0.375649	Pcdh11x	245578
ENSMUSG00000006498	-0.221079	0.0172834	0.375649	Ptbp1	19205
ENSMUSG00000017756	-0.571799	0.0173047	0.375649	Slc12a7	20499
ENSMUSG00000029673	-0.362011	0.0173149	0.375649	Auts2	319974
ENSMUSG00000056904	0.198244	0.0173166	0.375649	Gm5620
ENSMUSG00000060657	-0.201028	0.0173197	0.375649	Marf1	223989
ENSMUSG00000038607	0.161195	0.0173204	0.375649	Gng10	14700
ENSMUSG00000045746	0.381515	0.0173245	0.375649	B230317F23Rik
ENSMUSG00000040540	-0.342182	0.0173431	0.375649	Ctdsp2-ps
ENSMUSG00000033107	-0.895289	0.0173436	0.375649	Rnf125	67664
ENSMUSG00000028636	0.357679	0.0173517	0.375649	Ppcs	106564
ENSMUSG00000003436	0.521487	0.0173712	0.375649	Dll3	13389
ENSMUSG00000068184	0.199179	0.0173772	0.375649	Ndufaf2	75597
ENSMUSG00000030087	-0.2448	0.0173826	0.375649	Klf15	66277
ENSMUSG00000018589	0.915278	0.0174076	0.375857	Glra2	237213
ENSMUSG00000041035	0.169537	0.0174369	0.376156	DPCD	226162
ENSMUSG00000020432	-0.288269	0.0174556	0.376227	Tcn2	21452
ENSMUSG00000026365	-0.666926	0.0174833	0.376492	Cfh	12628
ENSMUSG00000015053	-0.514883	0.0175156	0.376855	Gata2	14461
ENSMUSG00000036091	0.7024	0.0175497	0.377118	Hyal3	109685
ENSMUSG00000021758	0.393582	0.0175911	0.377118	Ddx4	13206
ENSMUSG00000029428	0.168049	0.0176139	0.377118	Stx2	13852
ENSMUSG00000050623	-0.343066	0.0176251	0.377118	Catsperz	67077
ENSMUSG00000114584	-0.321337	0.0176495	0.377118	Gm47694
ENSMUSG00000025612	-0.207671	0.0176647	0.377118	Bach1	12013
ENSMUSG00000001707	0.247031	0.0176811	0.377118	Eef1e1	66143
ENSMUSG00000021876	-0.204771	0.0176818	0.377118	Rnase4	58809
ENSMUSG00000082132	0.70588	0.0176841	0.377118	Gm13541
ENSMUSG00000048292	0.813425	0.0176865	0.377118	Olfr1417	258938
ENSMUSG00000067063	-1.19714	0.0176977	0.377118	Mif-ps9
ENSMUSG00000029551	0.29653	0.0177563	0.377549	Psmg3	66506
ENSMUSG00000038521	-0.546673	0.0177617	0.377549	C1s1	50908
ENSMUSG00000038510	0.225205	0.0177729	0.377549	Rpf2	67239
ENSMUSG00000089832	-0.29815	0.0177797	0.377549	Shkbp1	192192
ENSMUSG00000001435	-0.440929	0.0178206	0.378087	Col18a1	12822
ENSMUSG00000026672	0.207711	0.0178523	0.378431	Optn	71648
ENSMUSG00000025608	-0.431821	0.0178823	0.378672	Podxl	27205
ENSMUSG00000072704	0.117762	0.0179075	0.378672	Smim10l1	381820
ENSMUSG00000053641	-0.218169	0.0179101	0.378672	Dennd4a	102442
ENSMUSG00000053453	0.172818	0.0179265	0.378689	Thoc7	66231
ENSMUSG00000025066	0.146021	0.0179873	0.378796	Sfr1	67788
ENSMUSG00000031595	-0.666996	0.0179974	0.378796	Pdgfrl	68797
ENSMUSG00000003316	-0.377239	0.0180703	0.378796	Glg1
ENSMUSG00000035759	0.274402	0.0180772	0.378796	Bbs10	71769
ENSMUSG00000103735	-0.311367	0.0181006	0.378796	Gm38317
ENSMUSG00000004791	0.504891	0.0181246	0.378796	Pgf	18654
ENSMUSG00000032796	-0.972867	0.0181328	0.378796	Lama1	16772
ENSMUSG00000020167	-0.135944	0.0181395	0.378796	Tcf3	21423
ENSMUSG00000027540	-0.247028	0.0181496	0.378796	Ptpn1	19246
ENSMUSG00000112575	0.901997	0.0181874	0.378796	Gm31849
ENSMUSG00000021668	-0.168884	0.0181907	0.378796	Polk	27015
ENSMUSG00000020623	-0.258323	0.0182363	0.378796	Map2k6	26399
ENSMUSG00000031950	0.180023	0.0182404	0.378796	Gabarapl2	93739
ENSMUSG00000070858	0.388444	0.0182487	0.378796	Gm1673	381633
ENSMUSG00000103663	-0.738781	0.0182653	0.378796	2900037B21Rik
ENSMUSG00000031328	-0.215515	0.0182724	0.378796	Flna	192176
ENSMUSG00000010175	-0.261953	0.0183098	0.378796	Prox1	19130
ENSMUSG00000085408	0.193594	0.0183286	0.378796	C530005A16Rik	654318
ENSMUSG00000026988	0.203241	0.0183436	0.378796	Wdsub1	72137
ENSMUSG00000107327	0.505229	0.0183474	0.378796	Gm7478
ENSMUSG00000033585	0.362916	0.0183578	0.378796	Ndn	17984
ENSMUSG00000081896	0.290339	0.0183769	0.378796	Gm5389
ENSMUSG00000030787	-0.856483	0.0183931	0.378796	Lyve1	114332
ENSMUSG00000031790	-0.300493	0.0184026	0.378796	Mmp15	17388
ENSMUSG00000084998	-0.390828	0.0184207	0.378796	Gm16279
ENSMUSG00000022217	0.228737	0.0184633	0.378796	Emc9	85308
ENSMUSG00000112926	0.248897	0.018477	0.378796	Gm7172
ENSMUSG00000020902	-0.287317	0.0184791	0.378796	Ntn1	18208
ENSMUSG00000016179	-0.332097	0.0184897	0.378796	Camk1g	215303
ENSMUSG00000104843	0.213032	0.0185079	0.378796	Gm5308
ENSMUSG00000097725	-1.4261	0.0185244	0.378796	4930593A02Rik	71301
ENSMUSG00000048965	0.246151	0.0185259	0.378796	Mrgpre	244238
ENSMUSG00000028233	0.130581	0.0185379	0.378796	Tgs1	116940
ENSMUSG00000020105	-0.778148	0.0185439	0.378796	Lrig3	320398
ENSMUSG00000054099	0.199022	0.0185529	0.378796	Slc25a40	319653
ENSMUSG00000060429	-0.275627	0.0185544	0.378796	Sntb1	20649
ENSMUSG00000060992	0.162232	0.0185607	0.378796	Copz1	56447
ENSMUSG00000009614	-0.248174	0.0185653	0.378796	Sardh	192166
ENSMUSG00000069089	-0.212163	0.0185705	0.378796	Cdk7
ENSMUSG00000089791	-0.23985	0.0185763	0.378796	Gm3555
ENSMUSG00000021366	-0.234288	0.018597	0.378796	Hivep1	110521
ENSMUSG00000048779	-0.363029	0.0185985	0.378796	P2ry6	233571
ENSMUSG00000054280	-0.356145	0.0186318	0.379036	Prr14l	215476
ENSMUSG00000020528	0.176119	0.018644	0.379036	Prpsap2	212627
ENSMUSG00000051062	0.299557	0.0186569	0.379036	Fbll1	237730
ENSMUSG00000028978	-0.36936	0.0187075	0.37957	Nos3	18127
ENSMUSG00000060802	-0.190919	0.0187563	0.37957	B2m	12010
ENSMUSG00000047495	-0.263946	0.018759	0.37957	Dlgap2	244310
ENSMUSG00000024042	-0.999574	0.0187725	0.37957	Sik1	17691
ENSMUSG00000063687	-0.316714	0.0187892	0.37957	Pcdhb5	93876
ENSMUSG00000027508	-0.206619	0.0187912	0.37957	Pag1	94212
ENSMUSG00000026277	0.124073	0.018796	0.37957	Stk25	59041
ENSMUSG00000024427	-0.651181	0.0188217	0.37957	Spry4	24066
ENSMUSG00000054196	0.287561	0.0188361	0.37957	Cthrc1	68588
ENSMUSG00000034751	-0.216121	0.0188386	0.37957	Mast4	328329
ENSMUSG00000071714	-0.468107	0.018881	0.379628	Csf2rb2	12984
ENSMUSG00000114924	1.83688	0.0188843	0.379628	Gm38408
ENSMUSG00000068196	-0.502244	0.0188966	0.379628	Col8a1	12837
ENSMUSG00000003779	-0.829351	0.0189037	0.379628	Kif20a	19348
ENSMUSG00000055435	-0.277107	0.0189257	0.379661	Maf	17132
ENSMUSG00000020190	-0.229593	0.0189377	0.379661	Mknk2	17347
ENSMUSG00000099881	0.219873	0.0189519	0.379661	2810013P06Rik	100503178
ENSMUSG00000070880	-0.178786	0.018993	0.379697	Gad1	14415
ENSMUSG00000038623	-0.22839	0.0190152	0.379697	Tm6sf1	107769
ENSMUSG00000033059	-0.143173	0.0190159	0.379697	Pygb	110078
ENSMUSG00000075334	1.1083	0.0190159	0.379697	Rprm	67874
ENSMUSG00000066724	0.189071	0.0190806	0.380492	Gm10175
ENSMUSG00000040260	-0.26104	0.0190869	0.380492	Daam2	76441
ENSMUSG00000030536	-0.221786	0.0191133	0.380706	Iqgap1	29875
ENSMUSG00000053442	0.74362	0.0191744	0.38131	4930597O21Rik
ENSMUSG00000031565	-0.21667	0.0191748	0.38131	Fgfr1	14182
ENSMUSG00000117220	0.687615	0.0192308	0.381767	Gm49932
ENSMUSG00000002603	-0.229729	0.0192726	0.381767	Tgfb1	21803
ENSMUSG00000024381	0.154261	0.01933	0.381767	Bin1	30948
ENSMUSG00000116165	1.34981	0.0193378	0.381767	Pdxp	57028
ENSMUSG00000029563	0.936573	0.019338	0.381767	Foxp2	114142
ENSMUSG00000025745	-0.11371	0.0193575	0.381767	Hadha	97212
ENSMUSG00000001870	-0.284684	0.019387	0.381767	Ltbp1	268977
ENSMUSG00000087403	0.212817	0.0194091	0.381767	Kantr
ENSMUSG00000033966	0.25044	0.0194164	0.381767	Cdkl4	381113
ENSMUSG00000035283	-0.297651	0.0194202	0.381767	Adrb1	11554
ENSMUSG00000007836	0.167869	0.0194482	0.381767	Hnrnpa0	77134
ENSMUSG00000027371	0.288654	0.0194566	0.381767	Fahd2a	68126
ENSMUSG00000032297	0.366383	0.0194643	0.381767	Celf6	76183
ENSMUSG00000032112	0.230894	0.0195063	0.381767	Trappc4	60409
ENSMUSG00000037999	-0.200211	0.0195658	0.381767	Arap2	212285
ENSMUSG00000097536	-0.424359	0.0195667	0.381767	2610037D02Rik
ENSMUSG00000109051	0.65975	0.0195927	0.381767	Gm44913
ENSMUSG00000032299	0.177513	0.0196123	0.381767	Commd4	66199
ENSMUSG00000079043	-0.331207	0.0196236	0.381767	Fastkd5	380601
ENSMUSG00000097960	-0.452057	0.0196586	0.381767	A330074K22Rik	434353
ENSMUSG00000041915	-0.171346	0.0196843	0.381767	Ammecr1l	225339
ENSMUSG00000109841	1.13534	0.0196959	0.381767	E330011O21Rik	100503619
ENSMUSG00000091639	0.197121	0.0197605	0.381767	Gm3756
ENSMUSG00000086725	0.256329	0.0197626	0.381767	A630052C17Rik
ENSMUSG00000101097	-0.573848	0.0197805	0.381767	Gm6679
ENSMUSG00000029994	-0.521114	0.0197928	0.381767	Anxa4	11746
ENSMUSG00000075271	0.224823	0.019824	0.381767	Ttc30a1	78802
ENSMUSG00000040432	-1.13804	0.0198417	0.381767	Ltb4r2	57260
ENSMUSG00000071757	-0.272487	0.0198418	0.381767	Zhx2	387609
ENSMUSG00000028164	-0.172389	0.0198448	0.381767	Manba	110173
ENSMUSG00000024039	-0.16474	0.0198723	0.381767	Cbs	12411
ENSMUSG00000097413	0.926744	0.0198918	0.381767	A830052D11Rik
ENSMUSG00000046573	0.155378	0.019896	0.381767	Lyrm4	380840
ENSMUSG00000052374	0.265861	0.0199049	0.381767	Actn2	11472
ENSMUSG00000002732	-0.323995	0.0199082	0.381767	Fkbp7	14231
ENSMUSG00000097433	0.182761	0.0199444	0.381767	Gm26781
ENSMUSG00000034024	0.150878	0.0199476	0.381767	Cct2
ENSMUSG00000054676	0.177861	0.0199507	0.381767	1600014C10Rik	72244
ENSMUSG00000062127	-0.242297	0.0199706	0.381767	Cttnbp2nl	80281
ENSMUSG00000026766	0.157028	0.0199727	0.381767	Mmadhc	109129
ENSMUSG00000028863	0.722266	0.0199781	0.381767	Meaf6	70088
ENSMUSG00000009291	0.975816	0.0199948	0.381767	Pttg1ip	108705
ENSMUSG00000035877	-0.198735	0.0199994	0.381767	Zhx3	320799
ENSMUSG00000114041	0.473381	0.0200032	0.381767	Gm9269
ENSMUSG00000036111	0.450357	0.0200567	0.381767	Lmo1	109594
ENSMUSG00000023008	-0.246068	0.0200652	0.381767	Fmnl3	22379
ENSMUSG00000036534	0.132756	0.0200886	0.381767	Slc38a7	234595
ENSMUSG00000053646	-0.243517	0.0200915	0.381767	Plxnb1	235611
ENSMUSG00000045027	0.854239	0.0200966	0.381767	Prss22	70835
ENSMUSG00000116009	-0.543519	0.0201079	0.381767	Gm49503
ENSMUSG00000100600	0.371431	0.0201088	0.381767	A230077H06Rik	320210
ENSMUSG00000032278	-0.515041	0.0201124	0.381767	Paqr5	74090
ENSMUSG00000030905	0.562746	0.0201134	0.381767	Crym	12971
ENSMUSG00000020399	-0.25891	0.0201205	0.381767	Havcr2	171285
ENSMUSG00000022026	0.690393	0.020121	0.381767	Olfm4	380924
ENSMUSG00000043207	-0.156123	0.0201243	0.381767	Zmpste24	230709
ENSMUSG00000104966	-0.843728	0.0201358	0.381767	Gm43273
ENSMUSG00000023034	-0.734916	0.0201559	0.381852	Nr4a1	15370
ENSMUSG00000005397	-0.613736	0.0201925	0.382249	Nid1	18073
ENSMUSG00000005803	-0.400661	0.0202369	0.382272	Sqor	59010
ENSMUSG00000027327	0.260245	0.0202375	0.382272	1700037H04Rik	67326
ENSMUSG00000030188	0.332813	0.0202425	0.382272	Magohb	66441
ENSMUSG00000025370	0.456077	0.0202563	0.382272	Cdh9	12565
ENSMUSG00000026676	0.583136	0.0203132	0.382943	Ccdc3	74186
ENSMUSG00000067860	-0.259155	0.0203546	0.382943	Zic3	22773
ENSMUSG00000074874	-0.620177	0.0203634	0.382943	Ctla2b	13025
ENSMUSG00000046058	0.186522	0.0203645	0.382943	Eid2	386655
ENSMUSG00000029592	0.129879	0.0204041	0.382943	Usp30	100756
ENSMUSG00000069962	0.261712	0.0204066	0.382943	Gm5356
ENSMUSG00000071226	-0.313961	0.020408	0.382943	Cecr2	330409
ENSMUSG00000025933	0.148479	0.0204174	0.382943	Tmem14a	75712
ENSMUSG00000031150	0.19659	0.020495	0.384102	Ccdc120	54648
ENSMUSG00000049516	-0.205667	0.0205261	0.384102	Spty2d1	101685
ENSMUSG00000032085	-0.65271	0.0205361	0.384102	Tagln	21345
ENSMUSG00000023004	0.174538	0.0205511	0.384102	Tuba1b	22143
ENSMUSG00000026383	-0.23116	0.0205578	0.384102	Epb41l5	226352
ENSMUSG00000097440	-0.22311	0.0205915	0.384197	Gm6277
ENSMUSG00000016624	-0.597856	0.0206024	0.384197	Phf21b	271305
ENSMUSG00000091811	0.191799	0.0206276	0.384197	Inafm1	66300
ENSMUSG00000108353	-0.752266	0.0206336	0.384197	Gm45205
ENSMUSG00000026787	-0.173573	0.0206575	0.384197	Gad2	14417
ENSMUSG00000033849	0.455809	0.0206617	0.384197	B3galt2	26878
ENSMUSG00000024761	0.263663	0.020673	0.384197	Gm16437
ENSMUSG00000050534	-1.0972	0.0207531	0.385392	Htr5b	15564
ENSMUSG00000057409	0.310497	0.0207862	0.385421	Zfp53	24132
ENSMUSG00000061650	0.161661	0.0208124	0.385421	Med9	192191
ENSMUSG00000005087	0.599758	0.0208141	0.385421	Cd44	12505
ENSMUSG00000023150	-0.162144	0.0208532	0.385596	Ivns1abp	117198
ENSMUSG00000086889	0.565318	0.0208588	0.385596	Phf2os1
ENSMUSG00000027087	-0.276019	0.0208843	0.385776	Itgav	16410
ENSMUSG00000055633	0.187651	0.0209452	0.38646	Zfp580	68992
ENSMUSG00000009739	-0.229485	0.020954	0.38646	Pou6f1	19009
ENSMUSG00000034258	-0.437427	0.0209727	0.38646	Flvcr2	217721
ENSMUSG00000020098	0.521238	0.0210026	0.38646	Pcbd1	13180
ENSMUSG00000061740	-0.204903	0.0210127	0.38646	Cyp2d22	56448
ENSMUSG00000037984	0.264121	0.0210163	0.38646	Neurod6	11922
ENSMUSG00000001942	-0.217898	0.0210578	0.38693	Siae	22619
ENSMUSG00000027455	0.133587	0.0210951	0.386942	Nsfl1c	386649
ENSMUSG00000102976	1.74657	0.021111	0.386942	Zc3h11a	70579
ENSMUSG00000024570	0.174289	0.0211217	0.386942	Rbfa	68731
ENSMUSG00000029406	-0.205542	0.0211274	0.386942	Pitpnm2	19679
ENSMUSG00000021466	-0.279631	0.0211426	0.386942	Ptch1	19206
ENSMUSG00000051251	0.59309	0.0211534	0.386942	Nhlh1	18071
ENSMUSG00000034205	-0.865464	0.0212215	0.387059	Loxl2	94352
ENSMUSG00000057176	0.321027	0.0212312	0.387059	Ccdc189	233899
ENSMUSG00000055612	-0.636078	0.0212328	0.387059	Cdca7	66953
ENSMUSG00000083900	-0.430437	0.0212387	0.387059	Gm13294
ENSMUSG00000040632	0.78888	0.0212396	0.387059	Nrl	18185
ENSMUSG00000038496	-0.328385	0.0212617	0.387059	Slc19a3	80721
ENSMUSG00000066705	0.512663	0.0212708	0.387059	Fxyd6	59095
ENSMUSG00000071497	0.159344	0.0213779	0.387466	Nutf2-ps1
ENSMUSG00000025804	-1.4971	0.0213825	0.387466	Ccr1	12768
ENSMUSG00000020431	-0.265648	0.0213838	0.387466	Adcy1	432530
ENSMUSG00000061315	0.204861	0.0214099	0.387466	Naca	17938
ENSMUSG00000026455	0.149954	0.0214291	0.387466	Klhl12	240756
ENSMUSG00000002413	-0.216725	0.0214331	0.387466	Braf	109880
ENSMUSG00000078787	-0.854349	0.0214351	0.387466	Cyp2t4	384724
ENSMUSG00000107317	0.489311	0.0214364	0.387466	Gm19719
ENSMUSG00000054520	0.302765	0.0214441	0.387466	Sh3bp2	24055
ENSMUSG00000037784	-0.18955	0.0214647	0.387466	Dzip1l	72507
ENSMUSG00000021650	0.172869	0.0214677	0.387466	Ptcd2	68927
ENSMUSG00000059588	-0.39711	0.0214871	0.38753	Calcrl	54598
ENSMUSG00000018501	-0.163465	0.0215417	0.388107	Ncor1	20185
ENSMUSG00000059743	0.265053	0.0215542	0.388107	Fdps	110196
ENSMUSG00000033774	0.609855	0.021576	0.388107	Npbwr1	226304
ENSMUSG00000015478	0.172494	0.0215903	0.388107	Rnf5
ENSMUSG00000034345	0.209149	0.021645	0.388107	Gtf2h5	66467
ENSMUSG00000038418	-0.689666	0.0216496	0.388107	Egr1	13653
ENSMUSG00000107856	-0.314962	0.0216771	0.388107	Gm7838
ENSMUSG00000040945	-0.216259	0.0217129	0.388107	Rcc2	108911
ENSMUSG00000030264	0.162731	0.0217351	0.388107	Thumpd3	14911
ENSMUSG00000096141	0.528354	0.0217578	0.388107	Dnah7a	627872
ENSMUSG00000034235	-0.173562	0.0217602	0.388107	Usp54	78787
ENSMUSG00000087022	0.172927	0.0217942	0.388107	9130024F11Rik	329160
ENSMUSG00000022146	-0.527722	0.0217962	0.388107	Osmr	18414
ENSMUSG00000026956	0.179189	0.021807	0.388107	Uap1l1	227620
ENSMUSG00000034173	0.339216	0.0218211	0.388107	Zbed5	71970
ENSMUSG00000032017	0.197212	0.0218217	0.388107	Grik4	110637
ENSMUSG00000038354	0.245453	0.021853	0.388107	Ankrd35	213121
ENSMUSG00000038025	-0.114351	0.0218591	0.388107	Phf2	18676
ENSMUSG00000010476	-0.48275	0.0218757	0.388107	Ebf3	13593
ENSMUSG00000033365	-0.150692	0.0218802	0.388107	Ipo13	230673
ENSMUSG00000048747	-0.307695	0.0218902	0.388107	E130114P18Rik
ENSMUSG00000108624	1.99108	0.0218948	0.388107	Gm45091
ENSMUSG00000038602	0.281664	0.0219539	0.388107	Slc35f1	215085
ENSMUSG00000046922	0.467974	0.0219574	0.388107	Gpr6
ENSMUSG00000017446	-0.436005	0.0220028	0.388107	C1qtnf1	56745
ENSMUSG00000041642	-0.385762	0.0220071	0.388107	Kif21b
ENSMUSG00000096726	0.203581	0.0220387	0.388107	Gm5558
ENSMUSG00000024423	0.17635	0.0220586	0.388107	Impact	16210
ENSMUSG00000026709	0.208472	0.0220755	0.388107	Dars2	226539
ENSMUSG00000110932	-1.45342	0.022091	0.388107	Gm48640
ENSMUSG00000024168	-0.39885	0.0221076	0.388107	Tmem204	407831
ENSMUSG00000037989	-0.185839	0.0221298	0.388107	Wnk2	75607
ENSMUSG00000052364	0.204499	0.0221454	0.388107	B630019K06Rik
ENSMUSG00000114547	0.182807	0.0221466	0.388107	Gm3226
ENSMUSG00000022048	0.177953	0.0221488	0.388107	Dpysl2	12934
ENSMUSG00000018593	-0.242105	0.0221736	0.388107	Sparc	20692
ENSMUSG00000025630	0.189141	0.0221901	0.388107	Hprt	15452
ENSMUSG00000034308	0.304461	0.0221978	0.388107	Sdr42e1	74032
ENSMUSG00000042388	-0.171957	0.0221998	0.388107	Dlgap3	242667
ENSMUSG00000032392	0.395305	0.0222076	0.388107	Parp16	214424
ENSMUSG00000036430	0.265813	0.0222204	0.388107	Tbcc	72726
ENSMUSG00000025078	-0.290402	0.0222279	0.388107	Nhlrc2	66866
ENSMUSG00000026696	0.358602	0.0222374	0.388107	Vamp4	53330
ENSMUSG00000024078	0.195765	0.0222489	0.388107	Ttc27	74196
ENSMUSG00000049932	0.184335	0.0222549	0.388107	H2ax	15270
ENSMUSG00000013736	0.240132	0.0222581	0.388107	Trnt1	70047
ENSMUSG00000022400	0.161249	0.0222661	0.388107	Rbx1	56438
ENSMUSG00000040565	-0.259801	0.0223314	0.388488	Btaf1	107182
ENSMUSG00000038524	0.576807	0.0223334	0.388488	Fchsd1	319262
ENSMUSG00000018209	-0.136493	0.0223409	0.388488	Stk4	58231
ENSMUSG00000021678	-0.990916	0.0223583	0.388488	F2rl1	14063
ENSMUSG00000022044	0.230452	0.0223675	0.388488	Stmn4	56471
ENSMUSG00000042988	-0.577583	0.0223941	0.388673	Notum	77583
ENSMUSG00000105957	0.30703	0.0224379	0.389058	Gm43254
ENSMUSG00000005089	-0.352461	0.0224481	0.389058	Slc1a2	20511
ENSMUSG00000117172	0.47476	0.0225103	0.389839	A230051N06Rik	320593
ENSMUSG00000030750	0.245441	0.0225251	0.389839	Nsmce1	67711
ENSMUSG00000022779	-0.109979	0.0225946	0.390765	Top3b	21976
ENSMUSG00000017754	-0.336336	0.0226197	0.390844	Pltp	18830
ENSMUSG00000037552	-0.384491	0.0226312	0.390844	Plekhg2	101497
ENSMUSG00000022559	0.218752	0.0226513	0.390915	Fbxl6	30840
ENSMUSG00000100876	0.524821	0.0226817	0.391164	2810454H06Rik
ENSMUSG00000039358	0.773537	0.0227022	0.391174	Drd5	13492
ENSMUSG00000026914	0.138964	0.0227162	0.391174	Psmd14	59029
ENSMUSG00000030203	-0.189487	0.0227304	0.391174	Dusp16	70686
ENSMUSG00000005469	0.161581	0.0227682	0.391361	Prkaca	18747
ENSMUSG00000040972	0.45849	0.0227839	0.391361	Igsf21	230868
ENSMUSG00000040613	-0.396622	0.0227893	0.391361	Apobec1	11810
ENSMUSG00000043131	-0.187576	0.022817	0.391562	Mob1a	232157
ENSMUSG00000026628	-0.911412	0.0228555	0.391734	Atf3	11910
ENSMUSG00000026674	-0.621779	0.0228592	0.391734	Ddr2	18214
ENSMUSG00000021288	0.140278	0.0229077	0.39187	Klc1	16593
ENSMUSG00000110930	1.11723	0.0229458	0.39187	Gm19936
ENSMUSG00000043832	-1.09031	0.0229555	0.39187	Clec4a3	73149
ENSMUSG00000115206	-1.14581	0.022971	0.39187	Gm49286
ENSMUSG00000031158	0.255886	0.0229961	0.39187	Timm17b	21855
ENSMUSG00000020821	-0.24146	0.0230146	0.39187	Kif1c	16562
ENSMUSG00000006095	0.215008	0.0230266	0.39187	Tbcb	66411
ENSMUSG00000063409	1.25765	0.0230606	0.39187	Lrrc43	381741
ENSMUSG00000097797	0.45223	0.0230678	0.39187	Gm26901
ENSMUSG00000023852	-0.222509	0.023075	0.39187	Chd1	12648
ENSMUSG00000049387	1.14028	0.0230835	0.39187	Cox7b2	78174
ENSMUSG00000112748	0.335598	0.0231226	0.39187	Gm6331
ENSMUSG00000046605	0.257743	0.023125	0.39187	B3gntl1	210004
ENSMUSG00000030849	-0.327175	0.0231328	0.39187	Fgfr2	14183
ENSMUSG00000085208	-0.240449	0.023133	0.39187	Brip1os	74038
ENSMUSG00000108297	-0.582679	0.0231456	0.39187	Gm44167
ENSMUSG00000050967	0.195905	0.0232001	0.39187	Creg2	263764
ENSMUSG00000048617	0.484789	0.0232227	0.39187	Rtbdn	234542
ENSMUSG00000041734	-0.370416	0.0232408	0.39187	Kirrel	170643
ENSMUSG00000058070	0.121901	0.0232836	0.39187	Eml1	68519
ENSMUSG00000043496	-0.192125	0.0232902	0.39187	Tril	66873
ENSMUSG00000108396	0.300582	0.0232984	0.39187	Gm6905
ENSMUSG00000031627	-0.158348	0.0233143	0.39187	Irf2	16363
ENSMUSG00000111293	0.622647	0.0233216	0.39187	Gm34006
ENSMUSG00000054383	0.246387	0.0233322	0.39187	Pnma1	70481
ENSMUSG00000043391	-0.201702	0.0233407	0.39187	2510009E07Rik	72190
ENSMUSG00000078580	0.177712	0.0233493	0.39187	E430018J23Rik	101604
ENSMUSG00000027287	-0.195014	0.0233564	0.39187	Snap23	20619
ENSMUSG00000028563	0.207236	0.0233754	0.39187	Tm2d1	94043
ENSMUSG00000020778	0.190798	0.0233897	0.39187	Ten1	69535
ENSMUSG00000030339	-0.282319	0.0233902	0.39187	Ltbr	17000
ENSMUSG00000046287	0.189895	0.0233935	0.39187	Pnma3	245468
ENSMUSG00000074671	0.176565	0.0233967	0.39187	Tspyl3	241732
ENSMUSG00000084159	0.151689	0.0234319	0.391994	Gm12696
ENSMUSG00000110218	-0.603973	0.0234413	0.391994	Tincr
ENSMUSG00000039963	0.67873	0.0234702	0.391994	Ccdc40	207607
ENSMUSG00000074281	0.425302	0.0235041	0.391994	Gm12522	100038453
ENSMUSG00000020674	0.256916	0.0235351	0.391994	Pxdn	69675
ENSMUSG00000022749	-0.186976	0.0235585	0.391994	Tbc1d23	67581
ENSMUSG00000103013	0.782342	0.0235822	0.391994	Gm37503
ENSMUSG00000081819	0.196586	0.0235902	0.391994	Gm12722	433742
ENSMUSG00000044715	0.171937	0.0236019	0.391994	Gskip
ENSMUSG00000101856	0.332795	0.023626	0.391994	1700096K18Rik	73571
ENSMUSG00000073434	-0.238831	0.0236304	0.391994	Wdr90	106618
ENSMUSG00000039395	0.355389	0.0236378	0.391994	Mreg	381269
ENSMUSG00000038612	-0.228151	0.0236394	0.391994	Mcl1	17210
ENSMUSG00000029603	0.29912	0.0236448	0.391994	Dtx1	14357
ENSMUSG00000060206	-0.368939	0.0237036	0.392496	Zfp462	242466
ENSMUSG00000113219	-0.362991	0.0237151	0.392496	Gm17890
ENSMUSG00000024513	-0.132023	0.0237316	0.392496	Mbd2	17191
ENSMUSG00000027848	-0.237806	0.0237755	0.392496	Olfml3	99543
ENSMUSG00000033350	-0.135198	0.0237781	0.392496	Chst2	54371
ENSMUSG00000038342	-0.426234	0.0237782	0.392496	Mlxip	208104
ENSMUSG00000059498	-0.212389	0.0237902	0.392496	Fcgr3	14131
ENSMUSG00000076434	0.705566	0.0238302	0.392496	Wfdc3	71856
ENSMUSG00000041633	-0.303145	0.0238377	0.392496	Kctd12b	207474
ENSMUSG00000030763	0.167701	0.023855	0.392496	Lcmt1	30949
ENSMUSG00000057818	0.718519	0.0238779	0.392496	1600029O15Rik	665268
ENSMUSG00000050912	-0.18629	0.023878	0.392496	Tmem123	71929
ENSMUSG00000029550	0.119239	0.0238967	0.392496	Sppl3	74585
ENSMUSG00000028228	-0.222895	0.0239001	0.392496	Cpne3	70568
ENSMUSG00000040705	0.527975	0.0239788	0.39335	A930016O22Rik	100503495
ENSMUSG00000002341	-0.236503	0.0240014	0.39335	Ncan	13004
ENSMUSG00000004609	-0.290635	0.0240068	0.39335	Cd33	12489
ENSMUSG00000047844	0.295438	0.0240166	0.39335	Bex4
ENSMUSG00000021824	-0.126416	0.0240422	0.393506	Ap3m1	55946
ENSMUSG00000033491	1.20636	0.0241063	0.394291	Prss35	244954
ENSMUSG00000028532	-0.343769	0.0241503	0.394681	Cachd1	320508
ENSMUSG00000038552	0.123661	0.0241625	0.394681	Fndc4	64339
ENSMUSG00000043801	0.159077	0.0242272	0.395162	Oaz1-ps
ENSMUSG00000042138	-0.51181	0.0242444	0.395162	Msantd2	235184
ENSMUSG00000054986	0.597256	0.0242852	0.395162	Sec14l3	380683
ENSMUSG00000086401	0.252705	0.0242895	0.395162	Gm15559	100504049
ENSMUSG00000027463	-0.553379	0.0242915	0.395162	Slc52a3	69698
ENSMUSG00000040621	0.49945	0.0243023	0.395162	Gemin8	237221
ENSMUSG00000031107	0.298718	0.0243328	0.395162	Rbmx2
ENSMUSG00000024073	-0.207229	0.0243435	0.395162	Birc6	12211
ENSMUSG00000030685	0.168883	0.024348	0.395162	Kctd13	233877
ENSMUSG00000036698	-0.25461	0.0243538	0.395162	Ago2	239528
ENSMUSG00000044708	-0.364471	0.0244021	0.395684	Kcnj10	16513
ENSMUSG00000047307	0.328493	0.0244711	0.396335	Pcdhb13	93884
ENSMUSG00000090582	-0.568218	0.0244852	0.396335	Gm17024
ENSMUSG00000029669	-0.207166	0.0244909	0.396335	Tspan12	269831
ENSMUSG00000021108	-0.295232	0.0245292	0.396389	Prkch
ENSMUSG00000035621	-0.529651	0.0245807	0.396389	Midn	59090
ENSMUSG00000087497	0.228233	0.0245824	0.396389	2810001G20Rik	66456
ENSMUSG00000041431	-1.54902	0.0245937	0.396389	Ccnb1	268697
ENSMUSG00000020538	-0.167288	0.0246239	0.396389	Srebf1	20787
ENSMUSG00000061086	0.736514	0.0246337	0.396389	Myl4	17896
ENSMUSG00000038065	0.19782	0.024647	0.396389	Mturn	68235
ENSMUSG00000048379	-0.217397	0.0246539	0.396389	Socs4	67296
ENSMUSG00000032281	-0.254961	0.0246715	0.396389	Acsbg1	94180
ENSMUSG00000031176	0.154898	0.0246729	0.396389	Dynlt3	67117
ENSMUSG00000048285	-0.366474	0.024698	0.396439	Frmd6	319710
ENSMUSG00000010592	0.278365	0.024719	0.396439	Dazl	13164
ENSMUSG00000029466	0.160565	0.0247314	0.396439	Anapc7	56317
ENSMUSG00000025280	-0.147256	0.0247409	0.396439	Polr3a	218832
ENSMUSG00000073411	-0.252911	0.0248668	0.397307	H2-D1
ENSMUSG00000083688	0.271083	0.0248755	0.397307	Gm13743
ENSMUSG00000097000	0.438124	0.0248847	0.397307	Gm17435
ENSMUSG00000024826	-0.162545	0.024897	0.397307	Dpf2	19708
ENSMUSG00000103477	0.243057	0.0249366	0.397307	5930409G06Rik
ENSMUSG00000016128	-0.321253	0.0249456	0.397307	Stard13	243362
ENSMUSG00000004031	-0.113292	0.0249468	0.397307	Brinp2	240843
ENSMUSG00000040363	-0.372605	0.0249474	0.397307	Bcor	71458
ENSMUSG00000030276	-0.334022	0.0249519	0.397307	Ttll3	101100
ENSMUSG00000117254	0.89601	0.0249679	0.397307	Gm34567
ENSMUSG00000050022	0.474137	0.0250137	0.397307	Amz1	231842
ENSMUSG00000039239	-0.239713	0.0250153	0.397307	Tgfb2	21808
ENSMUSG00000073705	0.544455	0.0250177	0.397307	Cenps	69928
ENSMUSG00000029505	-0.160382	0.0250263	0.397307	Ep400	75560
ENSMUSG00000084113	0.263509	0.0250392	0.397307	Gm14277
ENSMUSG00000030888	-0.190286	0.0250844	0.397355	Rrp8	101867
ENSMUSG00000036353	-0.190506	0.0251186	0.397355	P2ry12	70839
ENSMUSG00000029022	0.160274	0.0251216	0.397355	Miip	28010
ENSMUSG00000004642	0.203925	0.0251224	0.397355	Slbp	20492
ENSMUSG00000027894	-0.161507	0.0251372	0.397355	Slc6a17	229706
ENSMUSG00000038192	1.63438	0.0251635	0.397355	Cer1	12622
ENSMUSG00000047905	0.213187	0.0251674	0.397355	Gm8566
ENSMUSG00000046687	0.344094	0.0252019	0.397355	Gm5424
ENSMUSG00000020101	-0.238683	0.0252025	0.397355	Vsir	74048
ENSMUSG00000021631	0.295611	0.0252275	0.397355	Mrps36-ps1
ENSMUSG00000047878	-0.401745	0.025234	0.397355	A4galt	239559
ENSMUSG00000044461	0.39358	0.0252374	0.397355	Shisa2	219134
ENSMUSG00000042082	-0.149555	0.0252721	0.397473	Arsb	11881
ENSMUSG00000028140	0.198273	0.0253301	0.397473	Mrpl9	78523
ENSMUSG00000022722	0.250764	0.0253319	0.397473	Arl6	56297
ENSMUSG00000048218	0.410608	0.0253645	0.397473	Amigo2	105827
ENSMUSG00000022203	-0.219911	0.025379	0.397473	Efs	13644
ENSMUSG00000079022	0.538117	0.0253799	0.397473	Col22a1	69700
ENSMUSG00000059058	0.322663	0.0253874	0.397473	Tma7-ps
ENSMUSG00000008333	0.206517	0.0253898	0.397473	Snrpb2	20639
ENSMUSG00000044469	0.193097	0.0254003	0.397473	Tnfaip8l1	66443
ENSMUSG00000078887	-0.886609	0.0254076	0.397473	Gm6710	626832
ENSMUSG00000001911	-0.183985	0.0254349	0.397643	Nfix	18032
ENSMUSG00000025373	0.234901	0.0254708	0.397643	Rnf41	67588
ENSMUSG00000027490	0.194202	0.0254999	0.397643	E2f1	13555
ENSMUSG00000032572	0.951137	0.025501	0.397643	Col6a4	68553
ENSMUSG00000091269	0.174057	0.0255058	0.397643	Gm6682
ENSMUSG00000035337	0.210852	0.0255163	0.397643	Uchl4	93841
ENSMUSG00000080942	-0.434499	0.0255741	0.398231	Zfp36l1-ps
ENSMUSG00000054509	-0.373093	0.0256004	0.398231	Parp4	328417
ENSMUSG00000056952	-0.151286	0.0256108	0.398231	Tatdn2	381801
ENSMUSG00000019370	0.147282	0.0256192	0.398231	Calm3	12315
ENSMUSG00000054675	-0.191873	0.0257282	0.398826	Tmem119	231633
ENSMUSG00000117578	0.350599	0.0257653	0.398826	Rpsa-ps8
ENSMUSG00000022867	-0.146484	0.025773	0.398826	Usp25	30940
ENSMUSG00000022416	-0.303793	0.0257814	0.398826	Cacna1i	239556
ENSMUSG00000054404	-0.536732	0.0257834	0.398826	Slfn5	327978
ENSMUSG00000059854	0.574725	0.0257837	0.398826	Hydin	244653
ENSMUSG00000095294	-2.07468	0.025786	0.398826	Gm21119	100861668
ENSMUSG00000024065	0.132738	0.0257894	0.398826	Ehd3	57440
ENSMUSG00000047843	0.239462	0.0258461	0.398826	Bri3	55950
ENSMUSG00000096054	-0.246274	0.0258632	0.398826	Syne1	64009
ENSMUSG00000114607	-0.376293	0.0258669	0.398826	Gm8990
ENSMUSG00000098051	0.97957	0.0258733	0.398826	Gm27032
ENSMUSG00000020949	0.142478	0.0258799	0.398826	Fkbp3
ENSMUSG00000021448	-0.539702	0.0258875	0.398826	Shc3	20418
ENSMUSG00000022554	0.213947	0.0259421	0.398826	Hgh1	59053
ENSMUSG00000020940	0.396378	0.0259586	0.398826	Efcab15	69441
ENSMUSG00000026504	0.209376	0.02596	0.398826	Sdccag8	76816
ENSMUSG00000054457	0.260986	0.025973	0.398826	9430021M05Rik
ENSMUSG00000086602	-0.391871	0.0259924	0.398826	Gm15609
ENSMUSG00000028581	-0.225213	0.0259924	0.398826	Laptm5
ENSMUSG00000032940	0.34883	0.026033	0.398826	Rbm11	224344
ENSMUSG00000039831	-0.354768	0.0260362	0.398826	Arhgap29	214137
ENSMUSG00000035262	-0.733003	0.0260369	0.398826	Amh	11705
ENSMUSG00000036599	0.190633	0.0260641	0.398826	Chst12	59031
ENSMUSG00000071014	0.192767	0.0260765	0.398826	Ndufb6	230075
ENSMUSG00000106590	0.692145	0.0260972	0.398826	Gm42879
ENSMUSG00000025025	-0.113028	0.0261093	0.398826	Mxi1	17859
ENSMUSG00000034832	-0.452609	0.0261148	0.398826	Tet3	194388
ENSMUSG00000012117	0.347369	0.0261389	0.398945	Dhdds	67422
ENSMUSG00000101892	0.174224	0.0261628	0.39906	9130401M01Rik	75758
ENSMUSG00000083152	-0.49052	0.0261812	0.399091	Apc-ps1
ENSMUSG00000041235	-0.276064	0.0262349	0.399568	Chd7	320790
ENSMUSG00000023147	0.419771	0.0262452	0.399568	Get1	71446
ENSMUSG00000104970	1.05162	0.0262873	0.399639	5930411N13Rik
ENSMUSG00000017144	-0.385389	0.0262938	0.399639	Rnd3
ENSMUSG00000042671	-0.340484	0.0263008	0.399639	Rgs8	67792
ENSMUSG00000035329	-0.219471	0.0263407	0.399639	Fbxo33	70611
ENSMUSG00000042750	0.223171	0.0263465	0.399639	Bex2	12069
ENSMUSG00000040463	-0.165767	0.026348	0.399639	Mybbp1a
ENSMUSG00000029314	0.357422	0.0264382	0.400458	Gpat3	231510
ENSMUSG00000045410	0.176864	0.0264481	0.400458	Akr1e1	56043
ENSMUSG00000044030	0.180893	0.0264539	0.400458	Irf2bp1
ENSMUSG00000057506	0.195671	0.0264676	0.400458	Bloc1s2	73689
ENSMUSG00000052914	-0.159663	0.0265231	0.400888	Cyp2j6	13110
ENSMUSG00000042642	0.128926	0.0265289	0.400888	Flad1	319945
ENSMUSG00000057614	0.164552	0.0265472	0.400916	Gnai1	14677
ENSMUSG00000031654	0.838889	0.0266085	0.401428	Cbln1	12404
ENSMUSG00000037470	-0.209138	0.0266139	0.401428	Uggt1	320011
ENSMUSG00000026208	-0.587411	0.0266543	0.401569	Des	13346
ENSMUSG00000062209	-0.294108	0.0266629	0.401569	Erbb4	13869
ENSMUSG00000032349	-0.143025	0.0266726	0.401569	Elovl5	68801
ENSMUSG00000024782	-0.104859	0.0266971	0.401671	Ak3	56248
ENSMUSG00000026792	0.125514	0.0267123	0.401671	Lrsam1	227738
ENSMUSG00000009076	0.219936	0.0267487	0.401772	Zmat5	67178
ENSMUSG00000059658	0.22804	0.0267519	0.401772	Mif-ps6
ENSMUSG00000068742	-0.162098	0.026777	0.401828	Cry2	12953
ENSMUSG00000022388	-0.626078	0.0267936	0.401828	Ttll8	239591
ENSMUSG00000025911	-0.187639	0.026805	0.401828	Adhfe1	76187
ENSMUSG00000040828	0.793484	0.0268309	0.401891	Catsperd	106757
ENSMUSG00000025582	0.256234	0.0268421	0.401891	Nptx1	18164
ENSMUSG00000035561	0.473967	0.0268696	0.402	Aldh1b1	72535
ENSMUSG00000044285	0.179107	0.0268823	0.402	Ubb-ps	218963
ENSMUSG00000040253	-0.392549	0.0269005	0.402026	Gbp7	229900
ENSMUSG00000028621	0.40175	0.0269609	0.402327	Cyb5rl	230582
ENSMUSG00000032417	0.328997	0.0269733	0.402327	Rwdd2a	69519
ENSMUSG00000033335	-0.17886	0.026983	0.402327	Dnm2	13430
ENSMUSG00000008226	0.157919	0.0269866	0.402327	Scrn3	74616
ENSMUSG00000061353	-0.306362	0.0270227	0.402621	Cxcl12	20315
ENSMUSG00000108956	0.598694	0.0270478	0.402749	Gm45179
ENSMUSG00000028917	-0.133999	0.0270827	0.402781	Plekhm2	69582
ENSMUSG00000037487	-0.177841	0.027083	0.402781	Ubr5	70790
ENSMUSG00000048163	-0.1882	0.0271081	0.402845	Selplg	20345
ENSMUSG00000107215	-0.783352	0.0271344	0.402845	Gm43197
ENSMUSG00000041544	-0.308463	0.0271368	0.402845	Disp3	242748
ENSMUSG00000032290	-0.145119	0.0271701	0.403094	Ptpn9	56294
ENSMUSG00000038255	0.192957	0.0271912	0.403162	Neurod2	18013
ENSMUSG00000106841	-0.66593	0.0272448	0.403574	Gm42656
ENSMUSG00000103839	0.296529	0.0272526	0.403574	Gm37607
ENSMUSG00000031963	-0.403198	0.0272685	0.403574	Bmper	73230
ENSMUSG00000106905	-0.185019	0.0272963	0.40374	Gm42741
ENSMUSG00000038390	-0.297984	0.0273201	0.403836	Gpr162	14788
ENSMUSG00000078894	-0.527088	0.0273503	0.403836	2210418O10Rik	100504263
ENSMUSG00000058569	0.130949	0.0273754	0.403836	Tmed9	67511
ENSMUSG00000014294	0.21261	0.0273852	0.403836	Ndufa2	17991
ENSMUSG00000112547	0.791936	0.0273891	0.403836	Gm47096
ENSMUSG00000101309	-0.664611	0.027402	0.403836	Gm29397
ENSMUSG00000022337	0.130659	0.0274368	0.403859	Emc2	66736
ENSMUSG00000022521	-0.157871	0.0274581	0.403859	Crebbp	12914
ENSMUSG00000037957	-0.170043	0.0274973	0.403859	Wdr20	69641
ENSMUSG00000074704	1.65258	0.0275	0.403859	Rad21l	668929
ENSMUSG00000041801	0.304267	0.0275049	0.403859	Phlda3	27280
ENSMUSG00000010095	-0.107063	0.0275178	0.403859	Slc3a2	17254
ENSMUSG00000102740	0.276212	0.027558	0.403859	Gm37599
ENSMUSG00000020444	0.152198	0.0275792	0.403859	Guk1	14923
ENSMUSG00000075266	0.28844	0.0276062	0.403859	Cenpw	66311
ENSMUSG00000097406	-0.654247	0.0276213	0.403859	Gm26833
ENSMUSG00000103037	-0.472367	0.0276257	0.403859	Pcdhgb1	93699
ENSMUSG00000026154	0.277408	0.0276626	0.403859	Sdhaf4	68002
ENSMUSG00000001416	0.151415	0.0276872	0.403859	Cct3	12462
ENSMUSG00000045576	-0.161901	0.0276938	0.403859	St7l	229681
ENSMUSG00000106133	0.204002	0.0277078	0.403859	Gm3724
ENSMUSG00000109366	-0.371786	0.0277144	0.403859	Gm44698
ENSMUSG00000026100	1.1566	0.0277673	0.403859	Mstn	17700
ENSMUSG00000033938	0.193241	0.0277897	0.403859	Ndufb7	66916
ENSMUSG00000030801	0.137761	0.0278204	0.403859	Kat8	67773
ENSMUSG00000115373	-0.468723	0.0278492	0.403859	Gm49194
ENSMUSG00000033400	-0.25225	0.0278606	0.403859	Agl	77559
ENSMUSG00000021127	-0.291592	0.0278718	0.403859	Zfp36l1
ENSMUSG00000054079	0.153784	0.027874	0.403859	Utp18	217109
ENSMUSG00000106791	0.444596	0.0278884	0.403859	4930553P18Rik	75355
ENSMUSG00000107879	-0.154478	0.0279122	0.403859	9330102E08Rik	330427
ENSMUSG00000025731	0.285567	0.0279374	0.403859	Mettl26	68347
ENSMUSG00000031133	-0.252815	0.0279548	0.403859	Arhgef6	73341
ENSMUSG00000086288	-0.6836	0.0279685	0.403859	Gm15265
ENSMUSG00000030127	0.146943	0.0279723	0.403859	Cops7a	26894
ENSMUSG00000032388	0.188291	0.0279737	0.403859	Spg21	27965
ENSMUSG00000040429	0.261323	0.0279975	0.403859	Mterf1a	545725
ENSMUSG00000049658	-0.259297	0.0280005	0.403859	Bdp1	544971
ENSMUSG00000056895	0.289062	0.0280089	0.403859	H2bu2	78303
ENSMUSG00000062647	0.517242	0.0280232	0.403859	Rpl7a	27176
ENSMUSG00000034614	0.556294	0.028054	0.403859	Pik3ip1	216505
ENSMUSG00000024084	0.263618	0.0280715	0.403859	Qpct	70536
ENSMUSG00000112850	-0.358633	0.0280734	0.403859	Gm9176
ENSMUSG00000028391	0.293872	0.0280778	0.403859	Wdr31	71354
ENSMUSG00000028367	0.238872	0.0280862	0.403859	Txn1	22166
ENSMUSG00000041328	-0.216182	0.0280884	0.403859	Pcf11	74737
ENSMUSG00000035275	-0.262538	0.0281211	0.403859	Raver2	242570
ENSMUSG00000113902	0.261873	0.0281331	0.403859	Ndufb1
ENSMUSG00000024395	-0.967142	0.0281704	0.403859	Lims2	225341
ENSMUSG00000030413	-0.334099	0.0281737	0.403859	Pglyrp1
ENSMUSG00000008730	-0.19406	0.0281803	0.403859	Hipk1	15257
ENSMUSG00000083674	0.288023	0.0281805	0.403859	Zfp133-ps	668917
ENSMUSG00000032577	-0.330966	0.0281888	0.403859	Mapkapk3	102626
ENSMUSG00000103467	-0.518896	0.0282015	0.403859	Gm38245
ENSMUSG00000085519	1.85022	0.0282281	0.403859	Gm13703
ENSMUSG00000039860	-0.723518	0.0282304	0.403859	Srrm3	58212
ENSMUSG00000041112	0.16323	0.0282849	0.403886	Elmo1	140580
ENSMUSG00000053134	0.176892	0.0282888	0.403886	Supt7l	72195
ENSMUSG00000038633	-0.479465	0.0283031	0.403886	Degs1	13244
ENSMUSG00000027111	-0.464539	0.0283116	0.403886	Itga6	16403
ENSMUSG00000019647	-0.329445	0.028315	0.403886	Sema6a	20358
ENSMUSG00000110317	0.279406	0.0283499	0.403925	Gm45250
ENSMUSG00000013419	-0.193487	0.0283911	0.403925	Zfp651	270210
ENSMUSG00000015843	0.633523	0.028395	0.403925	Rxrg	20183
ENSMUSG00000034639	0.182392	0.0283955	0.403925	Setmar	74729
ENSMUSG00000032911	-0.298702	0.0284005	0.403925	Cspg4	121021
ENSMUSG00000066975	2.0258	0.0284425	0.404287	Cryba4	12959
ENSMUSG00000099094	0.789134	0.0284723	0.404475	Gm19569
ENSMUSG00000031799	-0.250351	0.0285037	0.40454	Tpm4
ENSMUSG00000028757	0.115568	0.0285206	0.40454	Ddost
ENSMUSG00000027177	-0.183658	0.0285266	0.40454	Hipk3	15259
ENSMUSG00000092371	-0.565872	0.0285617	0.404591	Gm20511
ENSMUSG00000072980	0.591331	0.0285633	0.404591	Oip5	70645
ENSMUSG00000095098	0.262472	0.028596	0.40482	Ccdc85b	240514
ENSMUSG00000110057	0.198143	0.0286314	0.405033	Gm2225
ENSMUSG00000030101	0.144843	0.0286558	0.405033	Sumf1	58911
ENSMUSG00000091455	1.00421	0.0286798	0.405033	Otogl	628870
ENSMUSG00000038146	-0.371423	0.028696	0.405033	Notch3	18131
ENSMUSG00000032336	-0.191239	0.0287011	0.405033	Nptn	20320
ENSMUSG00000113642	1.00852	0.0287134	0.405033	Gm49329
ENSMUSG00000115902	-0.853832	0.0287332	0.405033	D730005E14Rik	109361
ENSMUSG00000111117	0.753791	0.028755	0.405033	A730065G17Rik
ENSMUSG00000031925	-0.374097	0.0287981	0.405033	Maml2	270118
ENSMUSG00000097309	0.667216	0.0288026	0.405033	Gm17249
ENSMUSG00000037204	0.215539	0.0288101	0.405033	Atg101	68118
ENSMUSG00000111118	-0.347645	0.0288101	0.405033	Gm6545
ENSMUSG00000100017	0.341167	0.0288387	0.405203	2410022M11Rik	100503842
ENSMUSG00000036103	-0.604672	0.0288694	0.405252	Colec12	140792
ENSMUSG00000022710	-0.161726	0.0288923	0.405252	Usp7	252870
ENSMUSG00000020154	-0.663955	0.0289037	0.405252	Ptprb	19263
ENSMUSG00000033016	-0.344584	0.0289226	0.405252	Nfatc1	18018
ENSMUSG00000055538	-0.29327	0.0289363	0.405252	Zcchc24	71918
ENSMUSG00000021198	-0.173283	0.0289418	0.405252	Unc79	217843
ENSMUSG00000052563	0.540665	0.02899	0.40553	D930048N14Rik
ENSMUSG00000024346	0.2108	0.0290153	0.40553	Pfdn1	67199
ENSMUSG00000041698	-0.649092	0.029035	0.40553	Slco1a1	28248
ENSMUSG00000001525	0.181506	0.0290397	0.40553	Tubb5	22154
ENSMUSG00000042520	-0.142119	0.0290447	0.40553	Ubap2l	74383
ENSMUSG00000003418	-0.363884	0.0290648	0.405578	St8sia6	241230
ENSMUSG00000103011	0.483952	0.0290866	0.405651	Gm8860
ENSMUSG00000014959	0.126931	0.0291569	0.406314	Gorasp2	70231
ENSMUSG00000109139	0.830082	0.0291792	0.406314	Gm44798
ENSMUSG00000025537	-0.189847	0.0291977	0.406314	Phkg1	18682
ENSMUSG00000060373	0.212782	0.0292078	0.406314	Hnrnpc	15381
ENSMUSG00000086534	-0.72197	0.0292548	0.406314	Gm16758
ENSMUSG00000037370	-0.690954	0.0292841	0.406314	Enpp1	18605
ENSMUSG00000005892	0.988246	0.0292963	0.406314	Trh	22044
ENSMUSG00000008683	0.138668	0.0293005	0.406314	Rps15a	267019
ENSMUSG00000021262	0.156339	0.0293024	0.406314	Evl	14026
ENSMUSG00000036273	-0.322969	0.029307	0.406314	Lrrk2	66725
ENSMUSG00000021908	-0.144298	0.0293172	0.406314	Ncoa4-ps
ENSMUSG00000024293	-0.214112	0.0293496	0.40635	Esco1	77805
ENSMUSG00000018509	0.207862	0.0293633	0.40635	Cenpv	73139
ENSMUSG00000022464	0.48308	0.0293768	0.40635	Slc38a4	69354
ENSMUSG00000102222	-3.05512	0.0294039	0.40635	Pcdhga10	93722
ENSMUSG00000008301	0.138964	0.0294049	0.40635	Phax	56698
ENSMUSG00000083166	0.233011	0.0294293	0.40635	Gm8648
ENSMUSG00000092186	0.258335	0.0294362	0.40635	Gm5967
ENSMUSG00000108772	0.20718	0.0294837	0.406775	Gm6063
ENSMUSG00000105846	1.22413	0.0295294	0.406959	Gm43258
ENSMUSG00000098136	1.048	0.0295304	0.406959	Gm8513
ENSMUSG00000051074	0.679255	0.0295814	0.40726	4930579K19Rik	75881
ENSMUSG00000019102	2.05723	0.0295946	0.40726	Aldh3a1	11670
ENSMUSG00000112424	-0.40391	0.0296186	0.40726	Gm6494
ENSMUSG00000021460	0.17661	0.029679	0.40726	Auh	11992
ENSMUSG00000025470	0.214901	0.0296881	0.40726	Zfp511	69752
ENSMUSG00000022339	0.175425	0.0296907	0.40726	Ebag9	55960
ENSMUSG00000090063	-0.344199	0.0296994	0.40726	Dlx6os1	320038
ENSMUSG00000110972	-1.06104	0.0297125	0.40726	5830462O15Rik
ENSMUSG00000015671	0.161297	0.0297557	0.40726	Psma2	19166
ENSMUSG00000040552	-0.292955	0.0297592	0.40726	C3ar1	12267
ENSMUSG00000037347	-0.36276	0.0297744	0.40726	Chst7	60322
ENSMUSG00000045817	-0.248046	0.0297785	0.40726	Zfp36l2	12193
ENSMUSG00000020660	1.16897	0.0297816	0.40726	Pomc	18976
ENSMUSG00000017057	-0.336306	0.0298049	0.40726	Il13ra1	16164
ENSMUSG00000037580	-0.51511	0.0298129	0.40726	Gch1
ENSMUSG00000040511	-0.2956	0.0298213	0.40726	Pvr	52118
ENSMUSG00000020037	-0.305277	0.0298526	0.40726	Rfx4	71137
ENSMUSG00000082183	-0.457556	0.029857	0.40726	Gm15994
ENSMUSG00000004040	-0.183496	0.0298817	0.40726	Stat3	20848
ENSMUSG00000092805	0.621011	0.0298857	0.40726	Gm26461
ENSMUSG00000044317	-0.389817	0.0299353	0.407335	Gpr4	319197
ENSMUSG00000004961	0.188731	0.0299502	0.407335	Syt5
ENSMUSG00000074923	-0.238221	0.0299864	0.407335	Pak6	214230
ENSMUSG00000083563	-0.217485	0.0300144	0.407335	Gm13340
ENSMUSG00000024927	-0.162872	0.0300162	0.407335	Rela	19697
ENSMUSG00000022761	0.155639	0.0300413	0.407335	Lztr1	66863
ENSMUSG00000112140	-0.402017	0.0300424	0.407335	Gm5780
ENSMUSG00000027387	0.178137	0.0300486	0.407335	Zc3h8	57432
ENSMUSG00000040761	-0.284332	0.0300866	0.407335	Spen	56381
ENSMUSG00000021607	0.208112	0.0300872	0.407335	Mrpl36	94066
ENSMUSG00000025932	-0.338373	0.0301248	0.407335	Eya1	14048
ENSMUSG00000049800	-0.1424	0.0301342	0.407335	Sertad2	58172
ENSMUSG00000084320	-0.643378	0.0301464	0.407335	Gm14125
ENSMUSG00000028060	-0.279207	0.0301904	0.407335	Khdc4	74200
ENSMUSG00000015396	0.348165	0.0301994	0.407335	Cd83	12522
ENSMUSG00000109147	0.29766	0.0302044	0.407335	4930431P19Rik
ENSMUSG00000073418	-0.762737	0.0302161	0.407335	C4b	12268
ENSMUSG00000022193	0.209611	0.0302168	0.407335	Psmb5	19173
ENSMUSG00000037062	-0.209721	0.0302182	0.407335	Sh3glb1	54673
ENSMUSG00000078349	-0.348957	0.0302249	0.407335	AW011738	100382
ENSMUSG00000060519	-0.299977	0.0302574	0.407549	Tor3a	30935
ENSMUSG00000026069	-0.829125	0.0302865	0.407607	Il1rl1	17082
ENSMUSG00000110996	0.742559	0.0302951	0.407607	Gm36251
ENSMUSG00000029012	0.178007	0.0303529	0.408159	Orc5	26429
ENSMUSG00000108621	-0.236566	0.0304154	0.408775	Gm33989	102637087
ENSMUSG00000036256	-0.313199	0.0304998	0.409491	Igfbp7	29817
ENSMUSG00000030330	0.437479	0.0305167	0.409491	Ing4	28019
ENSMUSG00000062980	-0.785125	0.030519	0.409491	Cped1	214642
ENSMUSG00000034075	-0.202139	0.0305925	0.409829	Zdhhc5	228136
ENSMUSG00000056116	0.306408	0.0305943	0.409829	H2-T22	15039
ENSMUSG00000057457	0.471576	0.0305945	0.409829	Phex	18675
ENSMUSG00000038502	0.224696	0.0306156	0.409887	Ptov1	84113
ENSMUSG00000109897	-0.430516	0.0306334	0.4099	Gm6458
ENSMUSG00000052485	1.94074	0.0306556	0.409943	Tmem171	380863
ENSMUSG00000025417	-0.204264	0.0306914	0.409943	Pip4k2c	117150
ENSMUSG00000025006	-0.251871	0.0307291	0.409943	Sorbs1	20411
ENSMUSG00000031210	-0.367524	0.0307597	0.409943	Gpr165	76206
ENSMUSG00000016386	0.180493	0.030766	0.409943	Mpped2	77015
ENSMUSG00000104434	0.249766	0.03081	0.409943	Gm37421
ENSMUSG00000066278	-0.199052	0.030833	0.409943	Vps37b
ENSMUSG00000051910	-0.279177	0.0308447	0.409943	Sox6	20679
ENSMUSG00000024544	-0.224929	0.0308478	0.409943	Ldlrad4	52662
ENSMUSG00000029154	0.744076	0.0308636	0.409943	Cwh43	231293
ENSMUSG00000068391	0.223047	0.0308669	0.409943	Chrac1	93696
ENSMUSG00000036820	0.230392	0.030877	0.409943	Amdhd2	245847
ENSMUSG00000040385	0.130716	0.0308862	0.409943	Ppp1ca
ENSMUSG00000028521	-0.192546	0.0308886	0.409943	Slc35d1	242585
ENSMUSG00000083879	0.213709	0.0309025	0.409943	Gm14038
ENSMUSG00000031377	-0.759847	0.0309072	0.409943	Bmx	12169
ENSMUSG00000018554	0.304035	0.030922	0.409943	Ybx2	53422
ENSMUSG00000001143	0.201985	0.0309669	0.410315	Lman2l	214895
ENSMUSG00000042254	-1.59636	0.0310738	0.411203	Cilp	214425
ENSMUSG00000050721	-0.314367	0.0310764	0.411203	Plekho2	102595
ENSMUSG00000030111	-0.709002	0.0310844	0.411203	A2m	232345
ENSMUSG00000028944	0.160156	0.0311353	0.411653	Prkag2	108099
ENSMUSG00000038859	-0.592683	0.0311669	0.411675	Baiap2l1	66898
ENSMUSG00000097970	-1.1952	0.0311706	0.411675	Gm27028
ENSMUSG00000058145	-0.350806	0.0312377	0.411814	Adamts17	233332
ENSMUSG00000057469	-0.486878	0.0312539	0.411814	E2f6	50496
ENSMUSG00000021215	-0.268611	0.0312637	0.411814	Net1	56349
ENSMUSG00000036510	-0.260912	0.0312853	0.411814	Cdh8	12564
ENSMUSG00000027130	-0.123626	0.0313082	0.411814	Slc12a6	107723
ENSMUSG00000002580	0.222854	0.0313101	0.411814	Mien1	103742
ENSMUSG00000049038	0.193059	0.0313218	0.411814	Mterf2	74238
ENSMUSG00000051359	0.136638	0.0313309	0.411814	Ncald	52589
ENSMUSG00000101219	-1.68881	0.0313484	0.411814	Gm20302
ENSMUSG00000011877	-0.171387	0.0313498	0.411814	Git1	216963
ENSMUSG00000026176	-0.232825	0.0313837	0.411854	Ctdsp1	227292
ENSMUSG00000081431	0.220062	0.0313866	0.411854	Gm15483
ENSMUSG00000024670	0.575234	0.0314125	0.411973	Cd6	12511
ENSMUSG00000081087	0.233117	0.0314519	0.412121	Rps15a-ps7
ENSMUSG00000098449	0.455545	0.0314714	0.412121	Gm7467	665055
ENSMUSG00000106204	1.05778	0.0314744	0.412121	Gm21009
ENSMUSG00000059495	-0.279056	0.0315379	0.412322	Arhgef12	69632
ENSMUSG00000051403	-0.200104	0.0315494	0.412322	Ppp1r37
ENSMUSG00000015484	-0.234103	0.0315567	0.412322	Fam163a	329274
ENSMUSG00000053870	0.179419	0.0315616	0.412322	Fpgt	75540
ENSMUSG00000106832	-0.728288	0.031591	0.412322	Gm42632
ENSMUSG00000074925	-0.677497	0.0316054	0.412322	Ptar1	72351
ENSMUSG00000030357	0.266631	0.0316297	0.412322	Fkbp4	14228
ENSMUSG00000116895	0.446755	0.0316372	0.412322	Gm3435	100041621
ENSMUSG00000010461	-0.359111	0.031645	0.412322	Eya4	14051
ENSMUSG00000101970	-0.336161	0.0316967	0.412322	Chaserr	69170
ENSMUSG00000016194	-0.407855	0.0317015	0.412322	Hsd11b1	15483
ENSMUSG00000087574	-0.182933	0.0317212	0.412322	C030037D09Rik
ENSMUSG00000022075	-0.213738	0.0317416	0.412322	Rhobtb2	246710
ENSMUSG00000028898	0.15145	0.0317435	0.412322	Trnau1ap	71787
ENSMUSG00000057530	-0.214208	0.0317451	0.412322	Ece1	230857
ENSMUSG00000116652	0.261106	0.0317636	0.412322	B830017H08Rik
ENSMUSG00000005625	0.189045	0.0317768	0.412322	Psmd4	19185
ENSMUSG00000020131	0.423736	0.0318269	0.412753	Pcsk4	18551
ENSMUSG00000028643	0.265015	0.0318651	0.413015	Svbp	69216
ENSMUSG00000017943	0.19327	0.0318884	0.413015	Gdap1l1	228858
ENSMUSG00000029050	-0.138255	0.0318979	0.413015	Ski	20481
ENSMUSG00000024218	0.121954	0.0319475	0.413259	Taf11	68776
ENSMUSG00000097595	-0.615131	0.0319505	0.413259	1500002F19Rik
ENSMUSG00000083305	0.48086	0.0319988	0.413663	Gm13315
ENSMUSG00000029030	0.151125	0.0320848	0.413698	Tprgl	67808
ENSMUSG00000029757	0.175337	0.0320873	0.413698	Dync1i1	13426
ENSMUSG00000001103	1.01513	0.032215	0.413698	Sebox
ENSMUSG00000042246	-0.187206	0.0322325	0.413698	Tmc7	209760
ENSMUSG00000105987	-0.361161	0.0322362	0.413698	AI506816	433855
ENSMUSG00000020953	-0.430483	0.0322528	0.413698	Coch	12810
ENSMUSG00000040420	0.274014	0.0322796	0.413698	Cdh18	320865
ENSMUSG00000097833	-0.835889	0.0322885	0.413698	Gm5976
ENSMUSG00000026407	-0.537282	0.0323069	0.413698	Cacna1s	12292
ENSMUSG00000039304	-0.500864	0.0323373	0.413698	Tnfsf10	22035
ENSMUSG00000013076	-0.194933	0.032345	0.413698	Amotl1	75723
ENSMUSG00000083736	-0.169896	0.0323735	0.413698	Gm6039
ENSMUSG00000097047	1.51401	0.0323815	0.413698	1110020A21Rik	68531
ENSMUSG00000066877	0.158649	0.0323884	0.413698	Nck2	17974
ENSMUSG00000025858	0.186288	0.0323973	0.413698	Get4	67604
ENSMUSG00000041180	-0.370316	0.0324033	0.413698	Hectd2	226098
ENSMUSG00000031297	0.49321	0.0324051	0.413698	Slc7a3	11989
ENSMUSG00000034442	0.150181	0.0324084	0.413698	Trmt5	76357
ENSMUSG00000019966	-0.318206	0.0324296	0.413698	Kitl	17311
ENSMUSG00000087400	1.46469	0.0324554	0.413698	Gm15270
ENSMUSG00000078681	0.324711	0.0324587	0.413698	Tm2d3	68634
ENSMUSG00000002767	0.209326	0.0324944	0.413698	Mrpl2	27398
ENSMUSG00000054766	0.248375	0.032507	0.413698	Set	56086
ENSMUSG00000057092	-2.54951	0.0325388	0.413698	Fxyd3	17178
ENSMUSG00000040528	1.74497	0.0325819	0.413698	Milr1	380732
ENSMUSG00000036030	0.477664	0.0325937	0.413698	Prtg	235472
ENSMUSG00000051669	-0.327542	0.0326107	0.413698	AU021092	239691
ENSMUSG00000106230	-2.05252	0.0326122	0.413698	Gm29811	101243624
ENSMUSG00000084331	0.397111	0.0326688	0.413698	Gm8163
ENSMUSG00000063663	-0.373514	0.0326841	0.413698	Brwd3	382236
ENSMUSG00000035901	-0.12133	0.0327305	0.413698	Dennd5a	19347
ENSMUSG00000054013	0.16142	0.0328051	0.413698	Tmem179	104885
ENSMUSG00000006740	-0.186379	0.0328096	0.413698	Kif5b	16573
ENSMUSG00000027931	-0.717688	0.0328099	0.413698	Npr1	18160
ENSMUSG00000040549	-0.13446	0.0328237	0.413698	Ckap5	75786
ENSMUSG00000031093	-0.474617	0.0328302	0.413698	Dock11	75974
ENSMUSG00000110706	-0.684441	0.0328379	0.413698	Gm45709
ENSMUSG00000020739	0.10014	0.0328388	0.413698	Nup85	445007
ENSMUSG00000020919	-0.113992	0.0328453	0.413698	Stat5b	20851
ENSMUSG00000074796	1.36765	0.0328694	0.413698	Slc4a11	269356
ENSMUSG00000084347	-0.276307	0.0328735	0.413698	Akt2-ps
ENSMUSG00000026172	0.162596	0.0329024	0.413698	Bcs1l	66821
ENSMUSG00000036565	-0.189549	0.0329025	0.413698	Ttyh3	78339
ENSMUSG00000042761	0.438058	0.0329377	0.413698	Mrap2	244958
ENSMUSG00000015599	-0.244921	0.0329433	0.413698	Ttbk1	106763
ENSMUSG00000043015	0.333859	0.0329446	0.413698	Nemp2	227094
ENSMUSG00000054477	-0.14176	0.0329549	0.413698	Kcnn2	140492
ENSMUSG00000053208	-0.39647	0.0329802	0.413698	Kat2b-ps
ENSMUSG00000063550	-0.210161	0.0329843	0.413698	Nup98	269966
ENSMUSG00000022150	-0.488296	0.0329999	0.413698	Dab2	13132
ENSMUSG00000049946	0.403028	0.033009	0.413698	BC030500	234290
ENSMUSG00000024193	0.152149	0.0330192	0.413698	Phf1	21652
ENSMUSG00000040661	-0.139189	0.0330204	0.413698	Rad54l2	81000
ENSMUSG00000042599	-0.361287	0.0330312	0.413698	Kdm7a	338523
ENSMUSG00000091462	-0.661043	0.0330486	0.413698	Gm17084
ENSMUSG00000020650	0.232986	0.033051	0.413698	Bcap29	12033
ENSMUSG00000007338	0.161526	0.0330829	0.413698	Mrpl49
ENSMUSG00000082844	0.730513	0.0330979	0.413698	Gm13537
ENSMUSG00000006930	0.420721	0.0331068	0.413698	Hap1	15114
ENSMUSG00000032038	-0.18796	0.0331295	0.413698	St3gal4	20443
ENSMUSG00000104938	0.530548	0.033131	0.413698	Gm42840
ENSMUSG00000024235	-0.605579	0.0331589	0.413698	Map3k8	26410
ENSMUSG00000038760	1.05201	0.0331662	0.413698	Trhr	22045
ENSMUSG00000014771	0.222724	0.0331709	0.413698	Pdcd2	18567
ENSMUSG00000003420	-0.35592	0.0331764	0.413698	Fcgrt	14132
ENSMUSG00000004085	-0.255742	0.0331808	0.413698	Map3k20	65964
ENSMUSG00000037410	-0.163748	0.033202	0.413698	Tbc1d2b	67016
ENSMUSG00000097321	0.261971	0.03321	0.413698	1700028E10Rik	625175
ENSMUSG00000103662	0.71398	0.0332158	0.413698	Gm34294
ENSMUSG00000038156	0.543143	0.0332253	0.413698	Spon1	233744
ENSMUSG00000001082	0.167202	0.0332449	0.413698	Mfsd10	68294
ENSMUSG00000031432	0.159091	0.0332551	0.413698	Prps1	19139
ENSMUSG00000036934	0.231828	0.0332785	0.413779	4921524J17Rik	66714
ENSMUSG00000019235	0.260532	0.033311	0.413972	Rps6kl1	238323
ENSMUSG00000076609	1.16382	0.0333854	0.414091	Igkc
ENSMUSG00000029528	-0.205919	0.033408	0.414091	Pxn	19303
ENSMUSG00000031433	-0.282046	0.0334243	0.414091	Rbm41	237073
ENSMUSG00000071662	0.168664	0.033426	0.414091	Polr2g	67710
ENSMUSG00000021846	-0.176041	0.0334346	0.414091	Peli2	93834
ENSMUSG00000053317	0.218188	0.0334379	0.414091	Sec61b	66212
ENSMUSG00000105112	-0.683713	0.0334542	0.414091	Gm42778
ENSMUSG00000104339	-0.575613	0.0334793	0.414091	C130089K02Rik
ENSMUSG00000046768	-0.318382	0.0335008	0.414091	Rhoj	80837
ENSMUSG00000113679	0.256927	0.0335021	0.414091	Gm10432	100038713
ENSMUSG00000022292	0.149102	0.0335187	0.414091	Rrm2b	382985
ENSMUSG00000043183	0.161777	0.033524	0.414091	Simc1	319719
ENSMUSG00000043487	0.146585	0.0336444	0.414704	Acot6	217700
ENSMUSG00000114193	0.73135	0.0336483	0.414704	Gm48139
ENSMUSG00000014846	0.323189	0.0336592	0.414704	Tppp3	67971
ENSMUSG00000002768	0.168619	0.0336662	0.414704	Mea1	17256
ENSMUSG00000041130	-0.178695	0.0336892	0.414704	Zfp598	213753
ENSMUSG00000054855	-0.238802	0.0336957	0.414704	Rnd1	223881
ENSMUSG00000052825	0.160827	0.033724	0.414704	Gm9892
ENSMUSG00000016541	0.130142	0.0337264	0.414704	Atxn10	54138
ENSMUSG00000036864	0.333377	0.033735	0.414704	Proser3	333193
ENSMUSG00000028251	0.151267	0.0337435	0.414704	Tstd3	77032
ENSMUSG00000038984	0.123918	0.0337853	0.415008	Tspyl5	239364
ENSMUSG00000024588	0.0929538	0.0338105	0.415085	Fech	14151
ENSMUSG00000028476	-0.171714	0.0338743	0.415085	Reck	53614
ENSMUSG00000000320	-0.649954	0.0338823	0.415085	Alox12
ENSMUSG00000060032	0.189823	0.0339168	0.415085	H2aj	232440
ENSMUSG00000020859	-0.174823	0.033928	0.415085	Spag9	70834
ENSMUSG00000102995	-0.489525	0.033954	0.415085	A330074H02Rik
ENSMUSG00000001627	-0.249803	0.0339992	0.415085	Ifrd1	15982
ENSMUSG00000100347	-0.140618	0.0340061	0.415085	Gm7895
ENSMUSG00000117014	0.575954	0.0340131	0.415085	Gm9300
ENSMUSG00000037601	0.202029	0.0340223	0.415085	Nme1	18102
ENSMUSG00000022715	0.798482	0.03404	0.415085	Tmem114	74720
ENSMUSG00000052241	0.402423	0.0340422	0.415085	A930035D04Rik
ENSMUSG00000055409	0.39674	0.0340507	0.415085	Nell1	338352
ENSMUSG00000022350	-0.136235	0.0340526	0.415085	Washc5	223593
ENSMUSG00000050963	0.167156	0.0341002	0.415085	Kcns2	16539
ENSMUSG00000110575	-0.711575	0.0341092	0.415085	6330537M06Rik
ENSMUSG00000021556	-0.32691	0.0341427	0.415085	Golm1	105348
ENSMUSG00000021365	-0.259266	0.03417	0.415085	Nedd9	18003
ENSMUSG00000030451	-0.192443	0.0341732	0.415085	Herc2	15204
ENSMUSG00000025270	-0.759755	0.0341812	0.415085	Alas2	11656
ENSMUSG00000078921	-1.29476	0.0341923	0.415085	Tgtp2	100039796
ENSMUSG00000035828	-0.346274	0.0341995	0.415085	Pim3	223775
ENSMUSG00000030641	0.547923	0.0342091	0.415085	Ddias	74041
ENSMUSG00000110251	-1.03459	0.034249	0.415085	Gm2996
ENSMUSG00000090114	-0.175209	0.034277	0.415085	Gm3076
ENSMUSG00000038690	0.205795	0.0343311	0.415085	Atp5j2	57423
[truncated: 804 more rows]

## Sheet: GO_annotation_overlap_genes
Gene stable ID	Gene name	Gene description	GO term name
ENSG00000005001	PRSS22	serine protease 22 [Source:HGNC Symbol;Acc:HGNC:14368]	peptidase activity
ENSG00000005001	PRSS22	serine protease 22 [Source:HGNC Symbol;Acc:HGNC:14368]	proteolysis
ENSG00000005001	PRSS22	serine protease 22 [Source:HGNC Symbol;Acc:HGNC:14368]	hydrolase activity
ENSG00000005001	PRSS22	serine protease 22 [Source:HGNC Symbol;Acc:HGNC:14368]	serine-type endopeptidase activity
ENSG00000005001	PRSS22	serine protease 22 [Source:HGNC Symbol;Acc:HGNC:14368]	serine-type peptidase activity
ENSG00000005001	PRSS22	serine protease 22 [Source:HGNC Symbol;Acc:HGNC:14368]	extracellular region
ENSG00000005001	PRSS22	serine protease 22 [Source:HGNC Symbol;Acc:HGNC:14368]	extracellular space
ENSG00000005001	PRSS22	serine protease 22 [Source:HGNC Symbol;Acc:HGNC:14368]	peptidase activator activity
ENSG00000005001	PRSS22	serine protease 22 [Source:HGNC Symbol;Acc:HGNC:14368]	positive regulation of peptidase activity
ENSG00000005001	PRSS22	serine protease 22 [Source:HGNC Symbol;Acc:HGNC:14368]
ENSG00000005020	SKAP2	src kinase associated phosphoprotein 2 [Source:HGNC Symbol;Acc:HGNC:15687]	cytoplasm
ENSG00000005020	SKAP2	src kinase associated phosphoprotein 2 [Source:HGNC Symbol;Acc:HGNC:15687]	nucleoplasm
ENSG00000005020	SKAP2	src kinase associated phosphoprotein 2 [Source:HGNC Symbol;Acc:HGNC:15687]	cytosol
ENSG00000005020	SKAP2	src kinase associated phosphoprotein 2 [Source:HGNC Symbol;Acc:HGNC:15687]	protein binding
ENSG00000005020	SKAP2	src kinase associated phosphoprotein 2 [Source:HGNC Symbol;Acc:HGNC:15687]	plasma membrane
ENSG00000005020	SKAP2	src kinase associated phosphoprotein 2 [Source:HGNC Symbol;Acc:HGNC:15687]	B cell activation
ENSG00000005020	SKAP2	src kinase associated phosphoprotein 2 [Source:HGNC Symbol;Acc:HGNC:15687]	signal transduction
ENSG00000005020	SKAP2	src kinase associated phosphoprotein 2 [Source:HGNC Symbol;Acc:HGNC:15687]	protein-containing complex assembly
ENSG00000005020	SKAP2	src kinase associated phosphoprotein 2 [Source:HGNC Symbol;Acc:HGNC:15687]	negative regulation of cell population proliferation
ENSG00000005020	SKAP2	src kinase associated phosphoprotein 2 [Source:HGNC Symbol;Acc:HGNC:15687]
ENSG00000006459	KDM7A	lysine demethylase 7A [Source:HGNC Symbol;Acc:HGNC:22224]	nucleus
ENSG00000006459	KDM7A	lysine demethylase 7A [Source:HGNC Symbol;Acc:HGNC:22224]	metal ion binding
ENSG00000006459	KDM7A	lysine demethylase 7A [Source:HGNC Symbol;Acc:HGNC:22224]	nucleoplasm
ENSG00000006459	KDM7A	lysine demethylase 7A [Source:HGNC Symbol;Acc:HGNC:22224]	nucleolus
ENSG00000006459	KDM7A	lysine demethylase 7A [Source:HGNC Symbol;Acc:HGNC:22224]	oxidoreductase activity
ENSG00000006459	KDM7A	lysine demethylase 7A [Source:HGNC Symbol;Acc:HGNC:22224]	zinc ion binding
ENSG00000006459	KDM7A	lysine demethylase 7A [Source:HGNC Symbol;Acc:HGNC:22224]	chromatin organization
ENSG00000006459	KDM7A	lysine demethylase 7A [Source:HGNC Symbol;Acc:HGNC:22224]	dioxygenase activity
ENSG00000006459	KDM7A	lysine demethylase 7A [Source:HGNC Symbol;Acc:HGNC:22224]	nervous system development
ENSG00000006459	KDM7A	lysine demethylase 7A [Source:HGNC Symbol;Acc:HGNC:22224]	methylated histone binding
ENSG00000006459	KDM7A	lysine demethylase 7A [Source:HGNC Symbol;Acc:HGNC:22224]	iron ion binding
ENSG00000006459	KDM7A	lysine demethylase 7A [Source:HGNC Symbol;Acc:HGNC:22224]	regulation of transcription by RNA polymerase II
ENSG00000006459	KDM7A	lysine demethylase 7A [Source:HGNC Symbol;Acc:HGNC:22224]	histone demethylase activity
ENSG00000006459	KDM7A	lysine demethylase 7A [Source:HGNC Symbol;Acc:HGNC:22224]	2-oxoglutarate-dependent dioxygenase activity
ENSG00000006459	KDM7A	lysine demethylase 7A [Source:HGNC Symbol;Acc:HGNC:22224]	transcription coregulator activity
ENSG00000006459	KDM7A	lysine demethylase 7A [Source:HGNC Symbol;Acc:HGNC:22224]	histone demethylase activity (H3-K9 specific)
ENSG00000006459	KDM7A	lysine demethylase 7A [Source:HGNC Symbol;Acc:HGNC:22224]	histone H3-K9 demethylation
ENSG00000006459	KDM7A	lysine demethylase 7A [Source:HGNC Symbol;Acc:HGNC:22224]	histone demethylase activity (H3-K27 specific)
ENSG00000006459	KDM7A	lysine demethylase 7A [Source:HGNC Symbol;Acc:HGNC:22224]	histone H3-K27 demethylation
ENSG00000006459	KDM7A	lysine demethylase 7A [Source:HGNC Symbol;Acc:HGNC:22224]
ENSG00000006459	KDM7A	lysine demethylase 7A [Source:HGNC Symbol;Acc:HGNC:22224]	histone demethylase activity (H4-K20 specific)
ENSG00000006459	KDM7A	lysine demethylase 7A [Source:HGNC Symbol;Acc:HGNC:22224]	protein demethylation
ENSG00000006459	KDM7A	lysine demethylase 7A [Source:HGNC Symbol;Acc:HGNC:22224]	histone H4-K20 demethylation
ENSG00000006459	KDM7A	lysine demethylase 7A [Source:HGNC Symbol;Acc:HGNC:22224]	histone demethylase activity (H3-K36 specific)
ENSG00000006459	KDM7A	lysine demethylase 7A [Source:HGNC Symbol;Acc:HGNC:22224]	histone H3-K36 demethylation
ENSG00000006459	KDM7A	lysine demethylase 7A [Source:HGNC Symbol;Acc:HGNC:22224]	midbrain development
ENSG00000006459	KDM7A	lysine demethylase 7A [Source:HGNC Symbol;Acc:HGNC:22224]	positive regulation of transcription, DNA-templated
ENSG00000007944	MYLIP	myosin regulatory light chain interacting protein [Source:HGNC Symbol;Acc:HGNC:21155]	cytoplasm
ENSG00000007944	MYLIP	myosin regulatory light chain interacting protein [Source:HGNC Symbol;Acc:HGNC:21155]	membrane
ENSG00000007944	MYLIP	myosin regulatory light chain interacting protein [Source:HGNC Symbol;Acc:HGNC:21155]	metal ion binding
ENSG00000007944	MYLIP	myosin regulatory light chain interacting protein [Source:HGNC Symbol;Acc:HGNC:21155]	transferase activity
ENSG00000007944	MYLIP	myosin regulatory light chain interacting protein [Source:HGNC Symbol;Acc:HGNC:21155]	plasma membrane
ENSG00000007944	MYLIP	myosin regulatory light chain interacting protein [Source:HGNC Symbol;Acc:HGNC:21155]	protein ubiquitination
ENSG00000007944	MYLIP	myosin regulatory light chain interacting protein [Source:HGNC Symbol;Acc:HGNC:21155]	cytoskeleton
ENSG00000007944	MYLIP	myosin regulatory light chain interacting protein [Source:HGNC Symbol;Acc:HGNC:21155]	protein binding
ENSG00000007944	MYLIP	myosin regulatory light chain interacting protein [Source:HGNC Symbol;Acc:HGNC:21155]	cytoskeletal protein binding
ENSG00000007944	MYLIP	myosin regulatory light chain interacting protein [Source:HGNC Symbol;Acc:HGNC:21155]	ubiquitin-protein transferase activity
ENSG00000007944	MYLIP	myosin regulatory light chain interacting protein [Source:HGNC Symbol;Acc:HGNC:21155]	nervous system development
ENSG00000007944	MYLIP	myosin regulatory light chain interacting protein [Source:HGNC Symbol;Acc:HGNC:21155]	ubiquitin-dependent protein catabolic process
ENSG00000007944	MYLIP	myosin regulatory light chain interacting protein [Source:HGNC Symbol;Acc:HGNC:21155]	cytosol
ENSG00000007944	MYLIP	myosin regulatory light chain interacting protein [Source:HGNC Symbol;Acc:HGNC:21155]	negative regulation of neuron projection development
ENSG00000007944	MYLIP	myosin regulatory light chain interacting protein [Source:HGNC Symbol;Acc:HGNC:21155]	ubiquitin protein ligase activity
ENSG00000007944	MYLIP	myosin regulatory light chain interacting protein [Source:HGNC Symbol;Acc:HGNC:21155]	negative regulation of low-density lipoprotein particle clearance
ENSG00000007944	MYLIP	myosin regulatory light chain interacting protein [Source:HGNC Symbol;Acc:HGNC:21155]	protein destabilization
ENSG00000007944	MYLIP	myosin regulatory light chain interacting protein [Source:HGNC Symbol;Acc:HGNC:21155]	regulation of low-density lipoprotein particle receptor catabolic process
ENSG00000007944	MYLIP	myosin regulatory light chain interacting protein [Source:HGNC Symbol;Acc:HGNC:21155]	cholesterol homeostasis
ENSG00000007944	MYLIP	myosin regulatory light chain interacting protein [Source:HGNC Symbol;Acc:HGNC:21155]	positive regulation of protein catabolic process
ENSG00000008294	SPAG9	sperm associated antigen 9 [Source:HGNC Symbol;Acc:HGNC:14524]	cytoplasm
ENSG00000008294	SPAG9	sperm associated antigen 9 [Source:HGNC Symbol;Acc:HGNC:14524]	membrane
ENSG00000008294	SPAG9	sperm associated antigen 9 [Source:HGNC Symbol;Acc:HGNC:14524]	cytoplasmic vesicle
ENSG00000008294	SPAG9	sperm associated antigen 9 [Source:HGNC Symbol;Acc:HGNC:14524]	cytosol
ENSG00000008294	SPAG9	sperm associated antigen 9 [Source:HGNC Symbol;Acc:HGNC:14524]	lysosomal membrane
ENSG00000008294	SPAG9	sperm associated antigen 9 [Source:HGNC Symbol;Acc:HGNC:14524]	protein binding
ENSG00000008294	SPAG9	sperm associated antigen 9 [Source:HGNC Symbol;Acc:HGNC:14524]	lysosome
ENSG00000008294	SPAG9	sperm associated antigen 9 [Source:HGNC Symbol;Acc:HGNC:14524]	perinuclear region of cytoplasm
ENSG00000008294	SPAG9	sperm associated antigen 9 [Source:HGNC Symbol;Acc:HGNC:14524]	centriolar satellite
ENSG00000008294	SPAG9	sperm associated antigen 9 [Source:HGNC Symbol;Acc:HGNC:14524]	acrosomal vesicle
ENSG00000008294	SPAG9	sperm associated antigen 9 [Source:HGNC Symbol;Acc:HGNC:14524]	MAP-kinase scaffold activity
ENSG00000008294	SPAG9	sperm associated antigen 9 [Source:HGNC Symbol;Acc:HGNC:14524]	vesicle-mediated transport
ENSG00000008294	SPAG9	sperm associated antigen 9 [Source:HGNC Symbol;Acc:HGNC:14524]	extracellular exosome
ENSG00000008294	SPAG9	sperm associated antigen 9 [Source:HGNC Symbol;Acc:HGNC:14524]	positive regulation of cell migration
ENSG00000008294	SPAG9	sperm associated antigen 9 [Source:HGNC Symbol;Acc:HGNC:14524]	kinesin binding
ENSG00000008294	SPAG9	sperm associated antigen 9 [Source:HGNC Symbol;Acc:HGNC:14524]	signaling receptor complex adaptor activity
ENSG00000008294	SPAG9	sperm associated antigen 9 [Source:HGNC Symbol;Acc:HGNC:14524]	retrograde transport, endosome to Golgi
ENSG00000008294	SPAG9	sperm associated antigen 9 [Source:HGNC Symbol;Acc:HGNC:14524]	JUN kinase binding
ENSG00000008294	SPAG9	sperm associated antigen 9 [Source:HGNC Symbol;Acc:HGNC:14524]	identical protein binding
ENSG00000008294	SPAG9	sperm associated antigen 9 [Source:HGNC Symbol;Acc:HGNC:14524]	negative regulation of protein phosphorylation
ENSG00000008294	SPAG9	sperm associated antigen 9 [Source:HGNC Symbol;Acc:HGNC:14524]	lysosome localization
ENSG00000008294	SPAG9	sperm associated antigen 9 [Source:HGNC Symbol;Acc:HGNC:14524]	positive regulation of MAPK cascade
ENSG00000008294	SPAG9	sperm associated antigen 9 [Source:HGNC Symbol;Acc:HGNC:14524]	negative regulation of neuron differentiation
ENSG00000008294	SPAG9	sperm associated antigen 9 [Source:HGNC Symbol;Acc:HGNC:14524]	positive regulation of neuron differentiation
ENSG00000008294	SPAG9	sperm associated antigen 9 [Source:HGNC Symbol;Acc:HGNC:14524]	striated muscle cell differentiation
ENSG00000008294	SPAG9	sperm associated antigen 9 [Source:HGNC Symbol;Acc:HGNC:14524]	negative regulation of dendrite extension
ENSG00000008294	SPAG9	sperm associated antigen 9 [Source:HGNC Symbol;Acc:HGNC:14524]
ENSG00000008294	SPAG9	sperm associated antigen 9 [Source:HGNC Symbol;Acc:HGNC:14524]	integral component of membrane
ENSG00000010017	RANBP9	RAN binding protein 9 [Source:HGNC Symbol;Acc:HGNC:13727]	nucleus
ENSG00000010017	RANBP9	RAN binding protein 9 [Source:HGNC Symbol;Acc:HGNC:13727]	cytoplasm
ENSG00000010017	RANBP9	RAN binding protein 9 [Source:HGNC Symbol;Acc:HGNC:13727]	membrane
ENSG00000010017	RANBP9	RAN binding protein 9 [Source:HGNC Symbol;Acc:HGNC:13727]	nucleoplasm
ENSG00000010017	RANBP9	RAN binding protein 9 [Source:HGNC Symbol;Acc:HGNC:13727]	cytosol
ENSG00000010017	RANBP9	RAN binding protein 9 [Source:HGNC Symbol;Acc:HGNC:13727]	plasma membrane
ENSG00000010017	RANBP9	RAN binding protein 9 [Source:HGNC Symbol;Acc:HGNC:13727]	nuclear body
ENSG00000010017	RANBP9	RAN binding protein 9 [Source:HGNC Symbol;Acc:HGNC:13727]	protein binding
ENSG00000010017	RANBP9	RAN binding protein 9 [Source:HGNC Symbol;Acc:HGNC:13727]	enzyme binding
ENSG00000010017	RANBP9	RAN binding protein 9 [Source:HGNC Symbol;Acc:HGNC:13727]	cell surface receptor signaling pathway
ENSG00000010017	RANBP9	RAN binding protein 9 [Source:HGNC Symbol;Acc:HGNC:13727]	cytoskeleton organization
ENSG00000010017	RANBP9	RAN binding protein 9 [Source:HGNC Symbol;Acc:HGNC:13727]	protein-containing complex assembly
ENSG00000010017	RANBP9	RAN binding protein 9 [Source:HGNC Symbol;Acc:HGNC:13727]	small GTPase binding
ENSG00000010017	RANBP9	RAN binding protein 9 [Source:HGNC Symbol;Acc:HGNC:13727]	microtubule associated complex
ENSG00000010017	RANBP9	RAN binding protein 9 [Source:HGNC Symbol;Acc:HGNC:13727]	ubiquitin ligase complex
ENSG00000010017	RANBP9	RAN binding protein 9 [Source:HGNC Symbol;Acc:HGNC:13727]	positive regulation of amyloid precursor protein catabolic process
ENSG00000010017	RANBP9	RAN binding protein 9 [Source:HGNC Symbol;Acc:HGNC:13727]	microtubule nucleation
ENSG00000010017	RANBP9	RAN binding protein 9 [Source:HGNC Symbol;Acc:HGNC:13727]	negative regulation of ERK1 and ERK2 cascade
ENSG00000010017	RANBP9	RAN binding protein 9 [Source:HGNC Symbol;Acc:HGNC:13727]
ENSG00000011114	BTBD7	BTB domain containing 7 [Source:HGNC Symbol;Acc:HGNC:18269]
ENSG00000011114	BTBD7	BTB domain containing 7 [Source:HGNC Symbol;Acc:HGNC:18269]	nucleus
ENSG00000011114	BTBD7	BTB domain containing 7 [Source:HGNC Symbol;Acc:HGNC:18269]	morphogenesis of a branching epithelium
ENSG00000011114	BTBD7	BTB domain containing 7 [Source:HGNC Symbol;Acc:HGNC:18269]	regulation of branching involved in salivary gland morphogenesis
ENSG00000011114	BTBD7	BTB domain containing 7 [Source:HGNC Symbol;Acc:HGNC:18269]	protein binding
ENSG00000011405	PIK3C2A	phosphatidylinositol-4-phosphate 3-kinase catalytic subunit type 2 alpha [Source:HGNC Symbol;Acc:HGNC:8971]
ENSG00000011405	PIK3C2A	phosphatidylinositol-4-phosphate 3-kinase catalytic subunit type 2 alpha [Source:HGNC Symbol;Acc:HGNC:8971]	nucleus
ENSG00000011405	PIK3C2A	phosphatidylinositol-4-phosphate 3-kinase catalytic subunit type 2 alpha [Source:HGNC Symbol;Acc:HGNC:8971]	cytoplasm
ENSG00000011405	PIK3C2A	phosphatidylinositol-4-phosphate 3-kinase catalytic subunit type 2 alpha [Source:HGNC Symbol;Acc:HGNC:8971]	membrane
ENSG00000011405	PIK3C2A	phosphatidylinositol-4-phosphate 3-kinase catalytic subunit type 2 alpha [Source:HGNC Symbol;Acc:HGNC:8971]	Golgi apparatus
ENSG00000011405	PIK3C2A	phosphatidylinositol-4-phosphate 3-kinase catalytic subunit type 2 alpha [Source:HGNC Symbol;Acc:HGNC:8971]	cytoplasmic vesicle
ENSG00000011405	PIK3C2A	phosphatidylinositol-4-phosphate 3-kinase catalytic subunit type 2 alpha [Source:HGNC Symbol;Acc:HGNC:8971]	intracellular membrane-bounded organelle
ENSG00000011405	PIK3C2A	phosphatidylinositol-4-phosphate 3-kinase catalytic subunit type 2 alpha [Source:HGNC Symbol;Acc:HGNC:8971]	nucleotide binding
ENSG00000011405	PIK3C2A	phosphatidylinositol-4-phosphate 3-kinase catalytic subunit type 2 alpha [Source:HGNC Symbol;Acc:HGNC:8971]	ATP binding
ENSG00000011405	PIK3C2A	phosphatidylinositol-4-phosphate 3-kinase catalytic subunit type 2 alpha [Source:HGNC Symbol;Acc:HGNC:8971]	kinase activity
ENSG00000011405	PIK3C2A	phosphatidylinositol-4-phosphate 3-kinase catalytic subunit type 2 alpha [Source:HGNC Symbol;Acc:HGNC:8971]	transferase activity
ENSG00000011405	PIK3C2A	phosphatidylinositol-4-phosphate 3-kinase catalytic subunit type 2 alpha [Source:HGNC Symbol;Acc:HGNC:8971]	phosphorylation
ENSG00000011405	PIK3C2A	phosphatidylinositol-4-phosphate 3-kinase catalytic subunit type 2 alpha [Source:HGNC Symbol;Acc:HGNC:8971]	nucleoplasm
ENSG00000011405	PIK3C2A	phosphatidylinositol-4-phosphate 3-kinase catalytic subunit type 2 alpha [Source:HGNC Symbol;Acc:HGNC:8971]	cytosol
ENSG00000011405	PIK3C2A	phosphatidylinositol-4-phosphate 3-kinase catalytic subunit type 2 alpha [Source:HGNC Symbol;Acc:HGNC:8971]	plasma membrane
ENSG00000011405	PIK3C2A	phosphatidylinositol-4-phosphate 3-kinase catalytic subunit type 2 alpha [Source:HGNC Symbol;Acc:HGNC:8971]	lipid metabolic process
ENSG00000011405	PIK3C2A	phosphatidylinositol-4-phosphate 3-kinase catalytic subunit type 2 alpha [Source:HGNC Symbol;Acc:HGNC:8971]	exocytosis
ENSG00000011405	PIK3C2A	phosphatidylinositol-4-phosphate 3-kinase catalytic subunit type 2 alpha [Source:HGNC Symbol;Acc:HGNC:8971]	trans-Golgi network
ENSG00000011405	PIK3C2A	phosphatidylinositol-4-phosphate 3-kinase catalytic subunit type 2 alpha [Source:HGNC Symbol;Acc:HGNC:8971]	phosphatidylinositol phosphate biosynthetic process
ENSG00000011405	PIK3C2A	phosphatidylinositol-4-phosphate 3-kinase catalytic subunit type 2 alpha [Source:HGNC Symbol;Acc:HGNC:8971]	phosphatidylinositol binding
ENSG00000011405	PIK3C2A	phosphatidylinositol-4-phosphate 3-kinase catalytic subunit type 2 alpha [Source:HGNC Symbol;Acc:HGNC:8971]	phosphatidylinositol-4,5-bisphosphate 3-kinase activity
ENSG00000011405	PIK3C2A	phosphatidylinositol-4-phosphate 3-kinase catalytic subunit type 2 alpha [Source:HGNC Symbol;Acc:HGNC:8971]	phosphatidylinositol-3,4-bisphosphate 5-kinase activity
ENSG00000011405	PIK3C2A	phosphatidylinositol-4-phosphate 3-kinase catalytic subunit type 2 alpha [Source:HGNC Symbol;Acc:HGNC:8971]	phosphatidylinositol biosynthetic process
ENSG00000011405	PIK3C2A	phosphatidylinositol-4-phosphate 3-kinase catalytic subunit type 2 alpha [Source:HGNC Symbol;Acc:HGNC:8971]	phosphatidylinositol-mediated signaling
ENSG00000011405	PIK3C2A	phosphatidylinositol-4-phosphate 3-kinase catalytic subunit type 2 alpha [Source:HGNC Symbol;Acc:HGNC:8971]	endocytosis
ENSG00000011405	PIK3C2A	phosphatidylinositol-4-phosphate 3-kinase catalytic subunit type 2 alpha [Source:HGNC Symbol;Acc:HGNC:8971]	vesicle
ENSG00000011405	PIK3C2A	phosphatidylinositol-4-phosphate 3-kinase catalytic subunit type 2 alpha [Source:HGNC Symbol;Acc:HGNC:8971]	phosphatidylinositol 3-kinase complex
ENSG00000011405	PIK3C2A	phosphatidylinositol-4-phosphate 3-kinase catalytic subunit type 2 alpha [Source:HGNC Symbol;Acc:HGNC:8971]	clathrin-coated vesicle
ENSG00000011405	PIK3C2A	phosphatidylinositol-4-phosphate 3-kinase catalytic subunit type 2 alpha [Source:HGNC Symbol;Acc:HGNC:8971]	phosphatidylinositol 3-kinase activity
ENSG00000011405	PIK3C2A	phosphatidylinositol-4-phosphate 3-kinase catalytic subunit type 2 alpha [Source:HGNC Symbol;Acc:HGNC:8971]	extracellular exosome
ENSG00000011405	PIK3C2A	phosphatidylinositol-4-phosphate 3-kinase catalytic subunit type 2 alpha [Source:HGNC Symbol;Acc:HGNC:8971]	cell migration
ENSG00000011405	PIK3C2A	phosphatidylinositol-4-phosphate 3-kinase catalytic subunit type 2 alpha [Source:HGNC Symbol;Acc:HGNC:8971]	1-phosphatidylinositol-4-phosphate 3-kinase activity
ENSG00000011405	PIK3C2A	phosphatidylinositol-4-phosphate 3-kinase catalytic subunit type 2 alpha [Source:HGNC Symbol;Acc:HGNC:8971]	1-phosphatidylinositol-3-kinase activity
ENSG00000011405	PIK3C2A	phosphatidylinositol-4-phosphate 3-kinase catalytic subunit type 2 alpha [Source:HGNC Symbol;Acc:HGNC:8971]	clathrin coat assembly
ENSG00000011405	PIK3C2A	phosphatidylinositol-4-phosphate 3-kinase catalytic subunit type 2 alpha [Source:HGNC Symbol;Acc:HGNC:8971]	phosphatidylinositol kinase activity
ENSG00000011405	PIK3C2A	phosphatidylinositol-4-phosphate 3-kinase catalytic subunit type 2 alpha [Source:HGNC Symbol;Acc:HGNC:8971]	phosphatidylinositol 3-kinase signaling
ENSG00000011405	PIK3C2A	phosphatidylinositol-4-phosphate 3-kinase catalytic subunit type 2 alpha [Source:HGNC Symbol;Acc:HGNC:8971]	phosphatidylinositol-3-phosphate biosynthetic process
ENSG00000011405	PIK3C2A	phosphatidylinositol-4-phosphate 3-kinase catalytic subunit type 2 alpha [Source:HGNC Symbol;Acc:HGNC:8971]	clathrin binding
ENSG00000011405	PIK3C2A	phosphatidylinositol-4-phosphate 3-kinase catalytic subunit type 2 alpha [Source:HGNC Symbol;Acc:HGNC:8971]	epidermal growth factor receptor signaling pathway
ENSG00000011405	PIK3C2A	phosphatidylinositol-4-phosphate 3-kinase catalytic subunit type 2 alpha [Source:HGNC Symbol;Acc:HGNC:8971]	insulin receptor signaling pathway
ENSG00000011405	PIK3C2A	phosphatidylinositol-4-phosphate 3-kinase catalytic subunit type 2 alpha [Source:HGNC Symbol;Acc:HGNC:8971]	positive regulation of autophagy
ENSG00000011405	PIK3C2A	phosphatidylinositol-4-phosphate 3-kinase catalytic subunit type 2 alpha [Source:HGNC Symbol;Acc:HGNC:8971]	vascular associated smooth muscle contraction
ENSG00000011405	PIK3C2A	phosphatidylinositol-4-phosphate 3-kinase catalytic subunit type 2 alpha [Source:HGNC Symbol;Acc:HGNC:8971]	platelet-derived growth factor receptor signaling pathway
ENSG00000011405	PIK3C2A	phosphatidylinositol-4-phosphate 3-kinase catalytic subunit type 2 alpha [Source:HGNC Symbol;Acc:HGNC:8971]	membrane organization
ENSG00000011405	PIK3C2A	phosphatidylinositol-4-phosphate 3-kinase catalytic subunit type 2 alpha [Source:HGNC Symbol;Acc:HGNC:8971]	positive regulation of cell migration involved in sprouting angiogenesis
ENSG00000011638	LDAF1	lipid droplet assembly factor 1 [Source:HGNC Symbol;Acc:HGNC:30136]	membrane
ENSG00000011638	LDAF1	lipid droplet assembly factor 1 [Source:HGNC Symbol;Acc:HGNC:30136]	integral component of membrane
ENSG00000011638	LDAF1	lipid droplet assembly factor 1 [Source:HGNC Symbol;Acc:HGNC:30136]	endoplasmic reticulum
ENSG00000011638	LDAF1	lipid droplet assembly factor 1 [Source:HGNC Symbol;Acc:HGNC:30136]	endoplasmic reticulum membrane
ENSG00000011638	LDAF1	lipid droplet assembly factor 1 [Source:HGNC Symbol;Acc:HGNC:30136]	lipid droplet
ENSG00000011638	LDAF1	lipid droplet assembly factor 1 [Source:HGNC Symbol;Acc:HGNC:30136]	protein binding
ENSG00000011638	LDAF1	lipid droplet assembly factor 1 [Source:HGNC Symbol;Acc:HGNC:30136]	lipid droplet formation
ENSG00000011638	LDAF1	lipid droplet assembly factor 1 [Source:HGNC Symbol;Acc:HGNC:30136]
ENSG00000012660	ELOVL5	ELOVL fatty acid elongase 5 [Source:HGNC Symbol;Acc:HGNC:21308]	membrane
ENSG00000012660	ELOVL5	ELOVL fatty acid elongase 5 [Source:HGNC Symbol;Acc:HGNC:21308]	integral component of membrane
ENSG00000012660	ELOVL5	ELOVL fatty acid elongase 5 [Source:HGNC Symbol;Acc:HGNC:21308]	transferase activity
ENSG00000012660	ELOVL5	ELOVL fatty acid elongase 5 [Source:HGNC Symbol;Acc:HGNC:21308]	endoplasmic reticulum
ENSG00000012660	ELOVL5	ELOVL fatty acid elongase 5 [Source:HGNC Symbol;Acc:HGNC:21308]	endoplasmic reticulum membrane
ENSG00000012660	ELOVL5	ELOVL fatty acid elongase 5 [Source:HGNC Symbol;Acc:HGNC:21308]	lipid metabolic process
ENSG00000012660	ELOVL5	ELOVL fatty acid elongase 5 [Source:HGNC Symbol;Acc:HGNC:21308]	fatty acid metabolic process
ENSG00000012660	ELOVL5	ELOVL fatty acid elongase 5 [Source:HGNC Symbol;Acc:HGNC:21308]	fatty acid elongase activity
ENSG00000012660	ELOVL5	ELOVL fatty acid elongase 5 [Source:HGNC Symbol;Acc:HGNC:21308]	very-long-chain 3-ketoacyl-CoA synthase activity
ENSG00000012660	ELOVL5	ELOVL fatty acid elongase 5 [Source:HGNC Symbol;Acc:HGNC:21308]	fatty acid biosynthetic process
ENSG00000012660	ELOVL5	ELOVL fatty acid elongase 5 [Source:HGNC Symbol;Acc:HGNC:21308]	unsaturated fatty acid biosynthetic process
ENSG00000012660	ELOVL5	ELOVL fatty acid elongase 5 [Source:HGNC Symbol;Acc:HGNC:21308]	fatty acid elongation, saturated fatty acid
ENSG00000012660	ELOVL5	ELOVL fatty acid elongase 5 [Source:HGNC Symbol;Acc:HGNC:21308]	fatty acid elongation
ENSG00000012660	ELOVL5	ELOVL fatty acid elongase 5 [Source:HGNC Symbol;Acc:HGNC:21308]	fatty acid elongation, polyunsaturated fatty acid
ENSG00000012660	ELOVL5	ELOVL fatty acid elongase 5 [Source:HGNC Symbol;Acc:HGNC:21308]	very long-chain fatty acid biosynthetic process
ENSG00000012660	ELOVL5	ELOVL fatty acid elongase 5 [Source:HGNC Symbol;Acc:HGNC:21308]	cell projection
ENSG00000012660	ELOVL5	ELOVL fatty acid elongase 5 [Source:HGNC Symbol;Acc:HGNC:21308]	dendrite
ENSG00000012660	ELOVL5	ELOVL fatty acid elongase 5 [Source:HGNC Symbol;Acc:HGNC:21308]	protein binding
ENSG00000012660	ELOVL5	ELOVL fatty acid elongase 5 [Source:HGNC Symbol;Acc:HGNC:21308]	fatty acid elongation, monounsaturated fatty acid
ENSG00000012660	ELOVL5	ELOVL fatty acid elongase 5 [Source:HGNC Symbol;Acc:HGNC:21308]	long-chain fatty-acyl-CoA biosynthetic process
ENSG00000012660	ELOVL5	ELOVL fatty acid elongase 5 [Source:HGNC Symbol;Acc:HGNC:21308]	sphingolipid biosynthetic process
ENSG00000012660	ELOVL5	ELOVL fatty acid elongase 5 [Source:HGNC Symbol;Acc:HGNC:21308]	integral component of endoplasmic reticulum membrane
ENSG00000012660	ELOVL5	ELOVL fatty acid elongase 5 [Source:HGNC Symbol;Acc:HGNC:21308]	alpha-linolenic acid metabolic process
ENSG00000012660	ELOVL5	ELOVL fatty acid elongase 5 [Source:HGNC Symbol;Acc:HGNC:21308]	neuronal cell body
ENSG00000012660	ELOVL5	ELOVL fatty acid elongase 5 [Source:HGNC Symbol;Acc:HGNC:21308]	linoleic acid metabolic process
ENSG00000012660	ELOVL5	ELOVL fatty acid elongase 5 [Source:HGNC Symbol;Acc:HGNC:21308]	positive regulation of fatty acid biosynthetic process
ENSG00000012660	ELOVL5	ELOVL fatty acid elongase 5 [Source:HGNC Symbol;Acc:HGNC:21308]	dendritic tree
ENSG00000012660	ELOVL5	ELOVL fatty acid elongase 5 [Source:HGNC Symbol;Acc:HGNC:21308]
ENSG00000026103	FAS	Fas cell surface death receptor [Source:HGNC Symbol;Acc:HGNC:11920]
ENSG00000026103	FAS	Fas cell surface death receptor [Source:HGNC Symbol;Acc:HGNC:11920]	membrane
ENSG00000026103	FAS	Fas cell surface death receptor [Source:HGNC Symbol;Acc:HGNC:11920]	cellular anatomical entity
ENSG00000026103	FAS	Fas cell surface death receptor [Source:HGNC Symbol;Acc:HGNC:11920]	plasma membrane
ENSG00000026103	FAS	Fas cell surface death receptor [Source:HGNC Symbol;Acc:HGNC:11920]	apoptotic process
ENSG00000026103	FAS	Fas cell surface death receptor [Source:HGNC Symbol;Acc:HGNC:11920]	signal transduction
ENSG00000026103	FAS	Fas cell surface death receptor [Source:HGNC Symbol;Acc:HGNC:11920]	membrane raft
ENSG00000026103	FAS	Fas cell surface death receptor [Source:HGNC Symbol;Acc:HGNC:11920]	immune response
ENSG00000026103	FAS	Fas cell surface death receptor [Source:HGNC Symbol;Acc:HGNC:11920]	transmembrane signaling receptor activity
ENSG00000026103	FAS	Fas cell surface death receptor [Source:HGNC Symbol;Acc:HGNC:11920]	calmodulin binding
ENSG00000026103	FAS	Fas cell surface death receptor [Source:HGNC Symbol;Acc:HGNC:11920]	protein binding
ENSG00000026103	FAS	Fas cell surface death receptor [Source:HGNC Symbol;Acc:HGNC:11920]	integral component of membrane
ENSG00000026103	FAS	Fas cell surface death receptor [Source:HGNC Symbol;Acc:HGNC:11920]	cytosol
ENSG00000026103	FAS	Fas cell surface death receptor [Source:HGNC Symbol;Acc:HGNC:11920]	extracellular region
ENSG00000026103	FAS	Fas cell surface death receptor [Source:HGNC Symbol;Acc:HGNC:11920]	nuclear body
ENSG00000026103	FAS	Fas cell surface death receptor [Source:HGNC Symbol;Acc:HGNC:11920]	positive regulation of apoptotic process
ENSG00000026103	FAS	Fas cell surface death receptor [Source:HGNC Symbol;Acc:HGNC:11920]	cell surface
ENSG00000026103	FAS	Fas cell surface death receptor [Source:HGNC Symbol;Acc:HGNC:11920]	external side of plasma membrane
ENSG00000026103	FAS	Fas cell surface death receptor [Source:HGNC Symbol;Acc:HGNC:11920]	identical protein binding
ENSG00000026103	FAS	Fas cell surface death receptor [Source:HGNC Symbol;Acc:HGNC:11920]	regulation of apoptotic process
ENSG00000026103	FAS	Fas cell surface death receptor [Source:HGNC Symbol;Acc:HGNC:11920]	extracellular exosome
ENSG00000026103	FAS	Fas cell surface death receptor [Source:HGNC Symbol;Acc:HGNC:11920]	negative regulation of apoptotic process
ENSG00000026103	FAS	Fas cell surface death receptor [Source:HGNC Symbol;Acc:HGNC:11920]	signaling receptor activity
ENSG00000026103	FAS	Fas cell surface death receptor [Source:HGNC Symbol;Acc:HGNC:11920]	cellular response to mechanical stimulus
ENSG00000026103	FAS	Fas cell surface death receptor [Source:HGNC Symbol;Acc:HGNC:11920]	tumor necrosis factor-mediated signaling pathway
ENSG00000026103	FAS	Fas cell surface death receptor [Source:HGNC Symbol;Acc:HGNC:11920]	extrinsic apoptotic signaling pathway in absence of ligand
ENSG00000026103	FAS	Fas cell surface death receptor [Source:HGNC Symbol;Acc:HGNC:11920]	extrinsic apoptotic signaling pathway
ENSG00000026103	FAS	Fas cell surface death receptor [Source:HGNC Symbol;Acc:HGNC:11920]	protein-containing complex assembly
ENSG00000026103	FAS	Fas cell surface death receptor [Source:HGNC Symbol;Acc:HGNC:11920]	death-inducing signaling complex
ENSG00000026103	FAS	Fas cell surface death receptor [Source:HGNC Symbol;Acc:HGNC:11920]	kinase binding
ENSG00000026103	FAS	Fas cell surface death receptor [Source:HGNC Symbol;Acc:HGNC:11920]	cellular response to hyperoxia
ENSG00000026103	FAS	Fas cell surface death receptor [Source:HGNC Symbol;Acc:HGNC:11920]	necroptotic signaling pathway
ENSG00000026103	FAS	Fas cell surface death receptor [Source:HGNC Symbol;Acc:HGNC:11920]	positive regulation of protein phosphorylation
ENSG00000026103	FAS	Fas cell surface death receptor [Source:HGNC Symbol;Acc:HGNC:11920]	tumor necrosis factor-activated receptor activity
ENSG00000026103	FAS	Fas cell surface death receptor [Source:HGNC Symbol;Acc:HGNC:11920]	activation-induced cell death of T cells
ENSG00000026103	FAS	Fas cell surface death receptor [Source:HGNC Symbol;Acc:HGNC:11920]	regulation of stress-activated MAPK cascade
ENSG00000026103	FAS	Fas cell surface death receptor [Source:HGNC Symbol;Acc:HGNC:11920]	cellular response to amino acid starvation
ENSG00000026103	FAS	Fas cell surface death receptor [Source:HGNC Symbol;Acc:HGNC:11920]	Fas signaling pathway
ENSG00000026103	FAS	Fas cell surface death receptor [Source:HGNC Symbol;Acc:HGNC:11920]	motor neuron apoptotic process
ENSG00000026103	FAS	Fas cell surface death receptor [Source:HGNC Symbol;Acc:HGNC:11920]	positive regulation of apoptotic signaling pathway
ENSG00000026103	FAS	Fas cell surface death receptor [Source:HGNC Symbol;Acc:HGNC:11920]	positive regulation of cysteine-type endopeptidase activity involved in apoptotic signaling pathway
ENSG00000026103	FAS	Fas cell surface death receptor [Source:HGNC Symbol;Acc:HGNC:11920]	CD95 death-inducing signaling complex
ENSG00000027847	B4GALT7	beta-1,4-galactosyltransferase 7 [Source:HGNC Symbol;Acc:HGNC:930]	membrane
ENSG00000027847	B4GALT7	beta-1,4-galactosyltransferase 7 [Source:HGNC Symbol;Acc:HGNC:930]	integral component of membrane
ENSG00000027847	B4GALT7	beta-1,4-galactosyltransferase 7 [Source:HGNC Symbol;Acc:HGNC:930]	Golgi apparatus
ENSG00000027847	B4GALT7	beta-1,4-galactosyltransferase 7 [Source:HGNC Symbol;Acc:HGNC:930]	metal ion binding
ENSG00000027847	B4GALT7	beta-1,4-galactosyltransferase 7 [Source:HGNC Symbol;Acc:HGNC:930]	transferase activity
ENSG00000027847	B4GALT7	beta-1,4-galactosyltransferase 7 [Source:HGNC Symbol;Acc:HGNC:930]	glycosyltransferase activity
ENSG00000027847	B4GALT7	beta-1,4-galactosyltransferase 7 [Source:HGNC Symbol;Acc:HGNC:930]	carbohydrate metabolic process
ENSG00000027847	B4GALT7	beta-1,4-galactosyltransferase 7 [Source:HGNC Symbol;Acc:HGNC:930]	protein binding
ENSG00000027847	B4GALT7	beta-1,4-galactosyltransferase 7 [Source:HGNC Symbol;Acc:HGNC:930]	protein glycosylation
ENSG00000027847	B4GALT7	beta-1,4-galactosyltransferase 7 [Source:HGNC Symbol;Acc:HGNC:930]	manganese ion binding
ENSG00000027847	B4GALT7	beta-1,4-galactosyltransferase 7 [Source:HGNC Symbol;Acc:HGNC:930]	glycosaminoglycan biosynthetic process
ENSG00000027847	B4GALT7	beta-1,4-galactosyltransferase 7 [Source:HGNC Symbol;Acc:HGNC:930]	protein N-linked glycosylation
ENSG00000027847	B4GALT7	beta-1,4-galactosyltransferase 7 [Source:HGNC Symbol;Acc:HGNC:930]	Golgi cisterna membrane
ENSG00000027847	B4GALT7	beta-1,4-galactosyltransferase 7 [Source:HGNC Symbol;Acc:HGNC:930]	Golgi membrane
ENSG00000027847	B4GALT7	beta-1,4-galactosyltransferase 7 [Source:HGNC Symbol;Acc:HGNC:930]	cellular protein modification process
ENSG00000027847	B4GALT7	beta-1,4-galactosyltransferase 7 [Source:HGNC Symbol;Acc:HGNC:930]	galactosyltransferase activity
ENSG00000027847	B4GALT7	beta-1,4-galactosyltransferase 7 [Source:HGNC Symbol;Acc:HGNC:930]	glycosylation
ENSG00000027847	B4GALT7	beta-1,4-galactosyltransferase 7 [Source:HGNC Symbol;Acc:HGNC:930]	proteoglycan biosynthetic process
ENSG00000027847	B4GALT7	beta-1,4-galactosyltransferase 7 [Source:HGNC Symbol;Acc:HGNC:930]	beta-N-acetylglucosaminylglycopeptide beta-1,4-galactosyltransferase activity
ENSG00000027847	B4GALT7	beta-1,4-galactosyltransferase 7 [Source:HGNC Symbol;Acc:HGNC:930]	proteoglycan metabolic process
ENSG00000027847	B4GALT7	beta-1,4-galactosyltransferase 7 [Source:HGNC Symbol;Acc:HGNC:930]	negative regulation of fibroblast proliferation
ENSG00000027847	B4GALT7	beta-1,4-galactosyltransferase 7 [Source:HGNC Symbol;Acc:HGNC:930]	supramolecular fiber organization
ENSG00000027847	B4GALT7	beta-1,4-galactosyltransferase 7 [Source:HGNC Symbol;Acc:HGNC:930]	glycosaminoglycan metabolic process
ENSG00000027847	B4GALT7	beta-1,4-galactosyltransferase 7 [Source:HGNC Symbol;Acc:HGNC:930]	xylosylprotein 4-beta-galactosyltransferase activity
ENSG00000027847	B4GALT7	beta-1,4-galactosyltransferase 7 [Source:HGNC Symbol;Acc:HGNC:930]
ENSG00000027847	B4GALT7	beta-1,4-galactosyltransferase 7 [Source:HGNC Symbol;Acc:HGNC:930]	organelle subcompartment
ENSG00000027847	B4GALT7	beta-1,4-galactosyltransferase 7 [Source:HGNC Symbol;Acc:HGNC:930]	carbohydrate derivative biosynthetic process
ENSG00000027847	B4GALT7	beta-1,4-galactosyltransferase 7 [Source:HGNC Symbol;Acc:HGNC:930]	bounding membrane of organelle
ENSG00000034677	RNF19A	ring finger protein 19A, RBR E3 ubiquitin protein ligase [Source:HGNC Symbol;Acc:HGNC:13432]	cytoplasm
ENSG00000034677	RNF19A	ring finger protein 19A, RBR E3 ubiquitin protein ligase [Source:HGNC Symbol;Acc:HGNC:13432]	membrane
ENSG00000034677	RNF19A	ring finger protein 19A, RBR E3 ubiquitin protein ligase [Source:HGNC Symbol;Acc:HGNC:13432]	integral component of membrane
ENSG00000034677	RNF19A	ring finger protein 19A, RBR E3 ubiquitin protein ligase [Source:HGNC Symbol;Acc:HGNC:13432]	metal ion binding
ENSG00000034677	RNF19A	ring finger protein 19A, RBR E3 ubiquitin protein ligase [Source:HGNC Symbol;Acc:HGNC:13432]	transferase activity
ENSG00000034677	RNF19A	ring finger protein 19A, RBR E3 ubiquitin protein ligase [Source:HGNC Symbol;Acc:HGNC:13432]	protein ubiquitination
ENSG00000034677	RNF19A	ring finger protein 19A, RBR E3 ubiquitin protein ligase [Source:HGNC Symbol;Acc:HGNC:13432]	cytoskeleton
ENSG00000034677	RNF19A	ring finger protein 19A, RBR E3 ubiquitin protein ligase [Source:HGNC Symbol;Acc:HGNC:13432]	ubiquitin-protein transferase activity
ENSG00000034677	RNF19A	ring finger protein 19A, RBR E3 ubiquitin protein ligase [Source:HGNC Symbol;Acc:HGNC:13432]	protein binding
ENSG00000034677	RNF19A	ring finger protein 19A, RBR E3 ubiquitin protein ligase [Source:HGNC Symbol;Acc:HGNC:13432]	microtubule organizing center
ENSG00000034677	RNF19A	ring finger protein 19A, RBR E3 ubiquitin protein ligase [Source:HGNC Symbol;Acc:HGNC:13432]	centrosome
ENSG00000034677	RNF19A	ring finger protein 19A, RBR E3 ubiquitin protein ligase [Source:HGNC Symbol;Acc:HGNC:13432]	postsynapse
ENSG00000034677	RNF19A	ring finger protein 19A, RBR E3 ubiquitin protein ligase [Source:HGNC Symbol;Acc:HGNC:13432]	ubiquitin protein ligase activity
ENSG00000034677	RNF19A	ring finger protein 19A, RBR E3 ubiquitin protein ligase [Source:HGNC Symbol;Acc:HGNC:13432]	protein polyubiquitination
ENSG00000034677	RNF19A	ring finger protein 19A, RBR E3 ubiquitin protein ligase [Source:HGNC Symbol;Acc:HGNC:13432]	ubiquitin-dependent protein catabolic process
ENSG00000034677	RNF19A	ring finger protein 19A, RBR E3 ubiquitin protein ligase [Source:HGNC Symbol;Acc:HGNC:13432]	ubiquitin ligase complex
ENSG00000034677	RNF19A	ring finger protein 19A, RBR E3 ubiquitin protein ligase [Source:HGNC Symbol;Acc:HGNC:13432]	cytosol
ENSG00000034677	RNF19A	ring finger protein 19A, RBR E3 ubiquitin protein ligase [Source:HGNC Symbol;Acc:HGNC:13432]	microtubule cytoskeleton organization
ENSG00000034677	RNF19A	ring finger protein 19A, RBR E3 ubiquitin protein ligase [Source:HGNC Symbol;Acc:HGNC:13432]	ubiquitin conjugating enzyme binding
ENSG00000034677	RNF19A	ring finger protein 19A, RBR E3 ubiquitin protein ligase [Source:HGNC Symbol;Acc:HGNC:13432]	positive regulation of proteasomal ubiquitin-dependent protein catabolic process
ENSG00000034677	RNF19A	ring finger protein 19A, RBR E3 ubiquitin protein ligase [Source:HGNC Symbol;Acc:HGNC:13432]	regulation of protein catabolic process at postsynapse, modulating synaptic transmission
ENSG00000034677	RNF19A	ring finger protein 19A, RBR E3 ubiquitin protein ligase [Source:HGNC Symbol;Acc:HGNC:13432]	hippocampal mossy fiber to CA3 synapse
ENSG00000034677	RNF19A	ring finger protein 19A, RBR E3 ubiquitin protein ligase [Source:HGNC Symbol;Acc:HGNC:13432]	glutamatergic synapse
ENSG00000034677	RNF19A	ring finger protein 19A, RBR E3 ubiquitin protein ligase [Source:HGNC Symbol;Acc:HGNC:13432]
ENSG00000036549	ZZZ3	zinc finger ZZ-type containing 3 [Source:HGNC Symbol;Acc:HGNC:24523]
ENSG00000036549	ZZZ3	zinc finger ZZ-type containing 3 [Source:HGNC Symbol;Acc:HGNC:24523]	nucleus
ENSG00000036549	ZZZ3	zinc finger ZZ-type containing 3 [Source:HGNC Symbol;Acc:HGNC:24523]	zinc ion binding
ENSG00000036549	ZZZ3	zinc finger ZZ-type containing 3 [Source:HGNC Symbol;Acc:HGNC:24523]	metal ion binding
ENSG00000036549	ZZZ3	zinc finger ZZ-type containing 3 [Source:HGNC Symbol;Acc:HGNC:24523]	nucleoplasm
ENSG00000036549	ZZZ3	zinc finger ZZ-type containing 3 [Source:HGNC Symbol;Acc:HGNC:24523]	nucleolus
ENSG00000036549	ZZZ3	zinc finger ZZ-type containing 3 [Source:HGNC Symbol;Acc:HGNC:24523]	DNA binding
ENSG00000036549	ZZZ3	zinc finger ZZ-type containing 3 [Source:HGNC Symbol;Acc:HGNC:24523]	protein binding
ENSG00000036549	ZZZ3	zinc finger ZZ-type containing 3 [Source:HGNC Symbol;Acc:HGNC:24523]	histone H3 acetylation
ENSG00000036549	ZZZ3	zinc finger ZZ-type containing 3 [Source:HGNC Symbol;Acc:HGNC:24523]	methylated histone binding
ENSG00000036549	ZZZ3	zinc finger ZZ-type containing 3 [Source:HGNC Symbol;Acc:HGNC:24523]	regulation of transcription, DNA-templated
ENSG00000036549	ZZZ3	zinc finger ZZ-type containing 3 [Source:HGNC Symbol;Acc:HGNC:24523]	regulation of transcription by RNA polymerase II
ENSG00000036549	ZZZ3	zinc finger ZZ-type containing 3 [Source:HGNC Symbol;Acc:HGNC:24523]	histone H4 acetylation
ENSG00000036549	ZZZ3	zinc finger ZZ-type containing 3 [Source:HGNC Symbol;Acc:HGNC:24523]	lysine-acetylated histone binding
ENSG00000036549	ZZZ3	zinc finger ZZ-type containing 3 [Source:HGNC Symbol;Acc:HGNC:24523]	regulation of histone deacetylation
ENSG00000036549	ZZZ3	zinc finger ZZ-type containing 3 [Source:HGNC Symbol;Acc:HGNC:24523]	histone H3-K14 acetylation
ENSG00000036549	ZZZ3	zinc finger ZZ-type containing 3 [Source:HGNC Symbol;Acc:HGNC:24523]	regulation of cell division
ENSG00000036549	ZZZ3	zinc finger ZZ-type containing 3 [Source:HGNC Symbol;Acc:HGNC:24523]	regulation of cell cycle
ENSG00000036549	ZZZ3	zinc finger ZZ-type containing 3 [Source:HGNC Symbol;Acc:HGNC:24523]	regulation of tubulin deacetylation
ENSG00000036549	ZZZ3	zinc finger ZZ-type containing 3 [Source:HGNC Symbol;Acc:HGNC:24523]	ATAC complex
ENSG00000036549	ZZZ3	zinc finger ZZ-type containing 3 [Source:HGNC Symbol;Acc:HGNC:24523]	regulation of embryonic development
ENSG00000036549	ZZZ3	zinc finger ZZ-type containing 3 [Source:HGNC Symbol;Acc:HGNC:24523]	mitotic spindle
ENSG00000040608	RTN4R	reticulon 4 receptor [Source:HGNC Symbol;Acc:HGNC:18601]	protein binding
ENSG00000040608	RTN4R	reticulon 4 receptor [Source:HGNC Symbol;Acc:HGNC:18601]	membrane
ENSG00000040608	RTN4R	reticulon 4 receptor [Source:HGNC Symbol;Acc:HGNC:18601]	plasma membrane
ENSG00000040608	RTN4R	reticulon 4 receptor [Source:HGNC Symbol;Acc:HGNC:18601]	membrane raft
ENSG00000040608	RTN4R	reticulon 4 receptor [Source:HGNC Symbol;Acc:HGNC:18601]	cell projection
ENSG00000040608	RTN4R	reticulon 4 receptor [Source:HGNC Symbol;Acc:HGNC:18601]	dendrite
ENSG00000040608	RTN4R	reticulon 4 receptor [Source:HGNC Symbol;Acc:HGNC:18601]	neuron projection
ENSG00000040608	RTN4R	reticulon 4 receptor [Source:HGNC Symbol;Acc:HGNC:18601]	heparin binding
ENSG00000040608	RTN4R	reticulon 4 receptor [Source:HGNC Symbol;Acc:HGNC:18601]	cell surface
ENSG00000040608	RTN4R	reticulon 4 receptor [Source:HGNC Symbol;Acc:HGNC:18601]	axon
ENSG00000040608	RTN4R	reticulon 4 receptor [Source:HGNC Symbol;Acc:HGNC:18601]	perikaryon
ENSG00000040608	RTN4R	reticulon 4 receptor [Source:HGNC Symbol;Acc:HGNC:18601]	anchored component of membrane
ENSG00000040608	RTN4R	reticulon 4 receptor [Source:HGNC Symbol;Acc:HGNC:18601]	lipid binding
ENSG00000040608	RTN4R	reticulon 4 receptor [Source:HGNC Symbol;Acc:HGNC:18601]	cell surface receptor signaling pathway
ENSG00000040608	RTN4R	reticulon 4 receptor [Source:HGNC Symbol;Acc:HGNC:18601]	integral component of plasma membrane
ENSG00000040608	RTN4R	reticulon 4 receptor [Source:HGNC Symbol;Acc:HGNC:18601]	positive regulation of GTPase activity
ENSG00000040608	RTN4R	reticulon 4 receptor [Source:HGNC Symbol;Acc:HGNC:18601]	axonal growth cone
ENSG00000040608	RTN4R	reticulon 4 receptor [Source:HGNC Symbol;Acc:HGNC:18601]	extracellular exosome
ENSG00000040608	RTN4R	reticulon 4 receptor [Source:HGNC Symbol;Acc:HGNC:18601]	endoplasmic reticulum
ENSG00000040608	RTN4R	reticulon 4 receptor [Source:HGNC Symbol;Acc:HGNC:18601]	signaling receptor activity
ENSG00000040608	RTN4R	reticulon 4 receptor [Source:HGNC Symbol;Acc:HGNC:18601]	anchored component of external side of plasma membrane
ENSG00000040608	RTN4R	reticulon 4 receptor [Source:HGNC Symbol;Acc:HGNC:18601]	positive regulation of Rho protein signal transduction
ENSG00000040608	RTN4R	reticulon 4 receptor [Source:HGNC Symbol;Acc:HGNC:18601]	chondroitin sulfate binding
ENSG00000040608	RTN4R	reticulon 4 receptor [Source:HGNC Symbol;Acc:HGNC:18601]	negative regulation of neuron projection development
ENSG00000040608	RTN4R	reticulon 4 receptor [Source:HGNC Symbol;Acc:HGNC:18601]	neuronal cell body
ENSG00000040608	RTN4R	reticulon 4 receptor [Source:HGNC Symbol;Acc:HGNC:18601]	negative regulation of axon regeneration
ENSG00000040608	RTN4R	reticulon 4 receptor [Source:HGNC Symbol;Acc:HGNC:18601]	ganglioside GT1b binding
ENSG00000040608	RTN4R	reticulon 4 receptor [Source:HGNC Symbol;Acc:HGNC:18601]	negative regulation of axon extension
ENSG00000040608	RTN4R	reticulon 4 receptor [Source:HGNC Symbol;Acc:HGNC:18601]	corpus callosum development
ENSG00000040608	RTN4R	reticulon 4 receptor [Source:HGNC Symbol;Acc:HGNC:18601]	neuronal signal transduction
ENSG00000040608	RTN4R	reticulon 4 receptor [Source:HGNC Symbol;Acc:HGNC:18601]	dendritic shaft
ENSG00000040608	RTN4R	reticulon 4 receptor [Source:HGNC Symbol;Acc:HGNC:18601]	neuregulin receptor activity
ENSG00000040608	RTN4R	reticulon 4 receptor [Source:HGNC Symbol;Acc:HGNC:18601]	protein-containing complex binding
ENSG00000040608	RTN4R	reticulon 4 receptor [Source:HGNC Symbol;Acc:HGNC:18601]	ganglioside GM1 binding
ENSG00000040608	RTN4R	reticulon 4 receptor [Source:HGNC Symbol;Acc:HGNC:18601]	axonogenesis
ENSG00000040608	RTN4R	reticulon 4 receptor [Source:HGNC Symbol;Acc:HGNC:18601]	growth cone
ENSG00000040608	RTN4R	reticulon 4 receptor [Source:HGNC Symbol;Acc:HGNC:18601]	presynapse
ENSG00000040608	RTN4R	reticulon 4 receptor [Source:HGNC Symbol;Acc:HGNC:18601]	glutamatergic synapse
ENSG00000040608	RTN4R	reticulon 4 receptor [Source:HGNC Symbol;Acc:HGNC:18601]
ENSG00000048392	RRM2B	ribonucleotide reductase regulatory TP53 inducible subunit M2B [Source:HGNC Symbol;Acc:HGNC:17296]	nucleus
ENSG00000048392	RRM2B	ribonucleotide reductase regulatory TP53 inducible subunit M2B [Source:HGNC Symbol;Acc:HGNC:17296]	cytoplasm
ENSG00000048392	RRM2B	ribonucleotide reductase regulatory TP53 inducible subunit M2B [Source:HGNC Symbol;Acc:HGNC:17296]	metal ion binding
ENSG00000048392	RRM2B	ribonucleotide reductase regulatory TP53 inducible subunit M2B [Source:HGNC Symbol;Acc:HGNC:17296]	nucleoplasm
ENSG00000048392	RRM2B	ribonucleotide reductase regulatory TP53 inducible subunit M2B [Source:HGNC Symbol;Acc:HGNC:17296]	cytosol
ENSG00000048392	RRM2B	ribonucleotide reductase regulatory TP53 inducible subunit M2B [Source:HGNC Symbol;Acc:HGNC:17296]	oxidoreductase activity
ENSG00000048392	RRM2B	ribonucleotide reductase regulatory TP53 inducible subunit M2B [Source:HGNC Symbol;Acc:HGNC:17296]	mitochondrion
ENSG00000048392	RRM2B	ribonucleotide reductase regulatory TP53 inducible subunit M2B [Source:HGNC Symbol;Acc:HGNC:17296]	DNA repair
ENSG00000048392	RRM2B	ribonucleotide reductase regulatory TP53 inducible subunit M2B [Source:HGNC Symbol;Acc:HGNC:17296]	cellular response to DNA damage stimulus
ENSG00000048392	RRM2B	ribonucleotide reductase regulatory TP53 inducible subunit M2B [Source:HGNC Symbol;Acc:HGNC:17296]	protein binding
ENSG00000048392	RRM2B	ribonucleotide reductase regulatory TP53 inducible subunit M2B [Source:HGNC Symbol;Acc:HGNC:17296]	DNA replication
ENSG00000048392	RRM2B	ribonucleotide reductase regulatory TP53 inducible subunit M2B [Source:HGNC Symbol;Acc:HGNC:17296]	identical protein binding
ENSG00000048392	RRM2B	ribonucleotide reductase regulatory TP53 inducible subunit M2B [Source:HGNC Symbol;Acc:HGNC:17296]	deoxyribonucleotide biosynthetic process
ENSG00000048392	RRM2B	ribonucleotide reductase regulatory TP53 inducible subunit M2B [Source:HGNC Symbol;Acc:HGNC:17296]	ribonucleoside-diphosphate reductase activity, thioredoxin disulfide as acceptor
ENSG00000048392	RRM2B	ribonucleotide reductase regulatory TP53 inducible subunit M2B [Source:HGNC Symbol;Acc:HGNC:17296]	mitochondrial DNA replication
ENSG00000048392	RRM2B	ribonucleotide reductase regulatory TP53 inducible subunit M2B [Source:HGNC Symbol;Acc:HGNC:17296]	ribonucleoside diphosphate metabolic process
ENSG00000048392	RRM2B	ribonucleotide reductase regulatory TP53 inducible subunit M2B [Source:HGNC Symbol;Acc:HGNC:17296]	2'-deoxyribonucleotide biosynthetic process
ENSG00000048392	RRM2B	ribonucleotide reductase regulatory TP53 inducible subunit M2B [Source:HGNC Symbol;Acc:HGNC:17296]	positive regulation of G2/M transition of mitotic cell cycle
ENSG00000048392	RRM2B	ribonucleotide reductase regulatory TP53 inducible subunit M2B [Source:HGNC Symbol;Acc:HGNC:17296]	positive regulation of G0 to G1 transition
ENSG00000048392	RRM2B	ribonucleotide reductase regulatory TP53 inducible subunit M2B [Source:HGNC Symbol;Acc:HGNC:17296]	ribonucleoside-diphosphate reductase complex
ENSG00000048392	RRM2B	ribonucleotide reductase regulatory TP53 inducible subunit M2B [Source:HGNC Symbol;Acc:HGNC:17296]	kidney development
ENSG00000048392	RRM2B	ribonucleotide reductase regulatory TP53 inducible subunit M2B [Source:HGNC Symbol;Acc:HGNC:17296]	renal system process
ENSG00000048392	RRM2B	ribonucleotide reductase regulatory TP53 inducible subunit M2B [Source:HGNC Symbol;Acc:HGNC:17296]	response to oxidative stress
ENSG00000048392	RRM2B	ribonucleotide reductase regulatory TP53 inducible subunit M2B [Source:HGNC Symbol;Acc:HGNC:17296]	deoxyribonucleoside triphosphate metabolic process
ENSG00000048392	RRM2B	ribonucleotide reductase regulatory TP53 inducible subunit M2B [Source:HGNC Symbol;Acc:HGNC:17296]	response to amine
ENSG00000048392	RRM2B	ribonucleotide reductase regulatory TP53 inducible subunit M2B [Source:HGNC Symbol;Acc:HGNC:17296]	negative regulation of intrinsic apoptotic signaling pathway by p53 class mediator
ENSG00000048392	RRM2B	ribonucleotide reductase regulatory TP53 inducible subunit M2B [Source:HGNC Symbol;Acc:HGNC:17296]	DNA synthesis involved in DNA repair
ENSG00000048392	RRM2B	ribonucleotide reductase regulatory TP53 inducible subunit M2B [Source:HGNC Symbol;Acc:HGNC:17296]	membrane
ENSG00000048392	RRM2B	ribonucleotide reductase regulatory TP53 inducible subunit M2B [Source:HGNC Symbol;Acc:HGNC:17296]	integral component of membrane
ENSG00000048392	RRM2B	ribonucleotide reductase regulatory TP53 inducible subunit M2B [Source:HGNC Symbol;Acc:HGNC:17296]	nucleobase-containing small molecule metabolic process
ENSG00000048392	RRM2B	ribonucleotide reductase regulatory TP53 inducible subunit M2B [Source:HGNC Symbol;Acc:HGNC:17296]
ENSG00000048828	FAM120A	family with sequence similarity 120A [Source:HGNC Symbol;Acc:HGNC:13247]	RNA binding
ENSG00000048828	FAM120A	family with sequence similarity 120A [Source:HGNC Symbol;Acc:HGNC:13247]	cytoplasm
ENSG00000048828	FAM120A	family with sequence similarity 120A [Source:HGNC Symbol;Acc:HGNC:13247]	membrane
ENSG00000048828	FAM120A	family with sequence similarity 120A [Source:HGNC Symbol;Acc:HGNC:13247]	cytosol
ENSG00000048828	FAM120A	family with sequence similarity 120A [Source:HGNC Symbol;Acc:HGNC:13247]	plasma membrane
ENSG00000048828	FAM120A	family with sequence similarity 120A [Source:HGNC Symbol;Acc:HGNC:13247]	nucleus
ENSG00000048828	FAM120A	family with sequence similarity 120A [Source:HGNC Symbol;Acc:HGNC:13247]
ENSG00000055609	KMT2C	lysine methyltransferase 2C [Source:HGNC Symbol;Acc:HGNC:13726]	nucleus
ENSG00000055609	KMT2C	lysine methyltransferase 2C [Source:HGNC Symbol;Acc:HGNC:13726]	metal ion binding
ENSG00000055609	KMT2C	lysine methyltransferase 2C [Source:HGNC Symbol;Acc:HGNC:13726]	chromatin organization
ENSG00000055609	KMT2C	lysine methyltransferase 2C [Source:HGNC Symbol;Acc:HGNC:13726]	histone H3-K4 methylation
ENSG00000055609	KMT2C	lysine methyltransferase 2C [Source:HGNC Symbol;Acc:HGNC:13726]	MLL3/4 complex
ENSG00000055609	KMT2C	lysine methyltransferase 2C [Source:HGNC Symbol;Acc:HGNC:13726]	histone methyltransferase activity (H3-K4 specific)
ENSG00000055609	KMT2C	lysine methyltransferase 2C [Source:HGNC Symbol;Acc:HGNC:13726]	histone methylation
ENSG00000055609	KMT2C	lysine methyltransferase 2C [Source:HGNC Symbol;Acc:HGNC:13726]	protein binding
ENSG00000055609	KMT2C	lysine methyltransferase 2C [Source:HGNC Symbol;Acc:HGNC:13726]	transferase activity
ENSG00000055609	KMT2C	lysine methyltransferase 2C [Source:HGNC Symbol;Acc:HGNC:13726]	RNA binding
ENSG00000055609	KMT2C	lysine methyltransferase 2C [Source:HGNC Symbol;Acc:HGNC:13726]	methyltransferase activity
ENSG00000055609	KMT2C	lysine methyltransferase 2C [Source:HGNC Symbol;Acc:HGNC:13726]	methylation
ENSG00000055609	KMT2C	lysine methyltransferase 2C [Source:HGNC Symbol;Acc:HGNC:13726]	DNA binding
ENSG00000055609	KMT2C	lysine methyltransferase 2C [Source:HGNC Symbol;Acc:HGNC:13726]	regulation of transcription, DNA-templated
ENSG00000055609	KMT2C	lysine methyltransferase 2C [Source:HGNC Symbol;Acc:HGNC:13726]	acyltransferase activity
ENSG00000055609	KMT2C	lysine methyltransferase 2C [Source:HGNC Symbol;Acc:HGNC:13726]	histone-lysine N-methyltransferase activity
ENSG00000055609	KMT2C	lysine methyltransferase 2C [Source:HGNC Symbol;Acc:HGNC:13726]	histone binding
ENSG00000055609	KMT2C	lysine methyltransferase 2C [Source:HGNC Symbol;Acc:HGNC:13726]	transcription coactivator activity
ENSG00000055609	KMT2C	lysine methyltransferase 2C [Source:HGNC Symbol;Acc:HGNC:13726]	histone methyltransferase activity
ENSG00000055609	KMT2C	lysine methyltransferase 2C [Source:HGNC Symbol;Acc:HGNC:13726]	nucleoplasm
ENSG00000055609	KMT2C	lysine methyltransferase 2C [Source:HGNC Symbol;Acc:HGNC:13726]	positive regulation of transcription by RNA polymerase II
ENSG00000055609	KMT2C	lysine methyltransferase 2C [Source:HGNC Symbol;Acc:HGNC:13726]	histone methyltransferase complex
ENSG00000055609	KMT2C	lysine methyltransferase 2C [Source:HGNC Symbol;Acc:HGNC:13726]	histone H3-K4 monomethylation
ENSG00000055609	KMT2C	lysine methyltransferase 2C [Source:HGNC Symbol;Acc:HGNC:13726]	nuclear lumen
ENSG00000055609	KMT2C	lysine methyltransferase 2C [Source:HGNC Symbol;Acc:HGNC:13726]
ENSG00000055917	PUM2	pumilio RNA binding family member 2 [Source:HGNC Symbol;Acc:HGNC:14958]	RNA binding
ENSG00000055917	PUM2	pumilio RNA binding family member 2 [Source:HGNC Symbol;Acc:HGNC:14958]	cytoplasm
ENSG00000055917	PUM2	pumilio RNA binding family member 2 [Source:HGNC Symbol;Acc:HGNC:14958]	cytosol
ENSG00000055917	PUM2	pumilio RNA binding family member 2 [Source:HGNC Symbol;Acc:HGNC:14958]	nuclear membrane
[truncated: 8,583 more rows]
